# Supplementary material for: A 44K microarray dataset of the changing transcriptome in developing Atlantic salmon (Salmo salar L.)
Source: BMC Res Notes. 2011 Mar 29;4:88. doi: 10.1186/1756-0500-4-88 (PMC3073910; doi:10.1186/1756-0500-4-88)
Supplement: Additional file 1 — 02 vs. 05 annotated entities. Spreadsheet of all annotated significantly differentially regulated entities between 2 and 5 dpf. Includes p-values, fold change, direction of regulation, and annotation information. [file 1756-0500-4-88-S1.XLS]

## Sheet: Sheet1
Spot ID	P-value	Fold change	Regulation	Description	Gene	GeneId	UniGene	Biological Process	Cellular Component	Molecular Function
C257R156	6.29734e-07	9.31036	UP	RNA 3'-terminal phosphate cyclase-like protein	Rcl1	59028	Mm.28630		GO:0005730: nucleolus
C051R135	6.39409e-07	2.79646	DOWN	Ligatin	LGTN	1939	Hs.497581	GO:0006886: intracellular protein transport	GO:0005737: cytoplasm	GO:0004872: receptor activity
C101R019	1.13412e-06	7.55861	UP	Ubiquitin carboxyl-terminal hydrolase 14	USP14	505106	Bt.20599
C028R130	1.46248e-06	83.9648	UP	Transposable element Tcb1 transposase
C137R053	2.1789e-06	4.77313	UP	Transposable element Tcb1 transposase
C180R109	2.27731e-06	6.06705	UP	Serine/threonine-protein phosphatase 2A catalytic subunit alpha isoform	Ppp2ca	24672	Rn.1271			GO:0046982: protein heterodimerization activity
C099R072	3.06827e-06	13.027	DOWN	Protein phosphatase 1 regulatory subunit 3C	ppp1r3c	393807	Dr.82649
C023R144	3.29295e-06	6.87343	UP	Matrin-3	Matr3	17184	Mm.215034; Mm.456097; Mm.456330		GO:0016363: nuclear matrix
C019R118	3.98669e-06	4.23423	DOWN	CDC42 small effector 1						GO:0003674: molecular_function
C111R136	4.07668e-06	23.0602	UP	Transposable element Tc1 transposase	tc1a			GO:0006313: transposition, DNA-mediated	GO:0005634: nucleus	GO:0004803: transposase activity
C054R001	4.38931e-06	6.36644	UP	RNA 3'-terminal phosphate cyclase-like protein	Rcl1	59028	Mm.28630		GO:0005730: nucleolus
C072R141	4.519e-06	6.43565	UP	Prohibitin-2	Phb2	114766	Rn.64535		GO:0005743: mitochondrial inner membrane; GO:0005634: nucleus	GO:0005515: protein binding; GO:0016566: specific transcriptional repressor activity
C048R053	4.73252e-06	3.55195	DOWN	CASP8-associated protein 2	Casp8ap2	26885	Mm.22279	GO:0006919: activation of caspase activity; GO:0008625: induction of apoptosis via death domain receptors	GO:0005737: cytoplasm; GO:0005634: nucleus	GO:0008656: caspase activator activity; GO:0042802: identical protein binding; GO:0003714: transcription corepressor activity
C244R129	4.78612e-06	3.96248	DOWN	Charged multivesicular body protein 4c	chmp4c	406766	Dr.16859
C165R009	5.86316e-06	4.18114	DOWN	Kaptin	Kptn	70394	Mm.41101
C164R090	6.5708e-06	11.0308	DOWN	Serine/threonine-protein kinase PLK2	Plk2	83722	Rn.12100
C170R004	7.65892e-06	6.11435	DOWN	119032 pfam10512, Borealin, Cell division cycle-associated protein 8. The chromosomal passenger complex of Aurora B kinase, INCENP, and Survivin has essential regulatory roles at centromeres and the central spindle in mitosis. Borealin is also a membe...
C121R120	7.90941e-06	5.87191	UP	Negative elongation factor E	RDBP	540158	Bt.36000
C259R049	8.49309e-06	21.0713	UP	Leucine-rich repeat and WD repeat-containing protein 1	lrwd1	444544	Xl.43573
C182R095	8.69865e-06	2.51766	DOWN	AMP deaminase 1	Ampd1		Mm.331272
C143R085	9.93617e-06	10.1319	DOWN	Tropomyosin-1 alpha chain
C066R085	9.98736e-06	7.00665	UP	Peptidyl-prolyl cis-trans isomerase B precursor	PPIB	281419	Bt.53664		GO:0005788: endoplasmic reticulum lumen; GO:0042470: melanosome
C043R094	1.1167e-05	3.34525	UP	Apoptosis inhibitor 5	API5			GO:0006916: anti-apoptosis		GO:0017134: fibroblast growth factor binding
C045R051	1.19082e-05	8.08414	UP	Tubulin beta chain	tubb	380418	Xl.46552
C038R128	1.24838e-05	3.87973	UP	Hepatocellular carcinoma-associated antigen 127	HCA127	55906	Hs.28249
C055R118	1.27058e-05	7.26734	UP	Eukaryotic translation initiation factor 3 subunit D	EIF3D	515226	Bt.23244
C098R067	1.33213e-05	10.8374	UP	Sentrin-specific protease 1	SENP1	29843	Hs.371957	GO:0006508: proteolysis	GO:0005634: nucleus	GO:0004175: endopeptidase activity
C145R054	1.39924e-05	6.61597	DOWN	Adenylate kinase isoenzyme 2, mitochondrial	AK2	280716	Bt.946		GO:0005743: mitochondrial inner membrane
C218R146	1.40241e-05	13.7544	DOWN	Programmed cell death protein 6	PDCD6	10016	Hs.50823	GO:0008624: induction of apoptosis by extracellular signals; GO:0051592: response to calcium ion	GO:0005783: endoplasmic reticulum; GO:0005634: nucleus	GO:0005509: calcium ion binding; GO:0048306: calcium-dependent protein binding
C076R078	1.42969e-05	3.09835	DOWN	Tetraspanin-8	TSPAN8	7103	Hs.170563	GO:0006486: protein amino acid glycosylation	GO:0005764: lysosome	GO:0004871: signal transducer activity
C094R076	1.48063e-05	7.44153	DOWN	Vesicle transport protein USE1	use1	393294; 792172	Dr.80525		GO:0005789: endoplasmic reticulum membrane
C005R030	1.56157e-05	6.8981	UP	Pumilio domain-containing protein C14orf21 homolog		67842	Mm.180338
C252R011	1.6042e-05	4.52828	DOWN	Solute carrier family 25 member 46	slc25a46	436831	Dr.85416		GO:0005743: mitochondrial inner membrane
C170R107	1.76889e-05	6.94233	UP	Ribosome biogenesis protein NSA2 homolog	Tinp1	433230; 59050; 636306	Mm.390634; Mm.422907
C047R147	1.77659e-05	4.20161	DOWN	Calcipressin-1	Rcan1	266766	Rn.12942
C049R078	1.84404e-05	6.43685	DOWN	G2/mitotic-specific cyclin-B2	CCNB2	281668	Bt.41		GO:0015630: microtubule cytoskeleton	GO:0005515: protein binding
C113R075	1.85582e-05	3.40518	UP	Motile sperm domain-containing protein 1	MOSPD1
C227R084	1.95292e-05	16.9273	UP	40S ribosomal protein S13	rps13
C022R141	1.99704e-05	7.02963	DOWN	Zinc finger protein Rlf	RLF	6018	Hs.205627			GO:0005515: protein binding; GO:0003700: transcription factor activity; GO:0008270: zinc ion binding
C006R113	2.05558e-05	13.2533	UP	Activator of 90 kDa heat shock protein ATPase homolog 1	AHSA1	10598	Hs.204041	GO:0006457: protein folding; GO:0006950: response to stress	GO:0005737: cytoplasm	GO:0001671: ATPase activator activity; GO:0030189: chaperone activator activity; GO:0051087: chaperone binding
C069R011	2.08105e-05	6.0617	UP	Splicing factor, arginine/serine-rich 3	SFRS3	6428	Hs.405144			GO:0005515: protein binding; GO:0003723: RNA binding
C033R034	2.1173e-05	82.2461	UP	GATA-binding protein 6				GO:0001889: liver development; GO:0003007: heart morphogenesis
C254R137	2.23911e-05	8.49017	UP	Septin-9	2009-09-01	10801	Hs.440932; Hs.672188	GO:0051291: protein heterooligomerization	GO:0005874: microtubule; GO:0048471: perinuclear region of cytoplasm; GO:0001725: stress fiber	GO:0003924: GTPase activity; GO:0005515: protein binding
C118R092	2.57114e-05	4.43561	UP	Eukaryotic translation initiation factor 3 subunit C	EIF3C	534882	Bt.2516
C007R101	2.66827e-05	4.34599	DOWN	mitochondrial fission regulator 1				GO:0008150: biological_process	GO:0005575: cellular_component	GO:0003674: molecular_function
C141R061	2.749e-05	6.98227	DOWN	Protein tyrosine phosphatase type IVA 3	PTP4A3	614435	Bt.56029
C260R040	2.78058e-05	17.9122	UP	Tumor necrosis factor-inducible protein TSG-6 precursor	TNFAIP6	100009149	Ocu.1805
C184R070	2.86607e-05	18.6585	UP	Actin-related protein 2/3 complex subunit 5-like protein	Arpc5l	296710; 501132	Rn.110752
C128R033	2.88341e-05	12.4045	DOWN	E3 ubiquitin-protein ligase MARCH7	2007-03-01	64844	Hs.529272
C034R025	2.92288e-05	4.40847	DOWN	Endonuclease/exonuclease/phosphatase family domain-containing protein 1	eepd1	402965	Dr.124693
C162R130	3.02013e-05	7.09586	DOWN	Protein regulator of cytokinesis 1	PRC1	9055	Hs.567385	GO:0000910: cytokinesis; GO:0000022: mitotic spindle elongation	GO:0005634: nucleus; GO:0005876: spindle microtubule	GO:0005515: protein binding
C143R079	3.04886e-05	5.5672	DOWN	DNA polymerase epsilon subunit 4	Pole4	66979	Mm.195753
C194R003	3.05462e-05	6.88707	DOWN	Microsomal glutathione S-transferase 3	MGST3	4259	Hs.191734	GO:0006629: lipid metabolic process; GO:0007165: signal transduction	GO:0005792: microsome	GO:0004364: glutathione transferase activity; GO:0004601: peroxidase activity
C086R024	3.07989e-05	27.5981	UP	Protein phosphatase 1 regulatory subunit 14A	CPI17	397610	Ssc.13002
C007R056	3.09818e-05	4.75951	UP	Transcription elongation factor 1 homolog	ELOF1	84337	Hs.631633
C004R128	3.21581e-05	6.52475	DOWN	Pyridoxine-5'-phosphate oxidase	Pnpo	103711	Mm.254704
C206R030	3.22484e-05	6.05953	DOWN	Thiamine transporter 2	SLC19A3
C108R137	3.24211e-05	7.76736	DOWN	118302 pfam09770, PAT1, Topoisomerase II-associated protein PAT1. Members of this family are necessary for accurate chromosome transmission during cell division.
C092R052	3.28768e-05	6.34291	UP	Interleukin enhancer-binding factor 3 homolog	ilf3	321868	Dr.76843
C168R060	3.3197e-05	5.23917	UP	LINE-1 reverse transcriptase homolog
C124R013	3.36411e-05	8.89735	DOWN	Programmed cell death protein 6	PDCD6	10016	Hs.50823	GO:0008624: induction of apoptosis by extracellular signals; GO:0051592: response to calcium ion	GO:0005783: endoplasmic reticulum; GO:0005634: nucleus	GO:0005509: calcium ion binding; GO:0048306: calcium-dependent protein binding
C057R150	3.39695e-05	7.84753	UP	RNA-binding protein 45	RBM45	129831	Hs.377257	GO:0007399: nervous system development	GO:0005737: cytoplasm; GO:0005634: nucleus	GO:0003723: RNA binding
C058R016	3.424e-05	33.9236	UP	Stromal cell-derived factor 1 precursor	CXCL12	493806
C061R070	3.51411e-05	4.54766	DOWN	SEC14-like protein 1	SEC14L1		Hs.464184		GO:0005794: Golgi apparatus; GO:0016020: membrane	GO:0005488: binding
C243R024	3.59323e-05	34.5755	UP	Eukaryotic translation initiation factor 1b	EIF1B	10289	Hs.315230	GO:0006446: regulation of translational initiation		GO:0005515: protein binding
C180R077	3.60316e-05	47.5516	UP	Butyrate response factor 1	Zfp36l1	12192	Mm.235132	GO:0000288: nuclear-transcribed mRNA catabolic process, deadenylation-dependent decay; GO:0006417: regulation of translation; GO:0001570: vasculogenesis	GO:0005737: cytoplasm; GO:0005634: nucleus
C233R075	3.71793e-05	5.29995	DOWN	Ran-binding protein 9	ranbp9	558976	Dr.6952
C053R034	3.82675e-05	3.69482	DOWN	Uncharacterized protein C1orf43 homolog		99650	Mm.465235
C017R158	3.84966e-05	8.2439	UP	Thioredoxin-like protein 1	TXNL1	9352	Hs.114412	GO:0006915: apoptosis; GO:0006118: electron transport; GO:0007165: signal transduction	GO:0005737: cytoplasm	GO:0030508: thiol-disulfide exchange intermediate activity
C147R159	4.06958e-05	7.80381	UP	Zinc finger BED domain-containing protein 5	ZBED5	612956	Cfa.1579
C148R035	4.12809e-05	6.3473	DOWN	Vacuolar proton translocating ATPase 116 kDa subunit a isoform 1	Atp6v0a1	11975	Mm.340818; Mm.417707	GO:0007420: brain development; GO:0007507: heart development; GO:0001701: in utero embryonic development; GO:0030099: myeloid cell differentiation; GO:0006367: transcription initiation from RNA polymerase II promoter	GO:0005737: cytoplasm; GO:0005667: transcription factor complex	GO:0003682: chromatin binding; GO:0046966: thyroid hormone receptor binding; GO:0003713: transcription coactivator activity
C065R011	4.18021e-05	4.99931	UP	Eukaryotic translation initiation factor 3 subunit I	Eif3i	54709	Mm.250874
C247R107	4.33913e-05	5.51517	UP	Proteasome subunit alpha type-1	PSMA1	515503	Bt.23202
C044R119	4.49432e-05	6.71585	UP	ATP-dependent RNA helicase DDX18	DDX18	8886	Hs.363492			GO:0004004: ATP-dependent RNA helicase activity
C096R117	4.70973e-05	21.7702	UP	Eukaryotic initiation factor 4A-II	EIF4A2	395232	Gga.4580
C161R086	4.72487e-05	8.74156	UP	Small subunit processome component 20 homolog	UTP20	27340	Hs.295732	GO:0008285: negative regulation of cell proliferation	GO:0005732: small nucleolar ribonucleoprotein complex	GO:0005515: protein binding
C026R078	4.73631e-05	5.6118	DOWN	Transposable element Tcb1 transposase
C142R061	4.78069e-05	5.49142	DOWN	Transgelin	TAGLN	513463	Bt.16055
C233R135	4.80314e-05	12.4957	UP	Myosin-2	MYH2	4620	Hs.440895	GO:0030049: muscle filament sliding	GO:0005859: muscle myosin complex; GO:0030017: sarcomere	GO:0003779: actin binding; GO:0005524: ATP binding; GO:0005516: calmodulin binding; GO:0000146: microfilament motor activity; GO:0008307: structural constituent of muscle
C185R018	4.90852e-05	7.19115	UP	Proteasome subunit beta type-7 precursor	Psmb7	85492	Rn.3846
C198R161	4.93284e-05	5.9138	UP	73156 cd01650, RT_nLTR_like, RT_nLTR: Non-LTR (long terminal repeat) retrotransposon and non-LTR retrovirus reverse transcriptase (RT). This subfamily contains both non-LTR retrotransposons and non-LTR retrovirus RTs. RTs catalyze the conversion of sin...
C154R114	4.96603e-05	16.6159	DOWN	Annexin A13	ANXA13	312	Hs.181107	GO:0030154: cell differentiation	GO:0005886: plasma membrane	GO:0005544: calcium-dependent phospholipid binding
C042R080	4.96797e-05	5.26591	DOWN	DENN domain-containing protein 2D	DENND2D	79961	Hs.557850
C180R123	5.46476e-05	5.63566	DOWN	Microtubule-associated protein RP/EB family member 2	Mapre2	679221	Rn.154513
C123R132	5.55654e-05	4.51665	DOWN	Glutamine synthetase	GLUL	281199	Bt.64559
C090R015	5.78753e-05	2.08166	UP	mRNA export factor	rae1	393973	Dr.115501; Dr.75426
C151R041	5.8304e-05	22.4581	UP	Transposable element Tcb1 transposase
C211R028	6.07863e-05	2.20528	DOWN	Spermatogenesis-associated protein 20 precursor	SPATA20	64847	Hs.103147			GO:0005515: protein binding
C076R066	6.09116e-05	5.99603	DOWN	Phosphatidylinositol-3,4,5-trisphosphate 3-phosphatase PTEN	PTEN	403832	Cfa.3695	GO:0007417: central nervous system development; GO:0007507: heart development; GO:0006917: induction of apoptosis; GO:0046855: inositol phosphate dephosphorylation; GO:0030336: negative regulation of cell migration; GO:0008285: negative regulation of c...	GO:0005737: cytoplasm	GO:0051717: inositol-1,3,4,5-tetrakisphosphate 3-phosphatase activity; GO:0030165: PDZ domain binding; GO:0016314: phosphatidylinositol-3,4,5-trisphosphate 3-phosphatase activity; GO:0051800: phosphatidylinositol-3,4-bisphosphate 3-phosphatase activity...
C242R067	6.30935e-05	2.24427	DOWN	Uncharacterized protein C14orf133	C14orf133	63894	Hs.16157
C115R098	6.80619e-05	3.58625	UP	GCN1-like protein 1	GCN1L1	10985	Hs.298716		GO:0005840: ribosome	GO:0005515: protein binding; GO:0008135: translation factor activity, nucleic acid binding
C173R154	7.09039e-05	10.088	UP	Uncharacterized protein FKSG24 homolog	zgc:92754	436840	Dr.32124
C187R075	7.15819e-05	3.54985	UP	Prostaglandin E synthase 3	Ptges3	100043508; 100048119; 56351	Mm.22421; Mm.305816	GO:0001516: prostaglandin biosynthetic process		GO:0050220: prostaglandin-E synthase activity; GO:0051082: unfolded protein binding
C008R151	7.23328e-05	4.13502	DOWN	Induced myeloid leukemia cell differentiation protein Mcl-1 homolog	MCL1	403537	Cfa.34	GO:0006915: apoptosis		GO:0046982: protein heterodimerization activity
C027R030	7.35137e-05	3.59542	DOWN	CPEB-associated factor Maskin	masking		Xl.25749			GO:0005515: protein binding
C191R128	7.61641e-05	4.91577	DOWN	Ras-related protein Rab-7a	RAB7A	404007	Cfa.45048		GO:0005770: late endosome; GO:0042470: melanosome
C091R057	7.80161e-05	2.71535	UP	Probable G-protein coupled receptor 63	GPR63	81491	Hs.632612		GO:0016020: membrane
C201R166	8.20422e-05	9.71571	UP	Solute carrier family 2, facilitated glucose transporter member 3	SLC2A3	6515	Hs.419240; Hs.655169	GO:0005975: carbohydrate metabolic process; GO:0015758: glucose transport		GO:0005355: glucose transmembrane transporter activity
C248R034	8.20662e-05	15.5543	UP	Uncharacterized protein KIAA1586	KIAA1586	57691	Hs.485628
C047R061	8.23722e-05	2.36847	UP	Telomere length regulation protein TEL2 homolog	telo2	777634	Dr.133272
C200R080	8.25144e-05	3.54224	UP	Obg-like ATPase 1	OLA1	29789	Hs.157351	GO:0006200: ATP catabolic process	GO:0005737: cytoplasm	GO:0005524: ATP binding; GO:0005515: protein binding
C112R120	8.43041e-05	2.0972	DOWN	Protein HIRA	hira	446054	Tru.1844
C047R040	8.56645e-05	3.11995	DOWN	14-3-3 protein beta/alpha-2
C147R049	8.62307e-05	5.33736	UP	Pumilio domain-containing protein KIAA0020	KIAA0020	9933	Hs.493309		GO:0005783: endoplasmic reticulum
C069R138	8.70165e-05	16.6347	UP	105844 PRK12678, PRK12678, transcription termination factor Rho; Provisional.
C030R045	8.75002e-05	5.806	UP	Pre-rRNA-processing protein TSR1 homolog	tsr1	495115	Xl.8091	GO:0042255: ribosome assembly	GO:0005730: nucleolus
C030R108	8.84985e-05	5.53235	UP	Eukaryotic translation initiation factor 3 subunit I	Eif3i	54709	Mm.250874
C074R152	8.89522e-05	4.92484	DOWN	Protein capicua homolog	CIC	23152	Hs.388236			GO:0005515: protein binding
C052R078	9.18805e-05	2.20479	DOWN	Uveal autoantigen with coiled-coil domains and ankyrin repeats	Uaca		Mm.68819	GO:0008630: DNA damage response, signal transduction resulting in induction of apoptosis; GO:0008631: induction of apoptosis by oxidative stress; GO:0050728: negative regulation of inflammatory response; GO:0042347: negative regulation of NF-kappaB imp...	GO:0043293: apoptosome; GO:0005624: membrane fraction; GO:0005635: nuclear envelope; GO:0048471: perinuclear region of cytoplasm; GO:0005625: soluble fraction	GO:0005515: protein binding
C092R082	9.23186e-05	7.5096	UP	40S ribosomal protein S25	rps25	393788	Dr.32370
C030R145	9.43872e-05	7.87462	DOWN	Glutamine synthetase	GLUL	403443	Cfa.1407
C037R135	9.59687e-05	15.7361	UP	Transposable element Tcb1 transposase
C081R155	9.61009e-05	6.72176	UP	H/ACA ribonucleoprotein complex subunit 3	nola3	445391	Dr.78253
C104R097	9.72658e-05	2.40732	UP	Nuclear transcription factor Y subunit beta	NFYB	614382	Bt.63176
C076R016	0.000101228	7.5148	UP	Probable phosphatase phospho1	phospho1	100002812	Dr.88822
C106R123	0.000102627	5.73714	DOWN	Eomesodermin homolog	EOMES	8320	Hs.591663	GO:0009653: anatomical structure morphogenesis		GO:0003677: DNA binding
C176R107	0.000103298	6.30966	UP	Prohibitin-2	Phb2	114766	Rn.64535		GO:0005743: mitochondrial inner membrane; GO:0005634: nucleus	GO:0005515: protein binding; GO:0016566: specific transcriptional repressor activity
C063R111	0.000103692	10.0123	UP	Coiled-coil domain-containing protein 82	Ccdc82	66396	Mm.290620
C157R042	0.000104176	4.57392	DOWN	TAF5-like RNA polymerase II p300/CBP-associated factor-associated factor 65 kDa subunit 5L	TAF5L	27097	Hs.270621	GO:0006366: transcription from RNA polymerase II promoter		GO:0003700: transcription factor activity
C186R071	0.000104456	6.85543	DOWN	Rhamnose-binding lectin precursor
C099R153	0.000104986	2.19059	UP	Proteasome subunit alpha type-2	psma2
C230R096	0.00010541	80.4024	UP	Homeobox protein pv.1	pv.1	398007	Xl.57166	GO:0030509: BMP signaling pathway; GO:0048264: determination of ventral identity; GO:0001707: mesoderm formation; GO:0045647: negative regulation of erythrocyte differentiation; GO:0050768: negative regulation of neurogenesis; GO:0000122: negative regu...	GO:0005634: nucleus	GO:0043565: sequence-specific DNA binding; GO:0016564: transcription repressor activity
C008R101	0.000106716	4.73532	UP	Cullin-5	CUL5	100009207	Ocu.2495
C190R162	0.000107652	8.28387	UP	CCAAT/enhancer-binding protein beta	CEBPB	396185	Gga.4285
C086R155	0.000107727	4.05396	UP	troponin I, skeletal, fast 2a.2						GO:0003674: molecular_function
C236R057	0.000108993	15.1686	DOWN	Annexin A13	ANXA13	312	Hs.181107	GO:0030154: cell differentiation	GO:0005886: plasma membrane	GO:0005544: calcium-dependent phospholipid binding
C250R036	0.000109906	4.67126	UP	Enhancer of polycomb homolog 1	EPC1	80314	Hs.167805; Hs.633485; Hs.654496	GO:0045814: negative regulation of gene expression, epigenetic; GO:0000122: negative regulation of transcription from RNA polymerase II promoter; GO:0045944: positive regulation of transcription from RNA polymerase II promoter	GO:0031965: nuclear membrane; GO:0005654: nucleoplasm	GO:0016563: transcription activator activity; GO:0016564: transcription repressor activity
C014R125	0.000112215	2.51791	DOWN	Ubiquitin-conjugating enzyme E2 G1	Ube2g1	64631	Rn.163149			GO:0004842: ubiquitin-protein ligase activity
C034R048	0.000112753	4.16878	UP	Kelch domain-containing protein 4	KLHDC4	54758	Hs.123450
C129R052	0.000113285	4.00288	DOWN	Ras-related protein Rab-11B					GO:0005886: plasma membrane
C171R074	0.000114696	9.23709	DOWN	PR domain zinc finger protein 12	PRDM12	59335	Hs.495311
C002R054	0.000115681	12.166	DOWN	Zinc finger protein 40	Hivep1		Mm.4808	GO:0045892: negative regulation of transcription, DNA-dependent	GO:0005634: nucleus	GO:0003677: DNA binding; GO:0005515: protein binding; GO:0016564: transcription repressor activity
C121R129	0.000117154	23.1834	UP	60S ribosome subunit biogenesis protein NIP7 homolog	Nip7	192180	Rn.127815
C216R085	0.000117228	6.33058	DOWN	G protein pathway suppressor 2	GPS2	2874	Hs.438219	GO:0007049: cell cycle; GO:0000188: inactivation of MAPK activity; GO:0007254: JNK cascade		GO:0005095: GTPase inhibitor activity; GO:0005515: protein binding
C013R153	0.000117233	6.74176	UP	Asparagine-linked glycosylation protein 11 homolog	alg11		Dr.106553; Dr.78139
C207R098	0.000117288	5.69762	UP	Coatomer subunit epsilon	COPE	338085	Bt.4141	GO:0006891: intra-Golgi vesicle-mediated transport; GO:0006890: retrograde vesicle-mediated transport, Golgi to ER	GO:0030126: COPI vesicle coat	GO:0005515: protein binding
C146R156	0.000117308	11.3719	DOWN	Protein FAM46C	fam46c	327154	Dr.77910
C212R094	0.00011735	6.21568	UP	Tesmin	MTL5		Hs.145932	GO:0006875: cellular metal ion homeostasis; GO:0010038: response to metal ion; GO:0007283: spermatogenesis		GO:0046872: metal ion binding
C215R005	0.000120658	3.09868	DOWN	Hydroxyacyl-coenzyme A dehydrogenase, mitochondrial precursor	HADH	3033	Hs.438289		GO:0005739: mitochondrion	GO:0003857: 3-hydroxyacyl-CoA dehydrogenase activity
C233R039	0.000121235	2.46571	UP	Chloride intracellular channel protein 4	CLIC4	25932	Hs.440544	GO:0030154: cell differentiation; GO:0006821: chloride transport; GO:0030336: negative regulation of cell migration	GO:0015629: actin cytoskeleton; GO:0005737: cytoplasm; GO:0005902: microvillus; GO:0005625: soluble fraction	GO:0005254: chloride channel activity; GO:0005515: protein binding
C065R122	0.000124681	5.59246	DOWN	Rho-related GTP-binding protein RhoQ precursor	Rhoq	85428	Rn.4169		GO:0005886: plasma membrane
C256R099	0.000124813	3.78229	UP	CTP synthase 1	ctps	322089	Dr.77079
C179R095	0.000125622	4.926	UP	CDKN2AIP N-terminal-like protein	CDKN2AIPNL	91368	Hs.156506
C050R074	0.000126261	3.99868	DOWN	Phosphatidylinositol-3,4,5-trisphosphate 3-phosphatase PTEN	PTEN	403832	Cfa.3695	GO:0007417: central nervous system development; GO:0007507: heart development; GO:0006917: induction of apoptosis; GO:0046855: inositol phosphate dephosphorylation; GO:0030336: negative regulation of cell migration; GO:0008285: negative regulation of c...	GO:0005737: cytoplasm	GO:0051717: inositol-1,3,4,5-tetrakisphosphate 3-phosphatase activity; GO:0030165: PDZ domain binding; GO:0016314: phosphatidylinositol-3,4,5-trisphosphate 3-phosphatase activity; GO:0051800: phosphatidylinositol-3,4-bisphosphate 3-phosphatase activity...
C047R156	0.000126763	6.49534	DOWN	Mitochondrial 28S ribosomal protein S30	MRPS30	10884	Hs.591747	GO:0006915: apoptosis
C239R018	0.000127026	5.06288	DOWN	Protein Tob1	TOB1	10140	Hs.531550; Hs.653129; Hs.701216	GO:0008285: negative regulation of cell proliferation		GO:0005070: SH3/SH2 adaptor activity
C193R002	0.000128594	7.84566	DOWN	DNA-(apurinic or apyrimidinic site) lyase 2	Apex2	77622	Mm.440275		GO:0005743: mitochondrial inner membrane; GO:0005634: nucleus
C092R050	0.000131515	14.5311	UP	Cocaine- and amphetamine-regulated transcript protein precursor	CARTPT	493726	Bt.20015	GO:0000186: activation of MAPKK activity; GO:0008343: adult feeding behavior; GO:0001678: cellular glucose homeostasis; GO:0009267: cellular response to starvation; GO:0032922: circadian regulation of gene expression; GO:0007186: G-protein coupled rece...	GO:0005615: extracellular space
C239R016	0.000131523	4.06533	UP	Methyltransferase-like protein 2	mettl2	100006205	Dr.114258; Dr.83553
C062R135	0.00013255	5.34208	DOWN	Afadin- and alpha-actinin-binding protein	SSX2IP	117178	Hs.22587		GO:0043234: protein complex
C060R095	0.000136919	6.33844	UP	Eukaryotic translation initiation factor 3 subunit D	EIF3D	515226	Bt.23244
C041R144	0.000137218	3.10915	DOWN	DnaJ homolog subfamily A member 1	DNAJA1	528862	Bt.64693; Bt.88837	GO:0030521: androgen receptor signaling pathway; GO:0030317: sperm motility; GO:0007283: spermatogenesis		GO:0050750: low-density lipoprotein receptor binding
C131R047	0.000137514	3.98457	DOWN	Hydroxyacyl-coenzyme A dehydrogenase, mitochondrial precursor	HADH	3033	Hs.438289		GO:0005739: mitochondrion	GO:0003857: 3-hydroxyacyl-CoA dehydrogenase activity
C095R008	0.000137904	4.91632	DOWN	Transposable element Tcb1 transposase
C262R083	0.00013797	5.15873	UP	RNA-binding protein 39	RBM39				GO:0016607: nuclear speck
C055R090	0.000141517	5.02072	DOWN	RNA-binding protein 38	Rbm38		Mm.458080
C140R093	0.000142262	17.3806	UP	Dual specificity protein phosphatase 6	DUSP6	1848	Hs.298654	GO:0000188: inactivation of MAPK activity; GO:0006470: protein amino acid dephosphorylation	GO:0005737: cytoplasm; GO:0005625: soluble fraction	GO:0004722: protein serine/threonine phosphatase activity; GO:0004725: protein tyrosine phosphatase activity
C231R083	0.000142465	5.07613	DOWN	NEDD4 family-interacting protein 2	NDFIP2	54602	Hs.525093	GO:0043123: positive regulation of I-kappaB kinase/NF-kappaB cascade		GO:0004871: signal transducer activity
C024R070	0.000143203	3.50794	DOWN	Transcription initiation factor TFIID subunit 3	Taf3	209361	Mm.401602; Mm.86343	GO:0006366: transcription from RNA polymerase II promoter		GO:0005515: protein binding; GO:0003702: RNA polymerase II transcription factor activity
C046R030	0.000143744	2.61239	UP	Alpha-N-acetylgalactosaminide alpha-2,6-sialyltransferase 5	ST6GALNAC5	81849	Hs.303609
C114R119	0.000144453	7.17314	UP	C-X-C chemokine receptor type 4	CXCR4	483900	Cfa.16645		GO:0005886: plasma membrane
C095R068	0.000145734	7.95355	DOWN	Phosphoglycerate mutase 1	PGAM1	5223; 642969	Hs.592599; Hs.632918	GO:0006096: glycolysis	GO:0005829: cytosol	GO:0004082: bisphosphoglycerate mutase activity; GO:0004083: bisphosphoglycerate 2-phosphatase activity; GO:0004619: phosphoglycerate mutase activity
C248R106	0.000146249	3.51619	UP	Brix domain-containing protein 2	BXDC2	55299	Hs.38114			GO:0005515: protein binding
C188R040	0.000146504	3.51518	UP	26S proteasome non-ATPase regulatory subunit 8	PSMD8	5714	Hs.78466		GO:0005838: proteasome regulatory particle	GO:0005515: protein binding
C011R118	0.000150571	8.31759	UP	110496 pfam01498, Transposase_5, Transposase. Transposase proteins are necessary for efficient DNA transposition. This family includes the amino-terminal region of Tc1, Tc1A, Tc1B and Tc2B transposases of C.elegans. The region encompasses the specific...
C167R018	0.000150905	15.5798	UP	PR domain zinc finger protein 9	PRDM9		Hs.283096
C136R080	0.000151324	5.94833	UP	Probable dimethyladenosine transferase	DIMT1L	509725	Bt.4792
C215R043	0.000151644	4.52403	UP	Eukaryotic translation initiation factor 3 subunit E	EIF3E	534165	Bt.48825
C124R059	0.000151851	7.13183	DOWN	family with sequence similarity 96, member A				GO:0008150: biological_process	GO:0005575: cellular_component	GO:0003674: molecular_function
C174R030	0.000151863	12.8696	UP	Transposable element Tc1 transposase	tc1a			GO:0006313: transposition, DNA-mediated	GO:0005634: nucleus	GO:0004803: transposase activity
C177R066	0.000152204	13.0906	UP	RNA-directed DNA polymerase from mobile element jockey	pol
C004R100	0.000153244	12.1417	DOWN	UPF0362 protein C20orf149 homolog		506990	Bt.49309
C010R145	0.000155756	11.4974	UP	CD166 antigen homolog precursor	alcam	30194	Dr.20912
C088R123	0.00015594	6.89776	UP	Proteasome subunit alpha type-6	Psma6	29673	Rn.107278
C102R092	0.000156244	5.87753	UP	Probable RNA-binding protein 19	Rbm19	74111	Mm.41022		GO:0005730: nucleolus
C198R153	0.000156613	4.2725	UP	Nucleophosmin	NPM1	396203	Gga.4847	GO:0007569: cell aging; GO:0007098: centrosome cycle; GO:0008285: negative regulation of cell proliferation	GO:0005813: centrosome; GO:0005634: nucleus	GO:0051059: NF-kappaB binding; GO:0051082: unfolded protein binding
C042R152	0.000157244	8.47214	DOWN	Makorin-1	Mkrn1		Mm.270484			GO:0003682: chromatin binding
C149R009	0.000157266	9.66558	DOWN	103854 PRK09364, moaC, molybdenum cofactor biosynthesis protein C; Provisional.
C040R076	0.000158203	12.5961	UP	NudC domain-containing protein 2	NUDCD2	134492	Hs.140443		GO:0005622: intracellular
C201R024	0.000160031	23.9697	UP	Nucleolar GTP-binding protein 1	Gtpbp4	69237	Mm.41800	GO:0030336: negative regulation of cell migration; GO:0008285: negative regulation of cell proliferation; GO:0022408: negative regulation of cell-cell adhesion; GO:0033342: negative regulation of collagen binding; GO:0008156: negative regulation of DNA...	GO:0005634: nucleus; GO:0048471: perinuclear region of cytoplasm	GO:0005525: GTP binding; GO:0003924: GTPase activity
C021R147	0.00016091	6.74497	DOWN	Probable ubiquitin carboxyl-terminal hydrolase CYLD	CYLD	1540	Hs.578973	GO:0006511: ubiquitin-dependent protein catabolic process	GO:0005856: cytoskeleton	GO:0004221: ubiquitin thiolesterase activity
C114R156	0.000161323	11.8323	DOWN	Sestrin-1	SESN1
C256R102	0.000164408	21.5867	UP	29152 cd00190, Tryp_SPc, Trypsin-like serine protease; Many of these are synthesized as inactive precursor zymogens that are cleaved during limited proteolysis to generate their active forms. Alignment contains also inactive enzymes that have substitut...
C239R098	0.000165418	9.57686	UP	Transposable element Tcb1 transposase
C210R059	0.000165563	6.04427	UP	Calcium-dependent secretion activator 1	Cadps	27062	Mm.260881	GO:0050432: catecholamine secretion; GO:0016050: vesicle organization	GO:0031410: cytoplasmic vesicle	GO:0005515: protein binding
C045R032	0.00016599	12.8929	UP	5'-nucleotidase domain-containing protein 2	Nt5dc2	290558	Rn.2956
C162R122	0.000167814	7.1763	UP	60S ribosomal protein L4-A	rpl4-A		Xl.8672
C092R094	0.000167948	11.0317	UP	Sodium- and chloride-dependent taurine transporter	SLC6A6	404000	Cfa.3869
C022R012	0.000170383	7.48278	DOWN	S phase cyclin A-associated protein in the endoplasmic reticulum	SCAPER	49855	Hs.458986
C144R074	0.000171893	7.64527	UP	Uridine 5'-monophosphate synthase	UMPS	7372	Hs.2057	GO:0006222: UMP biosynthetic process		GO:0004588: orotate phosphoribosyltransferase activity; GO:0004590: orotidine-5'-phosphate decarboxylase activity
C084R045	0.000174844	2.48406	DOWN	Zinc finger protein 263	ZNF263	10127	Hs.611475	GO:0006355: regulation of transcription, DNA-dependent		GO:0003700: transcription factor activity
C160R114	0.000177652	7.79355	UP	Transposable element Tcb1 transposase
C172R085	0.000177904	12.1599	UP	MKI67 FHA domain-interacting nucleolar phosphoprotein-like	mki67ipl	317644	Dr.76897
C015R063	0.000178041	5.84622	DOWN	La-related protein 6	LARP6	55323	Hs.416755
C166R052	0.000178059	7.82376	DOWN	Islet cell autoantigen 1	Ica1		Rn.1379		GO:0005829: cytosol; GO:0000139: Golgi membrane; GO:0030667: secretory granule membrane; GO:0030672: synaptic vesicle membrane
C005R113	0.000178405	15.7429	UP	Growth arrest and DNA-damage-inducible protein GADD45 alpha	GADD45A	1647	Hs.80409	GO:0006915: apoptosis; GO:0007050: cell cycle arrest; GO:0006281: DNA repair; GO:0000079: regulation of cyclin-dependent protein kinase activity	GO:0005634: nucleus
C215R109	0.000180094	6.10303	UP	Calmodulin
C006R074	0.000181333	3.03846	DOWN	Nuclear receptor subfamily 2 group F member 5	nr2f5	30427	Dr.22
C008R153	0.000181706	4.23332	DOWN	Protein c-ets-1-A	ets1-A		Xl.1148	GO:0045648: positive regulation of erythrocyte differentiation; GO:0045941: positive regulation of transcription	GO:0005634: nucleus	GO:0005515: protein binding; GO:0003700: transcription factor activity
C133R146	0.000182077	3.22051	DOWN	14-3-3 protein beta/alpha-2
C253R034	0.000182872	4.58281	UP	U6 snRNA-associated Sm-like protein LSm7	LSM7	51690	Hs.512610	GO:0000398: nuclear mRNA splicing, via spliceosome	GO:0005634: nucleus	GO:0005515: protein binding; GO:0017070: U6 snRNA binding
C125R110	0.000184102	13.2241	UP	B-cell CLL/lymphoma 7 protein family member A	bcl7a	57952	Dr.28229
C187R055	0.000184783	9.00355	UP	Transposable element Tcb2 transposase
C160R096	0.000184882	2.38992	UP	Tyrosine-protein kinase JAK1	JAK1		Hs.207538	GO:0007242: intracellular signaling cascade; GO:0006468: protein amino acid phosphorylation		GO:0004713: protein tyrosine kinase activity
C014R075	0.000185025	2.87669	DOWN	SEC14-like protein 1	SEC14L1		Hs.464184		GO:0005794: Golgi apparatus; GO:0016020: membrane	GO:0005488: binding
C241R066	0.000186942	5.89077	UP	Transposable element Tcb1 transposase
C043R166	0.000187325	4.15729	DOWN	Creatine kinase, testis isozyme	tck1					GO:0004111: creatine kinase activity
C073R012	0.00018954	13.4276	UP	Negative elongation factor A	Whsc2	24116	Mm.332320
C120R124	0.00019194	5.64037	DOWN	Coatomer subunit beta	COPB1	1315	Hs.339278	GO:0006891: intra-Golgi vesicle-mediated transport	GO:0030126: COPI vesicle coat; GO:0005829: cytosol; GO:0000139: Golgi membrane	GO:0005515: protein binding
C105R114	0.000194317	3.24349	UP	Heterogeneous nuclear ribonucleoprotein A3 homolog 2		397773	Xl.853
C031R039	0.000194704	5.11042	UP	UPF0131 protein		290500	Rn.17263
C169R160	0.000196102	3.77159	DOWN	Myotubularin-related protein 14	Mtmr14	97287	Mm.197816
C213R012	0.000196513	3.765	DOWN	Cullin-3	CUL3	8452	Hs.372286	GO:0007050: cell cycle arrest; GO:0000082: G1/S transition of mitotic cell cycle; GO:0008629: induction of apoptosis by intracellular signals; GO:0008284: positive regulation of cell proliferation		GO:0005515: protein binding
C022R032	0.000197611	3.5669	UP	Alpha-(1,3)-fucosyltransferase	Fut7		Mm.1203
C173R108	0.000200653	5.51001	DOWN	Survival of motor neuron-related-splicing factor 30	SMNDC1	10285	Hs.632093	GO:0006917: induction of apoptosis; GO:0006397: mRNA processing; GO:0008380: RNA splicing	GO:0005681: spliceosome	GO:0005515: protein binding; GO:0031202: RNA splicing factor activity, transesterification mechanism
C030R098	0.00020327	7.50117	UP	LINE-1 reverse transcriptase homolog
C251R014	0.000203786	4.20003	UP	Gem-associated protein 5	Gemin5	216766	Mm.275349			GO:0017069: snRNA binding
C044R161	0.0002064	2.81261	UP	Transcription factor 12	TCF12	6938	Hs.511504	GO:0006955: immune response; GO:0007517: muscle development; GO:0006357: regulation of transcription from RNA polymerase II promoter	GO:0005634: nucleus	GO:0003702: RNA polymerase II transcription factor activity
C106R121	0.000208345	26.6996	UP	Leydig cell tumor 10 kDa protein homolog	D8Ertd738e	100044294; 101966	Mm.200723
C064R009	0.000208502	5.56788	DOWN	Cytosolic 5'-nucleotidase III-like protein	nt5c3l	321720	Dr.76855
C070R121	0.000208942	5.78585	DOWN	High choriolytic enzyme 1 precursor	hcea
C087R156	0.000209599	13.2956	UP	Hemoglobin subunit alpha-4	hba4
C233R069	0.000209785	4.86971	UP	Heterogeneous nuclear ribonucleoprotein U-like protein 1	Hnrpul1	232989	Mm.254223
C044R038	0.000210272	6.58666	DOWN	LIM/homeobox protein Lhx8	LHX8	431707	Hs.403934
C217R030	0.000211211	4.35755	DOWN	Butyrate response factor 1	Zfp36l1	12192	Mm.235132	GO:0000288: nuclear-transcribed mRNA catabolic process, deadenylation-dependent decay; GO:0006417: regulation of translation; GO:0001570: vasculogenesis	GO:0005737: cytoplasm; GO:0005634: nucleus
C055R019	0.000215226	4.07154	DOWN	Transmembrane protein 33	TMEM33	55161	Hs.31082			GO:0005515: protein binding
C145R033	0.000215753	3.54223	DOWN	Leucine-rich repeat flightless-interacting protein 2	lrrfip2	444248	Xl.77399
C001R030	0.000216922	3.14474	DOWN	Metalloproteinase inhibitor 2 precursor	TIMP2	374178	Gga.2965
C044R110	0.000217667	14.0867	UP	CCAAT/enhancer-binding protein delta	CEBPD	1052	Hs.440829	GO:0006366: transcription from RNA polymerase II promoter
C206R098	0.000217759	3.79215	DOWN	Tetraspanin-14	Tspan14	52588	Mm.28876
C205R159	0.000220378	9.15873	DOWN	Mid1-interacting protein 1	Mid1ip1	68041	Mm.29429	GO:0007026: negative regulation of microtubule depolymerization	GO:0005737: cytoplasm; GO:0015630: microtubule cytoskeleton; GO:0005634: nucleus	GO:0008022: protein C-terminus binding
C186R155	0.00022233	2.8057	DOWN	Phosphatidylinositol 4-kinase alpha	PI4KA	5297	Hs.529438	GO:0006661: phosphatidylinositol biosynthetic process; GO:0007165: signal transduction; GO:0007268: synaptic transmission	GO:0005798: Golgi-associated vesicle	GO:0004430: 1-phosphatidylinositol 4-kinase activity; GO:0005515: protein binding
C141R022	0.000224636	2.18937	UP	ATP synthase subunit gamma, mitochondrial precursor	ATP5C1				GO:0005743: mitochondrial inner membrane
C064R116	0.000224985	3.95554	UP	GTP-binding protein SAR1a	SAR1A	595115	Ssc.8626
C154R094	0.000227918	2.36852	UP	RRP12-like protein	RRP12	423845	Gga.13916
C031R037	0.00023029	4.88988	DOWN	Polyribonucleotide nucleotidyltransferase 1, mitochondrial precursor	Pnpt1	100044383; 71701	Mm.211131
C076R026	0.000230293	3.52095	UP	GC-rich sequence DNA-binding factor homolog	Gcfc		Mm.347; Mm.459206
C051R058	0.000230663	5.22964	UP	Protein cornichon homolog 4	CNIH4	508912	Bt.52354
C130R094	0.000231321	3.55719	DOWN	Chromatin accessibility complex protein 1	Chrac1	93696	Mm.23095			GO:0005515: protein binding
C173R142	0.000231454	3.47495	DOWN	Ubiquinone biosynthesis protein COQ7 homolog	Coq7	12850	Mm.20634		GO:0005739: mitochondrion
C132R158	0.000232458	13.6758	DOWN	Protein phosphatase methylesterase 1	Ppme1	72590	Mm.177502; Mm.391621	GO:0006482: protein amino acid demethylation		GO:0051722: protein C-terminal methylesterase activity; GO:0051721: protein phosphatase 2A binding
C066R014	0.000233215	2.94605	UP	Caspase recruitment domain-containing protein 11	Card11	108723	Mm.46187	GO:0030890: positive regulation of B cell proliferation; GO:0043123: positive regulation of I-kappaB kinase/NF-kappaB cascade; GO:0045086: positive regulation of interleukin-2 biosynthetic process; GO:0042102: positive regulation of T cell proliferatio...	GO:0005886: plasma membrane	GO:0005515: protein binding
C045R084	0.00023395	2.05767	UP	Eukaryotic translation initiation factor 3 subunit K	EIF3K	515326	Bt.53466
C246R166	0.000234664	8.73581	UP	Prostaglandin E synthase 3	PTGES3	10728	Hs.50425	GO:0001516: prostaglandin biosynthetic process; GO:0007165: signal transduction; GO:0000723: telomere maintenance	GO:0000781: chromosome, telomeric region; GO:0005697: telomerase holoenzyme complex	GO:0050220: prostaglandin-E synthase activity; GO:0003720: telomerase activity; GO:0051082: unfolded protein binding
C071R035	0.000239841	23.2572	DOWN	Beta-1,3-N-acetylglucosaminyltransferase lunatic fringe	lfng	30158	Dr.1831	GO:0055016: hypochord development
C261R157	0.000240803	14.7369	UP	Gastrula zinc finger protein XlCGF48.2			Xl.83196
C046R121	0.000242239	6.61511	UP	Amyloid protein-binding protein 2	Appbp2	66884	Mm.209580; Mm.271997
C008R122	0.000242667	5.28338	UP	Putative rRNA methyltransferase 3	Ftsj3	56095	Mm.29795
C138R010	0.000244881	10.363	UP	Peptidylprolyl isomerase domain and WD repeat-containing protein 1	PPWD1	517560	Bt.38297
C190R036	0.000244984	9.88791	DOWN	RNA-binding protein 38	Rbm38		Mm.458080
C104R027	0.00024502	3.24251	DOWN	cAMP-dependent protein kinase catalytic subunit beta	Prkacb	293508	Rn.202491	GO:0006468: protein amino acid phosphorylation		GO:0005524: ATP binding; GO:0004691: cAMP-dependent protein kinase activity; GO:0000287: magnesium ion binding
C261R100	0.000245968	15.1354	UP	ATP-dependent RNA helicase DDX19A	Ddx19a	13680	Mm.287901			GO:0005515: protein binding
C197R098	0.000247443	4.26504	UP	Transmembrane protein 147	tmem147	436757	Dr.79660
C146R109	0.000248174	4.05869	UP	Diphthamide biosynthesis protein 2	dph2	562538	Dr.83298
C057R138	0.00024983	8.23725	DOWN	Krueppel-like factor 6	KLF6	1316	Hs.4055	GO:0030183: B cell differentiation; GO:0006355: regulation of transcription, DNA-dependent	GO:0005634: nucleus	GO:0016563: transcription activator activity
C036R093	0.000250464	3.60271	DOWN	Dermal papilla-derived protein 6 homolog	derp6	790921; 790925	Dr.39448
C134R130	0.00025249	2.13114	UP	Mitochondrial 39S ribosomal protein L3	MRPL3	11222	Hs.205163	GO:0006412: translation		GO:0003723: RNA binding
C101R069	0.000253763	60.8908	UP	Butyrate response factor 1	Zfp36l1	12192	Mm.235132	GO:0000288: nuclear-transcribed mRNA catabolic process, deadenylation-dependent decay; GO:0006417: regulation of translation; GO:0001570: vasculogenesis	GO:0005737: cytoplasm; GO:0005634: nucleus
C030R063	0.000256565	4.91222	UP	Titin	sls	44013	Dm.2974	GO:0040011: locomotion; GO:0007076: mitotic chromosome condensation; GO:0016203: muscle attachment; GO:0007520: myoblast fusion; GO:0045214: sarcomere organization; GO:0007062: sister chromatid cohesion	GO:0000794: condensed nuclear chromosome; GO:0030018: Z disc	GO:0003779: actin binding; GO:0008307: structural constituent of muscle
C005R124	0.000257094	8.09305	UP	Nicotinamide riboside kinase 2	ITGB1BP3	27231	Hs.135458			GO:0005515: protein binding
C031R001	0.000259022	13.3621	UP	DNA-binding protein inhibitor ID-1	ID1	3397	Hs.504609	GO:0016481: negative regulation of transcription; GO:0043433: negative regulation of transcription factor activity	GO:0005634: nucleus	GO:0005515: protein binding; GO:0016564: transcription repressor activity
C025R059	0.000260418	6.35068	DOWN	Pantothenate kinase 1	PANK1	53354	Hs.376351
C085R139	0.000261482	2.00515	DOWN	Oocyte zinc finger protein XlCOF20
C081R059	0.000261823	11.6268	UP	Peripheral myelin protein 22	PMP22	5376	Hs.372031	GO:0007422: peripheral nervous system development; GO:0007268: synaptic transmission
C127R160	0.000263247	10.8268	UP	Nucleolar complex protein 3 homolog	noc3l	321289	Dr.117132
C134R004	0.000266846	17.9254	UP	Zinc finger BED domain-containing protein 5	ZBED5	539898	Bt.5471; Bt.97292
C065R046	0.000266977	4.36792	DOWN	5-aminolevulinate synthase, nonspecific, mitochondrial precursor	alas1				GO:0005759: mitochondrial matrix
C122R052	0.000267901	6.38303	DOWN	TBC1 domain family member 9	TBC1D9	23158	Hs.480819; Hs.694161
C199R164	0.000269723	4.26402	UP	RRP12-like protein	RRP12	423845	Gga.13916
C123R097	0.000270164	3.20627	DOWN	CDK5 regulatory subunit-associated protein 1	Cdk5rap1	252827	Rn.203271	GO:0008283: cell proliferation; GO:0045736: negative regulation of cyclin-dependent protein kinase activity
C132R131	0.000271881	6.34066	DOWN	Transcription factor Sox-3	sox3	30529; 556845	Dr.117972	GO:0051091: positive regulation of transcription factor activity
C099R150	0.000271908	5.12654	UP	Serine/threonine-protein kinase VRK1	vrk1	406694	Dr.77494
C220R113	0.000273167	56.1064	UP	Bullous pemphigoid antigen 1, isoforms 1/2/3/4	Dst		Mm.336625	GO:0031122: cytoplasmic microtubule organization; GO:0045104: intermediate filament cytoskeleton organization; GO:0031110: regulation of microtubule polymerization or depolymerization; GO:0008090: retrograde axon cargo transport	GO:0015629: actin cytoskeleton; GO:0005737: cytoplasm; GO:0030056: hemidesmosome; GO:0015630: microtubule cytoskeleton; GO:0060053: neurofilament cytoskeleton	GO:0008017: microtubule binding; GO:0005200: structural constituent of cytoskeleton
C175R075	0.000273197	5.59455	UP	LSM domain-containing protein 1	lsmd1
C122R170	0.000276324	6.34526	DOWN	Centaurin-delta-3	CENTD3	64411	Hs.25277	GO:0007010: cytoskeleton organization; GO:0030336: negative regulation of cell migration; GO:0035024: negative regulation of Rho protein signal transduction; GO:0008360: regulation of cell shape; GO:0016192: vesicle-mediated transport	GO:0005737: cytoplasm; GO:0030027: lamellipodium; GO:0001726: ruffle	GO:0008060: ARF GTPase activator activity; GO:0005547: phosphatidylinositol-3,4,5-triphosphate binding; GO:0043325: phosphatidylinositol-3,4-bisphosphate binding; GO:0005100: Rho GTPase activator activity
C123R098	0.000276953	2.09432	DOWN	118689 pfam10161, DDDD, Putative mitochondrial precursor protein. This is a family of small conserved proteins found from nematodes to humans. The C-terminal region is rich in asparagine. Members are putatively assigned to be mitochondrial precursor p...
C070R062	0.000277123	3.7318	DOWN	Zinc finger protein 483	ZNF483	158399	Hs.660784
C089R026	0.000277553	4.10041	UP	Ubiquitin carboxyl-terminal hydrolase isozyme L3	Uchl3	50933	Mm.275970	GO:0007628: adult walking behavior; GO:0042755: eating behavior
C203R079	0.000279147	3.88628	DOWN	Coiled-coil domain-containing protein 22	Ccdc22	54638	Mm.288192
C025R110	0.000283174	7.06192	DOWN	115720 pfam07084, Spot_14, Thyroid hormone-inducible hepatic protein Spot 14. This family consists of several thyroid hormone-inducible hepatic protein (Spot 14 or S14) sequences. Mainly expressed in tissues that synthesise triglycerides, the mRNA cod...
C198R009	0.000284366	4.26607	DOWN	Zinc finger protein 286A	ZNF286A	57335	Hs.585799; Hs.659318; Hs.660199
C160R137	0.000284492	2.69049	UP	DnaJ homolog subfamily C member 8	DNAJC8	22826	Hs.433540
C189R110	0.000284861	2.05093	DOWN	Ubiquitin carboxyl-terminal hydrolase 20	USP20		Hs.5452	GO:0016579: protein deubiquitination		GO:0004221: ubiquitin thiolesterase activity
C210R057	0.000285125	6.48598	DOWN	Inhibitor of growth protein 5	ING5	727773; 84289	Hs.529172; Hs.645460	GO:0008285: negative regulation of cell proliferation; GO:0045926: negative regulation of growth; GO:0006473: protein amino acid acetylation		GO:0005515: protein binding
C229R019	0.000289201	3.44545	UP	Eukaryotic translation initiation factor 2 subunit 1	Eif2s1	54318	Rn.1488			GO:0005515: protein binding; GO:0003743: translation initiation factor activity
C161R023	0.000296336	5.56687	DOWN	Core histone macro-H2A.1	H2AFY	395858	Gga.3138
C172R037	0.000296878	5.63517	DOWN	Fatty-acid amide hydrolase 1	Faah	29347	Rn.89119		GO:0005789: endoplasmic reticulum membrane; GO:0000139: Golgi membrane
C035R003	0.000300893	8.1751	UP	DNA-binding protein inhibitor ID-1	ID1	3397	Hs.504609	GO:0016481: negative regulation of transcription; GO:0043433: negative regulation of transcription factor activity	GO:0005634: nucleus	GO:0005515: protein binding; GO:0016564: transcription repressor activity
C124R017	0.000301276	3.79123	UP	Cytochrome c oxidase subunit VIIa-related protein, mitochondrial precursor	COX7A2L	540225	Bt.49046
C045R033	0.000301944	12.3299	DOWN	Cytochrome c oxidase subunit VIb isoform 1	Cox6b1	110323	Mm.400
C033R095	0.000303183	26.9636	UP	Ras-related and estrogen-regulated growth inhibitor-like protein	rergl	436767	Dr.86222
C075R036	0.000308201	8.5765	UP	Envoplakin	EVPL	2125	Hs.500635	GO:0008544: epidermis development; GO:0030216: keratinocyte differentiation; GO:0018149: peptide cross-linking	GO:0001533: cornified envelope	GO:0030674: protein binding, bridging; GO:0005198: structural molecule activity
C246R119	0.000308473	6.70685	DOWN	AN1-type zinc finger protein 6	ZFAND6	54469	Hs.654787
C095R126	0.000308776	4.51895	DOWN	Ferritin, lower subunit
C230R085	0.000308851	17.2809	UP	Arsenite-resistance protein 2	ARS2
C182R106	0.000311272	2.93344	DOWN	Lysozyme g
C252R054	0.000311283	68.3213	UP	PiggyBac transposable element-derived protein 4	PGBD4	161779	Hs.156317
C263R153	0.000311428	22.7791	UP	Spermidine synthase	Srm	20810	Mm.10			GO:0004766: spermidine synthase activity
C107R130	0.000312956	5.01194	UP	Cold-inducible RNA-binding protein	CIRBP	1153	Hs.634522	GO:0009409: response to cold		GO:0005515: protein binding; GO:0003723: RNA binding
C240R132	0.000313334	2.46833	DOWN	Pituitary tumor-transforming gene 1 protein-interacting protein precursor	Pttg1ip	365548	Rn.4248		GO:0005886: plasma membrane
C196R061	0.000315382	2.24923	UP	Serologically defined colon cancer antigen 1 homolog	Sdccag1	66244	Mm.243943; Mm.455827; Mm.46705
C045R164	0.000316056	6.68436	DOWN	DEP domain-containing protein 6	Depdc6	97998	Mm.295397; Mm.393497
C249R083	0.000317425	3.78088	UP	DEP domain-containing protein 6	Depdc6	97998	Mm.295397; Mm.393497
C240R148	0.000322224	23.5371	UP	Protein snail homolog Sna	snai1	379615	Xl.13309
C142R014	0.000322767	2.09087	DOWN	Vacuolar ATP synthase catalytic subunit A	ATP6V1A	282147	Bt.4773; Bt.66154
C252R080	0.000323888	8.80521	UP	F-box/LRR-repeat protein 14	Fbxl14	101358	Mm.125477
C194R116	0.000323923	7.06949	UP	Eukaryotic translation initiation factor 3 subunit D	EIF3D	8664	Hs.55682	GO:0006446: regulation of translational initiation	GO:0005852: eukaryotic translation initiation factor 3 complex	GO:0005515: protein binding; GO:0003743: translation initiation factor activity
C038R120	0.000324754	4.66305	DOWN	Protein sel-1 homolog 1 precursor	Sel1l				GO:0005789: endoplasmic reticulum membrane
C205R097	0.000327369	6.42889	DOWN	Eomesodermin	eomes	398065	Xl.373
C208R067	0.000328093	2.58005	UP	Serine/threonine-protein kinase VRK1	vrk1	406694	Dr.77494
C248R005	0.000328677	2.69522	DOWN	Latexin	Lxn	59073	Rn.11404
C113R123	0.000329505	4.75975	UP	Acidic leucine-rich nuclear phosphoprotein 32 family member E	anp32e	406562	Dr.33193; Dr.75253
C214R107	0.000329898	3.27597	UP	Protein arginine N-methyltransferase 3	PRMT3	10196	Hs.152337		GO:0005737: cytoplasm	GO:0016274: protein-arginine N-methyltransferase activity
C033R084	0.000332233	4.79019	UP	40S ribosomal protein S7	rps7
C127R073	0.000333468	6.37599	UP	26S protease regulatory subunit S10B	PSMC6	5706	Hs.156171	GO:0006511: ubiquitin-dependent protein catabolic process	GO:0005634: nucleus; GO:0000502: proteasome complex	GO:0016887: ATPase activity; GO:0030674: protein binding, bridging
C264R103	0.000335121	2.18525	DOWN	Ankyrin repeat and KH domain-containing protein 1	ANKHD1	54882	Hs.653135
C014R082	0.000336767	4.09871	DOWN	UPF0414 transmembrane protein C20orf30 homolog
C063R073	0.00033738	3.35265	DOWN	Lipopolysaccharide-induced tumor necrosis factor-alpha factor homolog	litaf	431731	Dr.76612
C230R102	0.000339063	14.9879	UP	Proteasome subunit alpha type-1	PSMA1	5682	Hs.102798		GO:0005634: nucleus; GO:0005844: polysome; GO:0000502: proteasome complex	GO:0005515: protein binding; GO:0003723: RNA binding
C157R166	0.000339673	7.50931	UP	Sodium/potassium-transporting ATPase subunit beta-233	atnb233			GO:0006813: potassium ion transport; GO:0006814: sodium ion transport	GO:0005890: sodium:potassium-exchanging ATPase complex	GO:0005391: sodium:potassium-exchanging ATPase activity
C173R101	0.000341	3.49097	DOWN	RING finger protein 4	Rnf4	19822	Mm.21281
C001R122	0.000342718	13.0445	UP	DNA-binding protein inhibitor ID-2	ID2	654298	Ssc.14914
C204R060	0.000343017	16.1637	UP	60S ribosomal protein L15	rpl15
C259R100	0.000343565	5.57943	UP	ATP-dependent RNA helicase DDX18	DDX18	8886	Hs.363492			GO:0004004: ATP-dependent RNA helicase activity
C171R111	0.000344405	3.78311	UP	Bleomycin hydrolase	BLMH	395996	Gga.4171			GO:0008423: bleomycin hydrolase activity
C145R093	0.000344431	4.14566	UP	Proliferation-associated protein 2G4	Pa2g4	18813	Mm.413257; Mm.4742
C152R053	0.000347288	2.15789	DOWN	Zinc finger protein 135	ZNF135	508062	Bt.25281
C043R112	0.000347734	2.657	DOWN	Origin recognition complex subunit 4	ORC4L
C125R058	0.000349366	2.87302	DOWN	Protein YIF1A	yif1a	334982	Dr.412		GO:0005789: endoplasmic reticulum membrane; GO:0000139: Golgi membrane
C092R074	0.000351417	2.04297	UP	RNA-binding protein 39	RBM39				GO:0016607: nuclear speck
C167R079	0.000351787	3.09565	UP	55 kDa erythrocyte membrane protein	mpp1
C193R065	0.000356231	8.65597	UP	FAST kinase domain-containing protein 2	FASTKD2	22868	Hs.84429
C147R030	0.000356772	6.91249	DOWN	Protein phosphatase methylesterase 1	Ppme1	72590	Mm.177502; Mm.391621	GO:0006482: protein amino acid demethylation		GO:0051722: protein C-terminal methylesterase activity; GO:0051721: protein phosphatase 2A binding
C021R159	0.000358905	2.59479	DOWN	AP-2 complex subunit alpha-2	Ap2a2	81637	Rn.34928			GO:0005515: protein binding
C118R048	0.000359857	8.88505	UP	Proteasome subunit alpha type-1	PSMA1	515503	Bt.23202
C016R109	0.00036051	3.52325	DOWN	Histone mRNA 3'-exonuclease 1	Thex1	361159	Rn.17469
C144R062	0.000365532	6.98309	DOWN	NADP-dependent malic enzyme	ME1	4199	Hs.21160	GO:0006108: malate metabolic process; GO:0006741: NADP biosynthetic process; GO:0009743: response to carbohydrate stimulus; GO:0009725: response to hormone stimulus	GO:0005829: cytosol	GO:0043531: ADP binding; GO:0009055: electron carrier activity; GO:0004473: malate dehydrogenase (oxaloacetate-decarboxylating) (NADP+) activity; GO:0030145: manganese ion binding; GO:0051287: NAD or NADH binding; GO:0050661: NADP or NADPH binding
C235R149	0.000368111	2.66712	DOWN	Keratin, type I cytoskeletal 13	krt13
C253R113	0.000371643	4.53857	DOWN	G2/mitotic-specific cyclin-B3	CCNB3	396167	Gga.687
C134R157	0.000374921	7.84627	DOWN	Farnesyl pyrophosphate synthetase	FDPS		Gga.42725			GO:0004161: dimethylallyltranstransferase activity; GO:0004337: geranyltranstransferase activity
C166R075	0.000378984	2.74638	DOWN	Low-density lipoprotein receptor 2 precursor	ldlr-B	373644	Xl.821
C093R095	0.000380808	6.66408	UP	Ribosome biogenesis protein NSA2 homolog	TINP1	10412	Hs.482526
C059R117	0.000382068	7.58916	DOWN	Dihydropyrimidinase-related protein 5	DPYSL5	56896	Hs.299315	GO:0007411: axon guidance; GO:0007165: signal transduction
C158R141	0.000386914	6.019	UP	26S protease regulatory subunit 7	psmc2	399327	Xl.57157
C146R089	0.000389288	6.75498	UP	NudC domain-containing protein 2	NUDCD2	134492	Hs.140443		GO:0005622: intracellular
C188R001	0.000390005	3.51297	DOWN	Vacuolar ATP synthase subunit B, brain isoform	Atp6v1b2	117596	Rn.8109		GO:0042470: melanosome
C251R052	0.000390249	7.25589	UP	Calmodulin
C080R049	0.00039134	5.31398	DOWN	Integrin-linked protein kinase	ILK	540207	Bt.4790
C109R029	0.000392126	5.65952	UP	Bifunctional methylenetetrahydrofolate dehydrogenase/cyclohydrolase, mitochondrial precursor	MTHFD2	10797	Hs.469030	GO:0046653: tetrahydrofolate metabolic process	GO:0005739: mitochondrion	GO:0000287: magnesium ion binding; GO:0004477: methenyltetrahydrofolate cyclohydrolase activity; GO:0004487: methylenetetrahydrofolate dehydrogenase (NAD+) activity; GO:0004488: methylenetetrahydrofolate dehydrogenase (NADP+) activity; GO:0042301: phos...
C091R064	0.000392256	5.90627	UP	Nucleolar protein 11-like	nol11	321700	Dr.121662; Dr.75192
C046R103	0.000392383	8.42204	UP	60S ribosomal protein L15	rpl15
C257R060	0.000392607	2.91869	DOWN	Actin-related protein 10	Actr10	56444	Mm.29317	GO:0007018: microtubule-based movement	GO:0005869: dynactin complex	GO:0005515: protein binding
C159R023	0.000392654	4.97645	DOWN	Adipophilin	ADFP	123	Hs.3416		GO:0005783: endoplasmic reticulum; GO:0005576: extracellular region; GO:0005811: lipid particle
C152R087	0.000394156	4.54283	UP	CD9 antigen	CD9	493874		GO:0007155: cell adhesion; GO:0006928: cell motion; GO:0007342: fusion of sperm to egg plasma membrane; GO:0030913: paranodal junction assembly		GO:0005515: protein binding
C131R042	0.000395797	8.55805	UP	Monocarboxylate transporter 2	SLC16A7		Hs.439643	GO:0006848: pyruvate transport	GO:0005887: integral to plasma membrane; GO:0005624: membrane fraction	GO:0005477: pyruvate secondary active transmembrane transporter activity
C050R073	0.000396138	4.99949	UP	Eukaryotic translation initiation factor 3 subunit I	Eif3i	54709	Mm.250874
C070R026	0.000399324	6.53664	UP	Heterogeneous nuclear ribonucleoprotein H	HNRPH1	3187	Hs.604001	GO:0006396: RNA processing	GO:0030530: heterogeneous nuclear ribonucleoprotein complex	GO:0008266: poly(U) binding; GO:0005515: protein binding
C021R073	0.000403528	4.43918	UP	Heat shock protein HSP 90-beta	hsp90ab1	30573	Dr.35688			GO:0005515: protein binding
C192R102	0.000403575	6.70776	DOWN	Protein DJ-1	park7	449674	Dr.85181
C066R080	0.000404139	3.05159	UP	Protein PAT1 homolog 1	patl1	100009659	Dr.20116
C045R106	0.000404271	2.57396	DOWN	Sarcoplasmic/endoplasmic reticulum calcium ATPase 1	atp2a1			GO:0006816: calcium ion transport; GO:0031448: positive regulation of fast-twitch skeletal muscle fiber contraction		GO:0005509: calcium ion binding; GO:0005388: calcium-transporting ATPase activity; GO:0005515: protein binding
C208R144	0.000405123	5.29531	UP	cytochrome b-245, alpha polypeptide					GO:0005575: cellular_component
C066R101	0.000407583	4.57833	DOWN	Thioredoxin-interacting protein	TXNIP	733688	Ssc.16648
C019R044	0.000411819	8.44805	UP	RNA methyltransferase-like protein 1A	rnmtl1a	550390	Dr.84838
C061R024	0.000413412	21.2261	UP	Transposable element Tcb2 transposase
C132R007	0.000414885	6.44148	DOWN	Lectin precursor	LEC
C073R128	0.00042119	5.19794	DOWN	Vacuolar protein sorting-associated protein 37A	VPS37A	137492	Hs.343873		GO:0031902: late endosome membrane
C249R004	0.000422301	2.16534	DOWN	Double-stranded RNA-binding protein Staufen homolog 2	stau2	393899	Dr.132481	GO:0007281: germ cell development; GO:0008354: germ cell migration
C131R012	0.000425568	4.54292	UP	39S ribosomal protein L16, mitochondrial precursor	MRPL16	538054	Bt.4402
C250R108	0.000427658	11.704	DOWN	Rho GTPase-activating protein 29	arhgap29	378998	Dr.85725
C001R146	0.000428894	2.48412	DOWN	NADH-ubiquinone oxidoreductase chain 2	MT-ND2	808316
C233R147	0.000430218	17.3506	UP	Myb-binding protein 1A-like protein	mybbp1a	321277	Dr.34606
C193R051	0.00043094	2.88322	DOWN	Uncharacterized protein C6orf136 homolog		294231	Rn.106287
C173R094	0.000431036	3.61512	UP	Peptidyl-prolyl cis-trans isomerase B precursor	PPIB	281419	Bt.53664		GO:0005788: endoplasmic reticulum lumen; GO:0042470: melanosome
C198R015	0.000433172	6.10248	DOWN	Zinc finger SWIM domain-containing protein 6	Zswim6		Mm.433838
C129R124	0.000433576	7.7969	UP	Proteasome subunit beta type-7 precursor	Psmb7	85492	Rn.3846
C254R130	0.00043664	4.45515	DOWN	Septin-9	2009-09-01	53860	Mm.38450			GO:0005515: protein binding
C014R116	0.000437053	2.40112	UP	Aspartate aminotransferase, mitochondrial precursor	GOT2				GO:0005759: mitochondrial matrix; GO:0005886: plasma membrane	GO:0004069: L-aspartate:2-oxoglutarate aminotransferase activity
C080R160	0.000438168	2.23837	DOWN	Lamin-B receptor	Lbr	89789	Rn.6499		GO:0005637: nuclear inner membrane
C011R141	0.000438331	5.77438	UP	60S ribosomal protein L36	rpl36
C001R079	0.000438973	5.97391	DOWN	G protein-coupled receptor kinase 5	GRK5	2869	Hs.524625	GO:0007188: G-protein signaling, coupled to cAMP nucleotide second messenger; GO:0008277: regulation of G-protein coupled receptor protein signaling pathway; GO:0007217: tachykinin receptor signaling pathway	GO:0005737: cytoplasm; GO:0005886: plasma membrane; GO:0005625: soluble fraction	GO:0005543: phospholipid binding; GO:0005080: protein kinase C binding
C018R137	0.000439528	29.5324	UP	Heterogeneous nuclear ribonucleoprotein L	HNRNPL		Hs.654559	GO:0006396: RNA processing	GO:0030530: heterogeneous nuclear ribonucleoprotein complex; GO:0005654: nucleoplasm	GO:0005515: protein binding; GO:0003723: RNA binding
C097R017	0.000440997	2.93033	UP	Developmentally-regulated GTP-binding protein 2	Drg2	13495	Mm.41803
C107R047	0.000441769	4.50066	UP	Procollagen-lysine,2-oxoglutarate 5-dioxygenase 3 precursor	Plod3	288583	Rn.90152		GO:0030867: rough endoplasmic reticulum membrane
C174R066	0.000442975	2.49514	DOWN	Cytosolic 5'-nucleotidase III-like protein	nt5c3l	321720	Dr.76855
C054R109	0.000444455	6.36338	UP	Eukaryotic translation initiation factor 3 subunit D	EIF3D	515226	Bt.23244
C092R045	0.000444742	12.2407	UP	Microfibrillar-associated protein 2 precursor	Mfap2	17150	Mm.7386
C139R141	0.000446796	5.62402	DOWN	Lectin precursor	LEC
C039R123	0.000446859	5.944	DOWN	Casein kinase I isoform epsilon	CSNK1E	378891	Gga.2087
C087R094	0.000448578	3.48429	UP	Testis-expressed sequence 9 protein	TEX9	374618	Hs.511476
C054R094	0.000452131	10.4339	UP	Cyclin-dependent kinase 2-associated protein 1	CDK2AP1	8099	Hs.433201	GO:0006261: DNA-dependent DNA replication; GO:0006468: protein amino acid phosphorylation; GO:0000084: S phase of mitotic cell cycle	GO:0005737: cytoplasm; GO:0005634: nucleus	GO:0003677: DNA binding; GO:0005515: protein binding
C230R121	0.000453234	7.752	DOWN	Abhydrolase domain-containing protein 6	Abhd6	66082	Mm.181473
C131R130	0.000457095	2.86754	DOWN	Adenylosuccinate lyase	ADSL	396540	Gga.2721
C198R125	0.00045721	3.75109	UP	U6 snRNA-associated Sm-like protein LSm7	LSM7	51690	Hs.512610	GO:0000398: nuclear mRNA splicing, via spliceosome	GO:0005634: nucleus	GO:0005515: protein binding; GO:0017070: U6 snRNA binding
C108R146	0.000457735	4.03742	DOWN	Fatty acid-binding protein, adipocyte	FABP4	281759	Bt.97
C240R005	0.000457764	6.39073	UP	Eukaryotic translation initiation factor 1A, X-chromosomal	EIF1AX	1964	Hs.522590; Hs.522897	GO:0006413: translational initiation		GO:0008135: translation factor activity, nucleic acid binding
C078R136	0.000458045	5.07925	UP	RB1-inducible coiled-coil protein 1	RB1CC1	9821	Hs.196102			GO:0005515: protein binding
C156R153	0.000459411	3.68902	DOWN	Eukaryotic translation initiation factor 4B	EIF4B		Hs.648394; Hs.655133	GO:0006446: regulation of translational initiation	GO:0016281: eukaryotic translation initiation factor 4F complex	GO:0003723: RNA binding; GO:0003743: translation initiation factor activity
C032R083	0.00045949	3.62064	DOWN	Protein disulfide-isomerase A4 precursor	PDIA4	9601	Hs.93659	GO:0009306: protein secretion	GO:0005788: endoplasmic reticulum lumen	GO:0005515: protein binding
C108R131	0.000462333	6.17635	UP	Zinc finger and BTB domain-containing protein 17	ZBTB17	7709	Hs.433764	GO:0045786: negative regulation of cell cycle		GO:0005515: protein binding; GO:0003700: transcription factor activity
C009R087	0.000462343	3.8766	DOWN	ribonuclease, RNase K a				GO:0008150: biological_process
C138R048	0.000469247	5.81015	UP	N-acetyltransferase 6	Nat6	56441	Mm.10305; Mm.465292
C261R121	0.000470679	5.49648	UP	notch homolog 3				GO:0001889: liver development; GO:0001840: neural plate development; GO:0048793: pronephros development
C201R163	0.00047155	3.36426	UP	Mortality factor 4-like protein 1	Morf4l1	300891	Rn.156201
C088R145	0.000472545	2.39313	UP	Macrophage mannose receptor 1 precursor	MRC1	4360	Hs.75182	GO:0006898: receptor-mediated endocytosis	GO:0005887: integral to plasma membrane	GO:0005537: mannose binding; GO:0004872: receptor activity
C046R162	0.000472751	5.68834	DOWN	Alanine aminotransferase 2-like	gpt2l		Dr.33603			GO:0004021: L-alanine:2-oxoglutarate aminotransferase activity
C109R009	0.000475315	3.46689	UP	Mitochondrial 28S ribosomal protein S32, mitochondrial precursor	MRPS32	28977	Hs.199579	GO:0006412: translation	GO:0005763: mitochondrial small ribosomal subunit	GO:0003735: structural constituent of ribosome
C079R084	0.000476978	2.5554	DOWN	Selenoprotein M precursor	sepm	352913	Dr.32210
C120R060	0.000479453	6.81848	UP	Golgi SNAP receptor complex member 1	GOSR1				GO:0000139: Golgi membrane
C002R084	0.000480125	4.46472	DOWN	Protection of telomeres protein 1	Pot1	101185	Mm.443222	GO:0007004: telomere maintenance via telomerase	GO:0000781: chromosome, telomeric region	GO:0005515: protein binding; GO:0043047: single-stranded telomeric DNA binding
C123R044	0.000480749	3.03596	DOWN	Probable tRNA pseudouridine synthase 2	trub2	496499	Str.15106
C090R069	0.00048276	3.80204	UP	Ribosome biogenesis regulatory protein homolog	Rrs1	297784	Rn.15120
C019R136	0.000485867	8.40246	UP	Splicing factor 3B subunit 1	Sf3b1		Mm.279736	GO:0009952: anterior/posterior pattern formation		GO:0003682: chromatin binding; GO:0005515: protein binding
C064R144	0.000487324	3.15805	UP	Laminin subunit beta-1 precursor	LAMB1	3912	Hs.650585	GO:0007155: cell adhesion; GO:0031175: neurite development; GO:0042476: odontogenesis; GO:0030335: positive regulation of cell migration; GO:0050679: positive regulation of epithelial cell proliferation	GO:0005606: laminin-1 complex; GO:0043259: laminin-10 complex; GO:0005607: laminin-2 complex; GO:0043257: laminin-8 complex; GO:0048471: perinuclear region of cytoplasm	GO:0005201: extracellular matrix structural constituent; GO:0005515: protein binding
C209R033	0.000488875	7.41078	DOWN	PQ-loop repeat-containing protein 2	Pqlc2		Mm.447601; Mm.45131
C125R082	0.000489119	2.21738	DOWN	Apoptosis-inducing factor 1, mitochondrial precursor	Aifm1	83533	Rn.203165		GO:0005758: mitochondrial intermembrane space
C201R008	0.000491251	2.19941	UP	NADH dehydrogenase [ubiquinone] 1 alpha subcomplex subunit 8	Ndufa8	68375	Mm.19834
C014R076	0.000492373	5.4094	DOWN	Histone demethylase JARID1B	Jarid1b	75605	Mm.28995; Mm.391994			GO:0005515: protein binding
C187R061	0.000493068	3.53867	UP	NADH dehydrogenase [ubiquinone] 1 beta subcomplex subunit 11, mitochondrial precursor	NDUFB11
C106R013	0.000495265	6.53547	UP	RNA-binding protein EWS	EWSR1	2130	Hs.374477			GO:0005515: protein binding; GO:0003723: RNA binding
C056R048	0.000495337	4.16789	UP	Adenine phosphoribosyltransferase	Aprt	292072	Rn.2498
C078R145	0.000495721	3.99422	DOWN	Leucine-rich repeat neuronal protein 3 precursor	LRRN3	54674	Hs.3781
C224R044	0.000496266	3.51062	UP	Chloride channel protein 3	Clcn3	12725	Mm.25263; Mm.259751		GO:0005769: early endosome; GO:0005794: Golgi apparatus; GO:0005770: late endosome; GO:0012506: vesicle membrane	GO:0030165: PDZ domain binding; GO:0046982: protein heterodimerization activity
C219R164	0.000497988	3.51685	UP	Cullin-associated NEDD8-dissociated protein 1	CAND1	55832	Hs.546407	GO:0030154: cell differentiation; GO:0043086: negative regulation of catalytic activity; GO:0016567: protein ubiquitination	GO:0005634: nucleus; GO:0000151: ubiquitin ligase complex	GO:0005515: protein binding
C140R122	0.000498286	7.85674	DOWN	Microsomal glutathione S-transferase 3	MGST3	4259	Hs.191734	GO:0006629: lipid metabolic process; GO:0007165: signal transduction	GO:0005792: microsome	GO:0004364: glutathione transferase activity; GO:0004601: peroxidase activity
C035R043	0.000498874	5.58695	DOWN	Zinc finger protein 658B	ZNF658B	401509	Hs.534812
C248R131	0.000500655	3.32706	DOWN	Protein transport protein Sec61 subunit alpha isoform A	sec61aa				GO:0005789: endoplasmic reticulum membrane
C163R077	0.000501255	14.3919	UP	TP53-regulating kinase	TP53RK	112858	Hs.440263	GO:0006468: protein amino acid phosphorylation	GO:0005634: nucleus	GO:0005524: ATP binding; GO:0002039: p53 binding; GO:0004674: protein serine/threonine kinase activity
C195R046	0.000502008	2.70648	UP	Splicing factor, arginine/serine-rich 3	SFRS3	6428	Hs.405144			GO:0005515: protein binding; GO:0003723: RNA binding
C264R102	0.000502969	2.93304	UP	Phosphoribosyl pyrophosphate synthetase-associated protein 1	PRPSAP1	5635	Hs.77498	GO:0006139: nucleobase, nucleoside, nucleotide and nucleic acid metabolic process		GO:0004857: enzyme inhibitor activity; GO:0005515: protein binding
C153R109	0.000503732	4.00955	DOWN	COP9 signalosome complex subunit 3	cops3	335720	Dr.120979; Dr.74595
C017R094	0.000505619	3.36016	DOWN	Probable ubiquitin-conjugating enzyme E2 W	UBE2W	55284	Hs.696026			GO:0004842: ubiquitin-protein ligase activity
C181R107	0.000505683	3.34204	UP	SAFB-like transcription modulator	SLTM	79811	Hs.512932
C253R052	0.000510655	8.73347	DOWN	Zinc finger protein Rlf	RLF	6018	Hs.205627			GO:0005515: protein binding; GO:0003700: transcription factor activity; GO:0008270: zinc ion binding
C076R137	0.000511037	10.3281	UP	Anti-apoptotic protein NR13	NR13	395193	Gga.43428		GO:0005886: plasma membrane
C115R120	0.00051114	6.46535	UP	RNA-binding protein 45	RBM45	129831	Hs.377257	GO:0007399: nervous system development	GO:0005737: cytoplasm; GO:0005634: nucleus	GO:0003723: RNA binding
C091R073	0.000511716	3.92077	DOWN	Coiled-coil domain-containing protein 22	CCDC22	28952	Hs.247700; Hs.26333
C085R094	0.000511864	2.90964	UP	CKLF-like MARVEL transmembrane domain-containing protein 7	CMTM7	112616	Hs.440494
C113R134	0.000512623	2.38914	DOWN	Phosphoglycerate kinase	PGK	395833	Gga.8606	GO:0016310: phosphorylation		GO:0005524: ATP binding; GO:0004618: phosphoglycerate kinase activity
C178R013	0.000512757	2.28957	DOWN	Hydroxymethylglutaryl-CoA lyase, mitochondrial precursor	HMGCL	317658	Bt.9446		GO:0005759: mitochondrial matrix
C100R012	0.000512962	2.42034	DOWN	Integrin beta-2 precursor	ITGB2	3689	Hs.375957	GO:0006915: apoptosis; GO:0007267: cell-cell signaling; GO:0006954: inflammatory response; GO:0007229: integrin-mediated signaling pathway; GO:0007159: leukocyte adhesion; GO:0030593: neutrophil chemotaxis; GO:0008360: regulation of cell shape; GO:0050...	GO:0008305: integrin complex	GO:0019901: protein kinase binding
C263R089	0.000513369	2.56763	DOWN	Ecotropic viral integration site 5 protein homolog	EVI5	7813	Hs.656836	GO:0008283: cell proliferation; GO:0007275: multicellular organismal development		GO:0005515: protein binding
C044R066	0.000514825	5.32784	DOWN	CCR4-NOT transcription complex subunit 8	CNOT8	9337	Hs.26703	GO:0008285: negative regulation of cell proliferation; GO:0006355: regulation of transcription, DNA-dependent	GO:0005634: nucleus	GO:0003700: transcription factor activity
C090R153	0.000516817	4.1761	UP	Polyadenylate-binding protein 1	Pabpc1	171350	Rn.127813			GO:0008143: poly(A) binding
C188R167	0.00052045	3.76193	DOWN	Oxysterols receptor LXR-alpha	Nr1h3		Mm.22690	GO:0044255: cellular lipid metabolic process; GO:0016481: negative regulation of transcription; GO:0006355: regulation of transcription, DNA-dependent	GO:0005634: nucleus	GO:0004879: ligand-dependent nuclear receptor activity; GO:0003700: transcription factor activity
C048R077	0.000520859	8.64748	DOWN	Tubulin alpha-1C chain	TUBA1C	84790	Hs.652390			GO:0005515: protein binding
C088R163	0.000524579	5.75449	DOWN	Protein phosphatase 1 regulatory subunit 15A	PPP1R15A	23645	Hs.631593	GO:0006915: apoptosis; GO:0007050: cell cycle arrest; GO:0006974: response to DNA damage stimulus		GO:0005515: protein binding
C227R080	0.000525742	3.16985	DOWN	Tumor suppressor candidate 2	TUSC2	11334	Hs.517981	GO:0008283: cell proliferation; GO:0007267: cell-cell signaling		GO:0005515: protein binding
C034R006	0.000525885	5.59004	DOWN	Mediator of RNA polymerase II transcription subunit 26	med26	406332	Dr.132787	GO:0006357: regulation of transcription from RNA polymerase II promoter	GO:0000119: mediator complex	GO:0016455: RNA polymerase II transcription mediator activity
C018R019	0.000526197	3.80743	DOWN	Gastrula zinc finger protein XlCGF49.1
C021R105	0.000530686	2.66126	UP	Mitochondrial-processing peptidase subunit beta, mitochondrial precursor	PMPCB	534546	Bt.87343		GO:0005759: mitochondrial matrix	GO:0004240: mitochondrial processing peptidase activity
C251R152	0.000531877	2.49007	UP	Small EDRK-rich factor 2	SERF2	10169	Hs.424126
C156R139	0.000532132	3.20061	UP	Cyclic AMP-dependent transcription factor ATF-4	atf4	406514	Dr.5846		GO:0005886: plasma membrane
C151R131	0.00053373	2.61107	UP	Transposable element Tc1 transposase	tc1a			GO:0006313: transposition, DNA-mediated	GO:0005634: nucleus	GO:0004803: transposase activity
C156R146	0.000534723	3.19291	DOWN	Glutathione transferase omega-1	GSTO1	9446	Hs.190028		GO:0005737: cytoplasm	GO:0004364: glutathione transferase activity; GO:0016656: monodehydroascorbate reductase (NADH) activity
C197R136	0.000535939	2.51599	UP	Ribonucleoside-diphosphate reductase large subunit	RRM1	6240	Hs.558393	GO:0006260: DNA replication	GO:0005971: ribonucleoside-diphosphate reductase complex	GO:0004748: ribonucleoside-diphosphate reductase activity
C074R098	0.000540036	3.12511	UP	39S ribosomal protein L30, mitochondrial precursor	MRPL30	614151	Bt.48266
C099R151	0.000540822	3.49004	UP	Glioma tumor suppressor candidate region gene 2 protein	GLTSCR2	29997	Hs.421907		GO:0005622: intracellular
C166R090	0.000544093	7.20458	DOWN	Beta-2-microglobulin precursor	b2m
C018R060	0.000545638	4.33125	DOWN	Endonuclease VIII-like 1	Neil1	72774	Mm.35749; Mm.438037	GO:0006281: DNA repair	GO:0005634: nucleus	GO:0019104: DNA N-glycosylase activity; GO:0016829: lyase activity
C194R148	0.00054615	3.31606	DOWN	Histone H3-like centromeric protein A	cenpa	797516	Dr.132254; Dr.361
C037R004	0.000546817	7.51351	DOWN	Chromobox protein homolog 8	Cbx8	30951	Mm.99953	GO:0016574: histone ubiquitination	GO:0031519: PcG protein complex; GO:0000151: ubiquitin ligase complex	GO:0005515: protein binding
C151R064	0.000548719	4.21251	UP	Ribosome biogenesis protein NSA2 homolog	TINP1	10412	Hs.482526
C116R089	0.000551676	16.0603	UP	Calcyclin-binding protein	CACYBP	618428	Bt.20607
C036R103	0.000551795	5.99197	UP	Methylosome subunit pICln	CLNS1A		Ocu.6802
C232R111	0.000553606	2.13312	DOWN	Nuclear protein Hcc-1	Hcc1	625193; 66118	Mm.351579; Mm.372367
C033R005	0.000553637	8.90439	DOWN	Chromobox protein homolog 8	Cbx8	30951	Mm.99953	GO:0016574: histone ubiquitination	GO:0031519: PcG protein complex; GO:0000151: ubiquitin ligase complex	GO:0005515: protein binding
C095R119	0.000554014	2.94663	DOWN	Vacuolar protein sorting-associated protein 13A	VPS13A	23230	Hs.459790; Hs.662256	GO:0006895: Golgi to endosome transport; GO:0008104: protein localization	GO:0005622: intracellular
C128R002	0.000554076	2.87203	UP	Coiled-coil domain-containing protein 53	CCDC53	51019	Hs.405692
C266R049	0.000555166	3.0085	UP	Pre-mRNA-processing factor 6	Prpf6	68879	Mm.292001
C261R023	0.000555188	12.3883	UP	Teashirt homolog 3	TSHZ3	57616	Hs.278436
C112R044	0.000557522	2.19758	DOWN	Suppressor of cytokine signaling 5	Socs5		Mm.126885	GO:0016049: cell growth; GO:0019221: cytokine-mediated signaling pathway; GO:0007173: epidermal growth factor receptor signaling pathway; GO:0007259: JAK-STAT cascade; GO:0009968: negative regulation of signal transduction; GO:0045629: negative regulat...	GO:0005737: cytoplasm	GO:0005154: epidermal growth factor receptor binding; GO:0019210: kinase inhibitor activity
C006R086	0.000559143	4.57457	UP	Periodic tryptophan protein 2 homolog	PWP2	5822	Hs.449076	GO:0007165: signal transduction		GO:0004871: signal transducer activity
C057R153	0.000560444	5.00826	UP	Hemoglobin subunit alpha	hba
C179R157	0.00056045	3.23884	UP	PAB-dependent poly(A)-specific ribonuclease subunit 2	PAN2	429172	Gga.18769			GO:0004535: poly(A)-specific ribonuclease activity
C141R057	0.000560852	5.85476	UP	Titin	Ttn			GO:0007512: adult heart development; GO:0055003: cardiac myofibril assembly; GO:0043056: forward locomotion; GO:0003007: heart morphogenesis; GO:0001701: in utero embryonic development; GO:0006936: muscle contraction; GO:0045214: sarcomere organization	GO:0031430: M band; GO:0005859: muscle myosin complex; GO:0030018: Z disc	GO:0005515: protein binding; GO:0005200: structural constituent of cytoskeleton
C243R062	0.000563112	4.05155	DOWN	DCN1-like protein 2	DCUN1D2	55208	Hs.696371
C069R148	0.000566619	3.51996	UP	Proteasome activator complex subunit 1	Psme1	19186	Mm.830	GO:0019884: antigen processing and presentation of exogenous antigen		GO:0008538: proteasome activator activity; GO:0005515: protein binding
C205R012	0.000567358	2.31467	UP	Dolichol phosphate-mannose biosynthesis regulatory protein	Dpm2	13481	Mm.22001			GO:0005515: protein binding
C011R076	0.000568807	5.27179	UP	Tubulin beta chain	tubb	380418	Xl.46552
C110R052	0.000570621	2.54512	UP	39S ribosomal protein L46, mitochondrial precursor	MRPL46	540720	Bt.52114
C171R082	0.000571606	9.81602	DOWN	DAZ-associated protein 1	dazap1	398218	Xl.1666			GO:0003723: RNA binding
C030R079	0.000572257	4.03455	UP	Heterogeneous nuclear ribonucleoprotein R	HNRNPR	10236	Hs.373763	GO:0006397: mRNA processing	GO:0030530: heterogeneous nuclear ribonucleoprotein complex	GO:0005515: protein binding; GO:0003723: RNA binding
C117R024	0.000573109	8.82038	DOWN	CREB-regulated transcription coactivator 2	Crtc2	310615	Rn.13599
C001R143	0.000579193	3.49842	UP	S-adenosylmethionine synthetase isoform type-2	MAT2A	4144	Hs.516157			GO:0004478: methionine adenosyltransferase activity
C128R162	0.0005796	6.00432	DOWN	Monocarboxylate transporter 9	SLC16A9	220963	Hs.499709		GO:0005886: plasma membrane
C031R012	0.000582932	4.82791	DOWN	Syntaxin-7	STX7	507031	Bt.37815		GO:0031901: early endosome membrane
C020R056	0.00058333	13.6198	DOWN	Rho GTPase-activating protein 11A	Arhgap11a		Mm.392834; Mm.45753
C087R136	0.000584017	6.30384	UP	Gelsolin precursor	GSN	395774	Gga.4451
C165R067	0.000585277	6.13989	DOWN	family with sequence similarity 96, member A				GO:0008150: biological_process	GO:0005575: cellular_component	GO:0003674: molecular_function
C234R145	0.000587826	21.2395	UP	UPF0446 protein C12orf31 homolog	si:dkey-9a20.7	100003313; 566419	Dr.114725; Dr.76242
C201R116	0.000590484	3.83943	UP	DNA repair protein RAD51 homolog B	rad51-B	380251	Xl.284
C128R014	0.000592723	2.94304	UP	Transcription termination factor 1	Ttf1	22130	Mm.252195	GO:0006338: chromatin remodeling; GO:0045944: positive regulation of transcription from RNA polymerase II promoter; GO:0006361: transcription initiation from RNA polymerase I promoter	GO:0005634: nucleus	GO:0003682: chromatin binding; GO:0003677: DNA binding; GO:0005515: protein binding; GO:0003716: RNA polymerase I transcription termination factor activity
C006R090	0.000593851	4.4319	DOWN	Alpha 1,3-galactosyltransferase 2 precursor	A3GALT2	127550	Hs.653217			GO:0047276: N-acetyllactosaminide 3-alpha-galactosyltransferase activity
C257R085	0.000595616	10.0658	UP	Elongation factor 1-alpha, somatic form	eef1as	386604	Xl.17432
C073R149	0.00059589	2.95046	DOWN	Transcobalamin-2 precursor	TCN2		Bt.44412
C191R027	0.000596029	4.35526	DOWN	dachsous 2 (Drosophila)				GO:0008150: biological_process	GO:0005575: cellular_component	GO:0003674: molecular_function
C173R162	0.000597735	4.16584	UP	Nucleoside diphosphate kinase A	Nme1	191575	Rn.6236			GO:0005515: protein binding
C097R015	0.00059847	5.8595	UP	DNA replication licensing factor MCM3	MCM3	422043	Gga.4920
C179R067	0.000600399	2.33221	DOWN	CTD (carboxy-terminal domain, RNA polymerase II, polypeptide A) small phosphatase like 2				GO:0008150: biological_process	GO:0005575: cellular_component	GO:0003674: molecular_function
C008R103	0.000602999	7.62326	UP	BMP and activin membrane-bound inhibitor homolog precursor	Bambi	83837	Rn.25267
C131R041	0.00060702	6.4723	UP	Cell differentiation protein RCD1 homolog	rqcd1	432229	Xl.46465
C177R054	0.000609834	14.6725	UP	Homeobox protein OTX2	otx2	30501	Dr.334	GO:0030902: hindbrain development; GO:0030901: midbrain development; GO:0030917: midbrain-hindbrain boundary development; GO:0042221: response to chemical stimulus
C154R029	0.000610474	2.59219	UP	Lysine-specific histone demethylase 1	AOF2	23028	Hs.591518; Hs.656420			GO:0005515: protein binding
C120R028	0.000611003	5.66554	UP	Ran-specific GTPase-activating protein	Ranbp1	19385	Mm.235287	GO:0046604: positive regulation of mitotic centrosome separation; GO:0007051: spindle organization	GO:0005813: centrosome
C175R020	0.000619389	4.27423	DOWN	NADH dehydrogenase [ubiquinone] iron-sulfur protein 4, mitochondrial precursor	NDUFS4	4724	Hs.528222	GO:0007420: brain development; GO:0019933: cAMP-mediated signaling; GO:0045333: cellular respiration; GO:0006120: mitochondrial electron transport, NADH to ubiquinone; GO:0032981: mitochondrial respiratory chain complex I assembly; GO:0006800: oxygen a...	GO:0005747: mitochondrial respiratory chain complex I	GO:0008137: NADH dehydrogenase (ubiquinone) activity
C112R163	0.000620329	3.6739	DOWN	Serine/threonine-protein kinase 35	Stk35	67333	Mm.389329
C172R111	0.00062129	6.2339	DOWN	Protein regulator of cytokinesis 1	PRC1	9055	Hs.567385	GO:0000910: cytokinesis; GO:0000022: mitotic spindle elongation	GO:0005634: nucleus; GO:0005876: spindle microtubule	GO:0005515: protein binding
C254R110	0.000621646	11.9873	UP	Uncharacterized protein F13E9.13, mitochondrial precursor	F13E9.13	4363067	Cel.33915
C225R165	0.000625341	6.12028	DOWN	Fatty acid-binding protein, liver-type	fabp1
C194R118	0.000625566	2.13508	DOWN	Zinc finger protein 214	ZNF214	7761	Hs.445849	GO:0006355: regulation of transcription, DNA-dependent	GO:0005634: nucleus	GO:0003677: DNA binding; GO:0008270: zinc ion binding
C071R005	0.00062795	3.06341	DOWN	Coiled-coil domain-containing protein 69	ccdc69		Dr.67758
C190R101	0.000628997	3.22103	DOWN	Zinc finger protein 510	ZNF510	22869	Hs.75264
C150R108	0.00062949	3.19416	DOWN	Protein FAM102A	Fam102a	98952	Mm.4065
C017R109	0.000636857	8.32294	UP	Ubiquitin	UBA52		Cfa.24507; Cfa.3552	GO:0045941: positive regulation of transcription; GO:0016567: protein ubiquitination		GO:0005515: protein binding; GO:0030528: transcription regulator activity
C249R082	0.000637489	3.61279	DOWN	TATA-box-binding protein	TBP	395995	Gga.1006
C059R056	0.000640532	3.53648	UP	E3 ubiquitin-protein ligase HECTD1	HECTD1	25831	Hs.654776
C137R062	0.000643644	5.82199	UP	60S ribosomal protein L21	RPL21
C167R113	0.000643885	5.63399	DOWN	Wee1-like protein kinase	wee1a		Xl.1694			GO:0004715: non-membrane spanning protein tyrosine kinase activity
C182R156	0.000645334	3.42182	UP	WD repeat-containing protein 55	WDR55	54853	Hs.286261
C034R120	0.000646196	4.16711	UP	VIP36-like protein precursor	LMAN2L				GO:0005789: endoplasmic reticulum membrane; GO:0000139: Golgi membrane
C264R084	0.000656959	4.52554	DOWN	Glucocorticoid-induced transcript 1 protein	Glcci1		Mm.210787; Mm.379893; Mm.456762; Mm.458518		GO:0005737: cytoplasm	GO:0005515: protein binding
C233R027	0.000657593	2.55369	DOWN	Uncharacterized protein C2orf25, mitochondrial precursor	C2orf25	27249	Hs.5324
C074R067	0.000657875	7.96404	UP	Exosome complex exonuclease RRP45	EXOSC9	508005	Bt.12557
C155R081	0.000658687	7.81098	UP	Tripartite motif-containing protein 45	Trim45	229644	Mm.189351
C153R058	0.000661233	2.47255	DOWN	DEP domain-containing protein 1A	depdc1a	100003959	Dr.116206
C153R165	0.000663584	7.03949	DOWN	Interferon regulatory factor 2-binding protein 2-A	irf2bp2a	406614	Dr.35325
C109R084	0.000671079	3.64325	UP	Transposable element Tc1 transposase	tc1a			GO:0006313: transposition, DNA-mediated	GO:0005634: nucleus	GO:0004803: transposase activity
C239R139	0.000673636	8.78857	UP	28S ribosomal protein S18c, mitochondrial precursor	MRPS18C	51023	Hs.436161	GO:0006412: translation	GO:0005763: mitochondrial small ribosomal subunit	GO:0003735: structural constituent of ribosome
C058R072	0.000674485	4.12174	UP	T-complex protein 1 subunit alpha	CCT1
C075R095	0.000676662	2.5959	DOWN	Prefoldin subunit 3	VBP1	7411	Hs.436803		GO:0005737: cytoplasm	GO:0005515: protein binding
C043R136	0.000680166	3.7288	DOWN	Adenomatous polyposis coli protein	APC	324	Hs.158932	GO:0007155: cell adhesion; GO:0007050: cell cycle arrest; GO:0008285: negative regulation of cell proliferation; GO:0045736: negative regulation of cyclin-dependent protein kinase activity; GO:0007026: negative regulation of microtubule depolymerizatio...	GO:0030877: beta-catenin destruction complex; GO:0005813: centrosome; GO:0000776: kinetochore; GO:0016328: lateral plasma membrane; GO:0005634: nucleus	GO:0008013: beta-catenin binding; GO:0008017: microtubule binding; GO:0019901: protein kinase binding; GO:0008605: protein kinase CK2 regulator activity
C134R153	0.000680533	110.15	UP	Eukaryotic initiation factor 4A-II	EIF4A2
C233R064	0.000682569	2.29491	DOWN	Spectrin alpha chain, brain	SPTAN1	374234	Gga.11413
C071R037	0.000683182	2.47239	UP	NADH dehydrogenase [ubiquinone] 1 beta subcomplex subunit 1	NDUFB1		Hs.183435	GO:0006120: mitochondrial electron transport, NADH to ubiquinone	GO:0005747: mitochondrial respiratory chain complex I	GO:0008137: NADH dehydrogenase (ubiquinone) activity
C248R017	0.000683616	12.5894	UP	KH domain-containing, RNA-binding, signal transduction-associated protein 1	Khdrbs1	117268	Rn.162107	GO:0007166: cell surface receptor linked signal transduction; GO:0000086: G2/M transition of mitotic cell cycle; GO:0016481: negative regulation of transcription; GO:0046831: regulation of RNA export from nucleus	GO:0016020: membrane; GO:0005634: nucleus	GO:0003723: RNA binding; GO:0005070: SH3/SH2 adaptor activity; GO:0016564: transcription repressor activity
C079R022	0.000683629	6.42845	DOWN	Uncharacterized protein C15orf52 homolog		214239	Mm.379342
C075R128	0.00068589	13.6916	UP	Cyclin-dependent kinase inhibitor 1C				GO:0000079: regulation of cyclin-dependent protein kinase activity; GO:0000080: G1 phase of mitotic cell cycle; GO:0007050: cell cycle arrest; GO:0030511: positive regulation of transforming growth factor beta receptor signaling pathway; GO:0050680: ne...	GO:0005730: nucleolus; GO:0005737: cytoplasm	GO:0004861: cyclin-dependent protein kinase inhibitor activity; GO:0005515: protein binding
C118R158	0.000687881	4.2193	DOWN	Phosphatidylinositol-4-phosphate 5-kinase-like protein 1	PIP5KL1	138429	Hs.445486			GO:0016308: 1-phosphatidylinositol-4-phosphate 5-kinase activity
C148R163	0.000689537	2.47539	DOWN	Signal peptidase complex catalytic subunit SEC11A	SEC11A	282078	Bt.5397		GO:0005789: endoplasmic reticulum membrane
C219R161	0.000689842	5.53182	UP	Eukaryotic translation initiation factor 3 subunit I	Eif3i	54709	Mm.250874
C242R169	0.000691864	5.78089	UP	Protein pelota homolog	pelo	394111	Dr.75205
C029R120	0.000693773	2.45664	DOWN	Vacuolar protein sorting-associated protein 13A	Vps13a	271564	Mm.211963	GO:0007626: locomotory behavior; GO:0007399: nervous system development; GO:0035176: social behavior
C143R090	0.000695227	2.84407	UP	Thioredoxin reductase 3	Txnrd3	232223	Mm.229332	GO:0006749: glutathione metabolic process; GO:0006125: thioredoxin pathway	GO:0005792: microsome	GO:0004791: thioredoxin-disulfide reductase activity
C200R120	0.000696175	15.6615	UP	Gastrulation-specific protein G12	g12	30600	Dr.75062
C208R159	0.000697675	2.40322	DOWN	Cytosolic non-specific dipeptidase	Cndp2	66054	Mm.29646	GO:0006508: proteolysis		GO:0042315: cytosol nonspecific dipeptidase activity
C147R090	0.000699534	2.59869	UP	Small ubiquitin-related modifier 2 precursor	sumo2	445027	Dr.80492
C078R132	0.00070174	6.8421	UP	Interferon-induced very large GTPase 1	GVIN1		Hs.494757
C063R038	0.000701966	3.66693	DOWN	F-box only protein 5	fbxo5	445392	Dr.79262	GO:0051436: negative regulation of ubiquitin-protein ligase activity during mitotic cell cycle; GO:0007346: regulation of mitotic cell cycle	GO:0005737: cytoplasm; GO:0005634: nucleus; GO:0005819: spindle	GO:0005515: protein binding
C266R146	0.0007025	3.50225	UP	Nucleolar complex protein 2 homolog	NOC2L	508638	Bt.48855
C059R108	0.000704059	3.57606	DOWN	Serine/threonine-protein kinase RIO1	RIOK1	83732	Hs.591353
C190R116	0.000708017	6.46566	UP	Deoxyhypusine hydroxylase	dohh	321732	Dr.2393	GO:0008612: peptidyl-lysine modification to hypusine		GO:0019135: deoxyhypusine monooxygenase activity
C089R160	0.000710819	5.45428	UP	Nucleoporin p54	NUP54	53371	Hs.430435		GO:0005737: cytoplasm; GO:0005643: nuclear pore; GO:0005654: nucleoplasm
C223R046	0.000714789	2.9018	UP	Signal transducer and activator of transcription 1-alpha/beta	STAT1	6772	Hs.699271	GO:0006919: activation of caspase activity; GO:0007249: I-kappaB kinase/NF-kappaB cascade; GO:0006366: transcription from RNA polymerase II promoter; GO:0007260: tyrosine phosphorylation of STAT protein	GO:0005737: cytoplasm; GO:0005634: nucleus	GO:0005062: hematopoietin/interferon-class (D200-domain) cytokine receptor signal transducer activity; GO:0005515: protein binding; GO:0003700: transcription factor activity
C197R037	0.000714935	5.2729	DOWN	Solute carrier family 45 member 3	SLC45A3
C047R167	0.000716391	3.45427	DOWN	Uncharacterized protein C17orf62 homolog	zgc:91940	436942	Dr.81687
C185R096	0.000716651	4.0368	UP	Eukaryotic translation initiation factor 3 subunit K	EIF3K	515326	Bt.53466
C130R072	0.000724421	19.7491	UP	Proteasome activator complex subunit 2	Psme2	19188	Mm.371573	GO:0019884: antigen processing and presentation of exogenous antigen		GO:0008538: proteasome activator activity; GO:0005515: protein binding
C088R059	0.000724914	2.05398	UP	Microfibrillar-associated protein 1	MFAP1		Gga.39674
C156R130	0.000725522	5.12302	DOWN	Ectoderm-neural cortex protein 2	klhl25	398575	Xl.24679
C077R118	0.000726257	5.23497	UP	DNA topoisomerase 2-alpha	TOP2A	395570	Gga.2010
C193R116	0.000731552	6.32548	DOWN	Serine/threonine-protein kinase N1	PKN1	5585	Hs.466044	GO:0007257: activation of JUN kinase activity		GO:0005515: protein binding; GO:0004672: protein kinase activity
C127R038	0.00073289	6.04603	UP	Eukaryotic translation initiation factor 3 subunit D	EIF3D	515226	Bt.23244
C173R027	0.000732955	3.34475	DOWN	Zinc finger protein 182	ZNF182
C023R163	0.000732958	4.07315	UP	Splicing factor 3A subunit 3	Sf3a3	75062	Mm.25779
C225R038	0.000733256	5.21025	UP	Fas apoptotic inhibitory molecule 2	FAIM2	23017	Hs.567424	GO:0006916: anti-apoptosis		GO:0005515: protein binding
C094R014	0.000735048	2.58819	DOWN	Nuclear transport factor 2	Nutf2	291981	Rn.107980			GO:0005515: protein binding
C072R052	0.000735667	2.47942	DOWN	Mitochondrial inner membrane protease subunit 2	immp2l	445299	Dr.82163		GO:0005743: mitochondrial inner membrane
C155R068	0.000736611	7.54847	UP	Proteasome subunit alpha type-1	PSMA1	515503	Bt.23202
C041R004	0.000739803	2.83211	DOWN	Triadin	TRDN	403776	Cfa.2651		GO:0033017: sarcoplasmic reticulum membrane
C104R074	0.000748292	5.82632	UP	Peptidyl-prolyl cis-trans isomerase A	Ppia	268373	Mm.335368; Mm.440058; Mm.5246	GO:0030182: neuron differentiation; GO:0045069: regulation of viral genome replication	GO:0005829: cytosol	GO:0005515: protein binding
C043R154	0.000749436	4.89484	DOWN	Beta-2-microglobulin precursor	b2m
C162R038	0.000751261	11.1096	UP	Histone H2A.x	h2afx	444528	Xl.15663
C204R042	0.000753595	2.91731	UP	Uncharacterized protein C2orf25 homolog, mitochondrial precursor	RCJMB04_9n6	424311	Gga.2333
C224R004	0.000761407	11.5546	UP	60S ribosome subunit biogenesis protein NIP7 homolog	Nip7	192180	Rn.127815
C189R141	0.00076265	5.71155	DOWN	Cytoplasmic dynein 1 light intermediate chain 2	DYNC1LI2
C077R142	0.000763704	4.78659	DOWN	Zinc finger protein 551	ZNF551	90233	Hs.109540; Hs.656485
C237R132	0.000764835	2.57938	UP	Splicing factor 3B subunit 3	sf3b3	406824	Dr.76176
C081R020	0.000769852	3.84141	UP	Eukaryotic translation initiation factor 3 subunit K	EIF3K	515326	Bt.53466
C140R034	0.000771538	2.54401	UP	WD repeat-containing protein 82	wdr82		Dr.4587
C226R079	0.000773711	10.9768	DOWN	Ubiquitin-like protein 3 precursor	Ubl3	24109	Mm.21846		GO:0005886: plasma membrane
C109R093	0.000776604	20.9234	UP	Transposable element Tcb1 transposase
C112R040	0.000777295	11.6998	UP	Transposable element Tcb1 transposase
C089R105	0.000777427	3.35025	DOWN	DNA cross-link repair 1A protein	DCLRE1A	423902	Gga.22844
C009R055	0.000781408	2.79902	UP	PLAC8-like protein 1	PLAC8L1	153770	Hs.162369
C121R130	0.000782028	5.43283	DOWN	Suppressor of cytokine signaling 7	Socs7	192157	Mm.34339	GO:0045444: fat cell differentiation; GO:0008286: insulin receptor signaling pathway; GO:0016567: protein ubiquitination
C263R078	0.00078566	2.8186	DOWN	RING finger protein 141	rnf141	414846	Dr.77741
C132R094	0.000786001	3.01797	UP	cAMP-responsive element modulator	CREM	403887	Cfa.25063
C142R010	0.00078762	4.69343	DOWN	Solute carrier family 12 member 2	SLC12A2	6558	Hs.162585; Hs.643978	GO:0006810: transport	GO:0005887: integral to plasma membrane; GO:0005624: membrane fraction	GO:0008511: sodium:potassium:chloride symporter activity
C154R117	0.000788113	3.2504	UP	si:ch211-147a11.3				GO:0008150: biological_process	GO:0005575: cellular_component	GO:0003674: molecular_function
C039R081	0.000789092	8.61371	UP	Eukaryotic translation initiation factor 2C 2	EIF2C2	404130	Bt.21912
C240R024	0.000789679	2.70751	UP	Ubiquitin domain-containing protein UBFD1	Ubfd1	28018	Mm.282122
C048R128	0.000790613	39.5913	UP	Transmembrane emp24 domain-containing protein 3 precursor	Tmed3	300888	Rn.98226		GO:0033116: ER-Golgi intermediate compartment membrane
C054R157	0.000791395	7.28789	UP	Small ubiquitin-related modifier 3 precursor	SUMO3	770553	Gga.4495
C050R050	0.000791974	3.26713	UP	Coiled-coil domain-containing protein 86	CCDC86
C034R099	0.000801927	9.91982	UP	Probable ATP-dependent RNA helicase DDX49	DDX49	54555	Hs.143187
C234R122	0.000803572	2.11928	UP	HIG1 domain family member 2A	Higd2a	67044	Mm.29353
C205R169	0.000805945	4.21956	DOWN	Basic fibroblast growth factor receptor 1 precursor	fgfr1	30705	Dr.83393	GO:0009953: dorsal/ventral pattern formation; GO:0008543: fibroblast growth factor receptor signaling pathway; GO:0001889: liver development; GO:0042664: negative regulation of endodermal cell fate specification		GO:0005007: fibroblast growth factor receptor activity
C127R065	0.000809055	8.47077	DOWN	AP-1 complex subunit mu-2	Ap1m2	11768	Mm.22239	GO:0006886: intracellular protein transport; GO:0016192: vesicle-mediated transport	GO:0005802: trans-Golgi network
C193R039	0.000809321	3.53693	DOWN	Syntaxin-12	Stx12	100226	Mm.28237; Mm.456905			GO:0005515: protein binding
C016R067	0.000811157	3.48613	DOWN	Actin-related protein 2/3 complex subunit 5	Arpc5	67771	Mm.288974		GO:0005885: Arp2/3 protein complex; GO:0030027: lamellipodium
C047R070	0.000813281	2.88999	DOWN	RAC-beta serine/threonine-protein kinase	AKT2	208	Hs.631535	GO:0006464: protein modification process		GO:0005515: protein binding; GO:0004674: protein serine/threonine kinase activity
C096R160	0.000814621	3.58297	DOWN	Leucine-zipper-like transcriptional regulator 1	LZTR1
C075R161	0.000816135	3.74282	DOWN	Carbohydrate sulfotransferase 14	chst14	404732	Dr.78001	GO:0050655: dermatan sulfate proteoglycan metabolic process		GO:0001537: N-acetylgalactosamine 4-O-sulfotransferase activity
C184R158	0.000817068	4.37167	DOWN	Protein DEK	Dek	306817	Rn.25099
C110R161	0.000817707	6.92744	UP	40S ribosomal protein S17	rps17
C216R159	0.000820052	3.97739	UP	Uncharacterized protein C17orf85 homolog	zgc:55870	393112	Dr.78049
C179R024	0.000821817	5.45265	UP	F-box/WD repeat-containing protein 2	FBXW2	26190	Hs.494985	GO:0006464: protein modification process; GO:0006508: proteolysis		GO:0005515: protein binding; GO:0004842: ubiquitin-protein ligase activity
C057R031	0.000823309	5.71517	UP	T-complex protein 1 subunit eta	CCT7	428806	Gga.5535
C129R003	0.00082437	27.1827	UP	106090 PRK13108, PRK13108, prolipoprotein diacylglyceryl transferase; Reviewed.
C077R151	0.000826716	4.61778	DOWN	Myeloid/lymphoid or mixed-lineage leukemia protein 3 homolog	Mll3		Mm.332268; Mm.466147			GO:0018024: histone-lysine N-methyltransferase activity
C044R157	0.000829331	7.25166	UP	Carbohydrate sulfotransferase 12	chst12	496355	Xl.3990		GO:0000139: Golgi membrane	GO:0047756: chondroitin 4-sulfotransferase activity
C010R062	0.000831741	2.79568	DOWN	C-type lectin domain family 4 member M	CLEC4M	455661
C187R122	0.000834102	5.67194	UP	RING finger protein 10	Rnf10	50849	Mm.30051
C119R010	0.000834588	4.57787	DOWN	Cytochrome P450 7B1	CYP7B1	9420	Hs.667720	GO:0006699: bile acid biosynthetic process		GO:0008396: oxysterol 7-alpha-hydroxylase activity
C172R043	0.000837252	17.135	UP	GTPase IMAP family member 7	GIMAP7	168537	Hs.647074
C098R061	0.000838002	3.99182	DOWN	Peroxisomal biogenesis factor 3	Pex3	83519	Rn.11773		GO:0005778: peroxisomal membrane
C027R118	0.000838572	5.36808	UP	Ubiquitin-conjugating enzyme E2 A	Ube2a	22209	Mm.395649; Mm.456213		GO:0000785: chromatin	GO:0005515: protein binding
C043R021	0.000838596	2.42058	DOWN	LAG1 longevity assurance homolog 2	LASS2	539223	Bt.49574		GO:0005789: endoplasmic reticulum membrane; GO:0031965: nuclear membrane
C018R104	0.000838887	3.93429	UP	Transposable element Tcb2 transposase
C172R121	0.000845626	3.39095	UP	60S ribosomal protein L7	RPL7	420182	Gga.4878
C171R159	0.000847156	5.1052	DOWN	High mobility group protein 2-like 1	HMG2L1	10042	Hs.588815	GO:0008333: endosome to lysosome transport	GO:0005634: nucleus	GO:0003677: DNA binding
C161R164	0.000847559	14.082	DOWN	Endothelial lipase precursor	Lipg	16891	Mm.299647
C219R075	0.000848661	2.40062	DOWN	ATPase inhibitor, mitochondrial precursor	ATPIF1	93974	Hs.590908	GO:0001525: angiogenesis; GO:0006091: generation of precursor metabolites and energy; GO:0001937: negative regulation of endothelial cell proliferation; GO:0051346: negative regulation of hydrolase activity; GO:0051289: protein homotetramerization; GO:...	GO:0009986: cell surface; GO:0005739: mitochondrion	GO:0043532: angiostatin binding; GO:0051117: ATPase binding; GO:0042030: ATPase inhibitor activity; GO:0005516: calmodulin binding; GO:0042803: protein homodimerization activity
C063R156	0.000849536	20.9253	UP	MKI67 FHA domain-interacting nucleolar phosphoprotein-like	mki67ipl	317644	Dr.76897
C125R093	0.000850051	4.68372	DOWN	CPEB-associated factor Maskin	masking		Xl.25749			GO:0005515: protein binding
C225R023	0.000855886	2.48578	UP	Probable palmitoyltransferase ZDHHC6	ZDHHC6	64429	Hs.196990
C084R083	0.000857204	4.48023	UP	Splicing factor, arginine/serine-rich 2	SFRS2	768117	Ssc.1002
C194R165	0.000863375	2.37603	UP	PCNA-associated factor	PAF	9768	Hs.81892
C240R044	0.000865974	2.2438	UP	14-3-3 protein beta/alpha-2
C031R143	0.000868235	3.29028	UP	Laminin subunit beta-1 precursor	Lamb1-1		Mm.172674	GO:0007566: embryo implantation; GO:0007611: learning or memory; GO:0007162: negative regulation of cell adhesion; GO:0031175: neurite development; GO:0042476: odontogenesis; GO:0030335: positive regulation of cell migration	GO:0005606: laminin-1 complex; GO:0043259: laminin-10 complex; GO:0005607: laminin-2 complex; GO:0043257: laminin-8 complex; GO:0048471: perinuclear region of cytoplasm	GO:0019899: enzyme binding; GO:0005201: extracellular matrix structural constituent
C089R087	0.000868987	4.23761	DOWN	ADP-ribosylation factor 6	ARF6	428927	Gga.39329	GO:0030866: cortical actin cytoskeleton organization; GO:0030838: positive regulation of actin filament polymerization; GO:0015031: protein transport; GO:0035020: regulation of Rac protein signal transduction; GO:0031529: ruffle organization	GO:0005938: cell cortex; GO:0005768: endosome; GO:0005886: plasma membrane; GO:0001726: ruffle	GO:0005525: GTP binding
C066R019	0.000871791	5.563	UP	DNA-directed RNA polymerases I and III subunit RPAC1	Polr1e		Mm.3458
C101R157	0.000873114	4.30204	UP	Tight junction protein ZO-1	TJP1	7082	Hs.510833	GO:0007043: cell-cell junction assembly	GO:0016323: basolateral plasma membrane; GO:0005913: cell-cell adherens junction; GO:0005923: tight junction	GO:0005515: protein binding
C084R081	0.00087419	6.94656	UP	Nucleosome assembly protein 1-like 1	NAP1L1	540136; 790872	Bt.91766		GO:0042470: melanosome
C092R140	0.000880646	3.39558	UP	Amyotrophic lateral sclerosis 2 chromosomal region candidate gene 4 protein	ALS2CR4	65062	Hs.12319
C208R166	0.000881282	4.84419	UP	Transcriptional repressor protein YY1	YY1	7528	Hs.388927	GO:0006357: regulation of transcription from RNA polymerase II promoter		GO:0003713: transcription coactivator activity; GO:0003714: transcription corepressor activity; GO:0003700: transcription factor activity; GO:0008270: zinc ion binding
C104R054	0.000884494	2.55377	UP	Chromodomain-helicase-DNA-binding protein 4	Chd4	107932	Mm.333388			GO:0008134: transcription factor binding
C103R069	0.000885765	7.65368	UP	Cyclin-dependent kinase 2-associated protein 1	CDK2AP1	8099	Hs.433201	GO:0006261: DNA-dependent DNA replication; GO:0006468: protein amino acid phosphorylation; GO:0000084: S phase of mitotic cell cycle	GO:0005737: cytoplasm; GO:0005634: nucleus	GO:0003677: DNA binding; GO:0005515: protein binding
C091R029	0.000887678	4.3503	DOWN	Voltage-dependent anion-selective channel protein 2	VDAC2
C183R005	0.000887981	11.3307	UP	Eukaryotic translation initiation factor 2 subunit 2	EIF2S2	8894	Hs.429180		GO:0005850: eukaryotic translation initiation factor 2 complex	GO:0005515: protein binding; GO:0003723: RNA binding; GO:0003743: translation initiation factor activity
C205R128	0.000888302	2.91303	UP	Small nuclear ribonucleoprotein E	snrpe	393979	Dr.117027
C208R076	0.000890312	3.79862	DOWN	Transmembrane protein 189	TMEM189	507694	Bt.7791		GO:0005789: endoplasmic reticulum membrane
C158R060	0.000900054	3.49685	DOWN	Ring finger protein 135	Rnf135	303350	Rn.7462
C067R102	0.000900182	8.28485	DOWN	Ubiquitin-conjugating enzyme E2 D4	UBE2D4	51619	Hs.19196			GO:0005515: protein binding
C167R120	0.000901539	2.81269	DOWN	Voltage-dependent calcium channel subunit alpha-2/delta-3 precursor	Cacna2d3	12294	Mm.386754
C254R157	0.000904002	2.40158	UP	Transposable element Tc1 transposase	tc1a			GO:0006313: transposition, DNA-mediated	GO:0005634: nucleus	GO:0004803: transposase activity
C180R016	0.000908372	8.23045	UP	73156 cd01650, RT_nLTR_like, RT_nLTR: Non-LTR (long terminal repeat) retrotransposon and non-LTR retrovirus reverse transcriptase (RT). This subfamily contains both non-LTR retrotransposons and non-LTR retrovirus RTs. RTs catalyze the conversion of sin...
C232R067	0.00091178	5.32962	UP	Uncharacterized protein C3orf32	C3orf32	51066	Hs.561182
C177R004	0.000912251	4.06019	DOWN	B-cell lymphoma/leukemia 10	Bcl10	12042	Mm.239141	GO:0051092: positive regulation of NF-kappaB transcription factor activity; GO:0006968: cellular defense response; GO:0016064: immunoglobulin mediated immune response; GO:0045087: innate immune response; GO:0045576: mast cell activation; GO:0002906: ne...	GO:0005829: cytosol; GO:0001772: immunological synapse; GO:0005764: lysosome; GO:0045121: membrane raft; GO:0005634: nucleus; GO:0048471: perinuclear region of cytoplasm; GO:0043234: protein complex	GO:0051059: NF-kappaB binding; GO:0008022: protein C-terminus binding; GO:0043422: protein kinase B binding; GO:0043621: protein self-association; GO:0003713: transcription coactivator activity; GO:0043130: ubiquitin binding; GO:0031625: ubiquitin prot...
C122R074	0.000918559	2.33781	UP	Arrestin red cell isoform 1
C098R032	0.000919	3.2706	UP	WD repeat-containing protein 75	wdr75	368478	Dr.132270
C199R129	0.000924077	4.05925	UP	26S proteasome non-ATPase regulatory subunit 4	PSMD4		Bt.12570
C064R102	0.000924393	3.84815	DOWN	Protein MEMO1	memo1	327360	Dr.117617
C104R046	0.000927849	4.07672	DOWN	Abhydrolase domain-containing protein 4	ABHD4	509896	Bt.28090
C133R062	0.000929603	5.15249	DOWN	F-box only protein 41	Fbxo41	330369	Mm.38777
C180R032	0.000929829	2.37545	UP	DNA replication factor Cdt1	CDT1	81620	Hs.122908	GO:0000076: DNA replication checkpoint	GO:0005634: nucleus; GO:0005657: replication fork	GO:0003677: DNA binding; GO:0005515: protein binding
C039R110	0.000930893	3.3841	UP	Polypyrimidine tract-binding protein 2	PTBP2	58155	Hs.591430
C038R052	0.000930955	21.3045	UP	115155 pfam06479, Ribonuc_2-5A, Ribonuclease 2-5A. This domain is a endoribonuclease. Specifically it cleaves an intron from Hac1 mRNA in humans, which causes it to be much more efficiently translated.
C241R094	0.000935493	3.05334	DOWN	Inosine-5'-monophosphate dehydrogenase 2	IMPDH2	511969	Bt.2255
C011R155	0.00093884	2.37924	UP	Zinc finger Ran-binding domain-containing protein 2	ZRANB2	424717	Gga.5248
C139R094	0.000941523	3.07516	DOWN	Protein transport protein Sec24C	SEC24C	9632	Hs.654429	GO:0006888: ER to Golgi vesicle-mediated transport	GO:0030127: COPII vesicle coat	GO:0005515: protein binding
C111R169	0.000942341	2.84465	DOWN	Early growth response protein 1	egr1	30498	Dr.10183	GO:0043010: camera-type eye development
C195R065	0.000945944	6.6883	UP	DNA replication licensing factor MCM3	MCM3	422043	Gga.4920
C134R161	0.000949922	11.2864	UP	Mitochondrial Rho GTPase 2	rhot2	557574	Dr.85042	GO:0006915: apoptosis; GO:0019725: cellular homeostasis; GO:0047497: mitochondrion transport along microtubule	GO:0031307: integral to mitochondrial outer membrane
C003R064	0.00095035	2.3892	UP	Histone-lysine N-methyltransferase SETDB1-B	setdb1b	768131	Dr.106645
C042R144	0.000956742	3.52917	DOWN	6-phosphogluconolactonase	PGLS	616120	Bt.60804
C069R129	0.000958114	6.20775	DOWN	Fatty acyl-CoA reductase 1	mlstd2	379278	Xl.6052		GO:0005778: peroxisomal membrane
C224R026	0.000960926	7.81655	DOWN	SERTA domain-containing protein 2	Sertad2	58172	Mm.339676	GO:0045893: positive regulation of transcription, DNA-dependent		GO:0003713: transcription coactivator activity
C050R055	0.0009617	3.80038	UP	Tubulin-specific chaperone D	Tbcd	108903	Mm.23686
C203R122	0.000962488	5.10278	UP	Caspase-3 precursor	Casp3	25402	Rn.10562
C138R107	0.000963788	2.94092	UP	Adenylosuccinate synthetase isozyme 1	ADSSL1	122622	Hs.592327
C109R112	0.00096551	2.91561	DOWN	Copper transport protein ATOX1	ATOX1	443451	Oar.723
C216R128	0.00097101	3.21157	UP	Lysosomal alpha-mannosidase precursor	MAN2B1	282272	Bt.4622
C072R170	0.000972974	3.52661	DOWN	Trinucleotide repeat-containing gene 6B protein	TNRC6B	23112	Hs.372082
C112R041	0.000973755	3.32717	DOWN	Oxysterol-binding protein-related protein 9	OSBPL9	114883	Hs.21938
C011R136	0.000988816	7.51295	UP	Eukaryotic translation initiation factor 3 subunit I	EIF3I	8668	Hs.530096	GO:0006446: regulation of translational initiation	GO:0005852: eukaryotic translation initiation factor 3 complex	GO:0005515: protein binding; GO:0008135: translation factor activity, nucleic acid binding
C038R037	0.000993564	4.57651	UP	Periplakin	Ppl		Mm.266875		GO:0019897: extrinsic to plasma membrane	GO:0005515: protein binding
C123R094	0.000994139	4.55135	UP	Eukaryotic translation initiation factor 1A, X-chromosomal	EIF1AX	1964	Hs.522590; Hs.522897	GO:0006413: translational initiation		GO:0008135: translation factor activity, nucleic acid binding
C180R021	0.000996452	6.54919	UP	Tripartite motif-containing protein 16	Trim16	94092	Mm.117087		GO:0005737: cytoplasm
C043R148	0.000998235	6.93529	UP	Chromobox protein homolog 3	CBX3			GO:0016481: negative regulation of transcription	GO:0000779: condensed chromosome, centromeric region; GO:0031618: nuclear centromeric heterochromatin; GO:0005635: nuclear envelope; GO:0005719: nuclear euchromatin; GO:0005701: polytene chromosome chromocenter; GO:0005819: spindle	GO:0019904: protein domain specific binding
C136R007	0.00100044	4.81311	UP	Putative deoxyribose-phosphate aldolase	Dera	232449	Mm.29181
C191R142	0.0010018	25.8103	UP	Eukaryotic translation initiation factor 1b	EIF1B	10289	Hs.315230	GO:0006446: regulation of translational initiation		GO:0005515: protein binding
C083R041	0.00100278	3.92976	DOWN	Retinal rod rhodopsin-sensitive cGMP 3',5'-cyclic phosphodiesterase subunit delta	PDE6D	403781	Cfa.723
C250R019	0.00100453	9.01709	UP	Small subunit processome component 20 homolog	UTP20	27340	Hs.295732	GO:0008285: negative regulation of cell proliferation	GO:0005732: small nucleolar ribonucleoprotein complex	GO:0005515: protein binding
C059R092	0.00101093	5.03842	UP	115442 pfam06784, UPF0240, Uncharacterised protein family (UPF0240).
C223R105	0.00101304	4.68124	UP	Ribosome biogenesis protein NSA2 homolog	TINP1	10412	Hs.482526
C078R082	0.00102055	9.73424	DOWN	Trimeric intracellular cation channel type B	tmem38b	393145	Dr.82370		GO:0005789: endoplasmic reticulum membrane
C055R035	0.00102617	2.5834	UP	Mitochondrial fission 1 protein	FIS1	51024	Hs.423968; Hs.654854	GO:0006915: apoptosis; GO:0000266: mitochondrial fission; GO:0016559: peroxisome fission	GO:0031307: integral to mitochondrial outer membrane; GO:0005779: integral to peroxisomal membrane	GO:0005515: protein binding
C154R158	0.00102868	2.05045	UP	RING finger protein 113A	RNF113A	7737	Hs.458365
C244R108	0.00102921	4.20342	UP	SNW domain-containing protein 1	SNW1	326578	Bt.42459
C044R134	0.0010295	5.36715	UP	Ribosomal L1 domain-containing protein 1	RSL1D1		Bt.4815
C048R012	0.00103058	2.90024	UP	Annexin A11	ANXA11	311	Hs.530291	GO:0006955: immune response	GO:0005737: cytoplasm; GO:0005635: nuclear envelope; GO:0005654: nucleoplasm	GO:0005543: phospholipid binding; GO:0005515: protein binding
C077R006	0.00103166	46.2124	UP	BMP and activin membrane-bound inhibitor homolog precursor	Bambi	83837	Rn.25267
C030R110	0.0010327	8.84675	UP	Transposable element Tcb1 transposase
C062R098	0.00103282	2.87579	UP	Transposable element Tc1 transposase	tc1a			GO:0006313: transposition, DNA-mediated	GO:0005634: nucleus	GO:0004803: transposase activity
C228R047	0.00103915	2.40249	DOWN	Nuclear transport factor 2	Nutf2	291981	Rn.107980			GO:0005515: protein binding
C004R090	0.00103983	2.43377	DOWN	Oocyte zinc finger protein XlCOF20
C154R047	0.00104143	5.27512	UP	BCL-6 corepressor	Bcor	71458	Mm.196328
C208R113	0.00104489	5.29467	UP	Interferon-induced guanylate-binding protein 1	GBP1				GO:0005886: plasma membrane
C172R168	0.00104705	3.17876	DOWN	Peroxisome proliferator-activated receptor delta	PPARD	5467	Hs.696032	GO:0006915: apoptosis; GO:0008366: axon ensheathment; GO:0008283: cell proliferation; GO:0008203: cholesterol metabolic process; GO:0046697: decidualization; GO:0007566: embryo implantation; GO:0008544: epidermis development; GO:0006635: fatty acid bet...	GO:0005634: nucleus	GO:0005504: fatty acid binding; GO:0003707: steroid hormone receptor activity; GO:0003700: transcription factor activity; GO:0016564: transcription repressor activity
C229R147	0.00105076	2.96343	UP	Signal peptidase complex subunit 3	SPCS3	404005	Cfa.3875
C173R159	0.00105077	7.53123	DOWN	Inverted formin-2	inf2	780046	Str.52470
C054R089	0.00105196	2.05229	DOWN	AP-1 complex subunit sigma-2	AP1S2	8905	Hs.653504; Hs.656471		GO:0030119: AP-type membrane coat adaptor complex
C055R081	0.00105763	3.00477	UP	RNA-binding protein EWS	Ewsr1	14030	Mm.142822		GO:0005634: nucleus	GO:0005515: protein binding
C128R044	0.00105933	2.7282	DOWN	Uncharacterized protein C1orf112 homolog	si:dkey-97o5.1	553598	Dr.79117
C116R153	0.00105944	3.82811	UP	Protein wibg homolog	wibg	494688	Xl.13484
C074R079	0.00105944	4.02466	UP	Proteasome activator complex subunit 1	Psme1	19186	Mm.830	GO:0019884: antigen processing and presentation of exogenous antigen		GO:0008538: proteasome activator activity; GO:0005515: protein binding
C134R071	0.00106032	2.83437	DOWN	Succinate dehydrogenase [ubiquinone] flavoprotein subunit, mitochondrial precursor	SDHA			GO:0006118: electron transport	GO:0005739: mitochondrion	GO:0000104: succinate dehydrogenase activity
C201R030	0.00106211	6.38	UP	Ribosomal L1 domain-containing protein 1	RSL1D1		Bt.4815
C043R010	0.00106237	5.38863	UP	118767 pfam10243, MIP-T3, Microtubule-binding protein MIP-T3. This protein, which interacts with both microtubules and TRAF3 (tumour necrosis factor receptor-associated factor 3), is conserved from worms to humans. The N-terminal region is the microtu...
C243R142	0.00106681	5.15138	UP	Zinc finger Ran-binding domain-containing protein 2	ZRANB2	424717	Gga.5248
C014R037	0.00106883	2.99331	UP	Matrin-3	Matr3	17184	Mm.215034; Mm.456097; Mm.456330		GO:0016363: nuclear matrix
C121R075	0.00106992	16.0892	DOWN	Protein unc-84 homolog A	Unc84a	77053	Mm.210845	GO:0006998: nuclear envelope organization	GO:0005737: cytoplasm; GO:0005639: integral to nuclear inner membrane	GO:0005515: protein binding
C146R031	0.00107109	5.9128	DOWN	Rhamnose-binding lectin precursor
C251R080	0.00107111	4.00903	DOWN	Myosin regulatory light chain 2, atrial isoform	MYL7	58498	Hs.75636	GO:0030048: actin filament-based movement; GO:0006939: smooth muscle contraction	GO:0031672: A band; GO:0016459: myosin complex	GO:0042623: ATPase activity, coupled; GO:0005509: calcium ion binding; GO:0000146: microfilament motor activity
C132R097	0.00107243	7.8501	UP	2-oxoglutarate and iron-dependent oxygenase domain-containing protein 1	ogfod1	446495	Xl.4465
C180R138	0.00107273	4.25312	DOWN	Hydroxyacyl-coenzyme A dehydrogenase, mitochondrial precursor	HADH	3033	Hs.438289		GO:0005739: mitochondrion	GO:0003857: 3-hydroxyacyl-CoA dehydrogenase activity
C125R109	0.00107571	7.62007	DOWN	CPEB-associated factor Maskin	masking		Xl.25749			GO:0005515: protein binding
C014R146	0.00107654	7.17948	UP	Myb-binding protein 1A-like protein	mybbp1a	321277	Dr.34606
C187R035	0.00107747	4.67758	UP	28S ribosomal protein S26, mitochondrial precursor	Mrps26	99045	Mm.30057
C231R097	0.00107805	2.67622	UP	Transcription initiation factor TFIID subunit 10	TAF10	6881	Hs.5158		GO:0048471: perinuclear region of cytoplasm; GO:0005669: transcription factor TFIID complex	GO:0005515: protein binding; GO:0003702: RNA polymerase II transcription factor activity
C108R033	0.00107946	16.6023	UP	Diamine acetyltransferase 1	SAT1	374006	Gga.9589			GO:0004145: diamine N-acetyltransferase activity
C164R010	0.00108259	7.66833	DOWN	F-box only protein 32	FBXO32	733657	Ssc.4368
C028R034	0.00108809	2.27108	DOWN	Nuclear transport factor 2	Nutf2	291981	Rn.107980			GO:0005515: protein binding
C217R040	0.00108816	3.09191	UP	Eukaryotic translation initiation factor 2C 3	EIF2C3	192669	Hs.657659
C114R027	0.00109057	3.23832	DOWN	Proteinase-activated receptor 2 precursor	F2RL1	526525	Bt.28745		GO:0005886: plasma membrane
C266R147	0.00109177	7.20195	UP	Importin subunit beta-3	RANBP5		Hs.699240	GO:0006607: NLS-bearing substrate import into nucleus	GO:0005737: cytoplasm; GO:0005643: nuclear pore	GO:0005095: GTPase inhibitor activity; GO:0008536: Ran GTPase binding
C174R102	0.00109253	3.89947	DOWN	Integral membrane protein GPR175	gpr175	570573	Dr.79427
C052R110	0.00109638	3.72754	DOWN	Sterol regulatory element-binding protein 2	srebf2	100037309	Dr.114132		GO:0005789: endoplasmic reticulum membrane; GO:0000139: Golgi membrane
C059R034	0.00109692	3.87787	DOWN	Sodium/potassium-transporting ATPase subunit beta-3	atp1b3		Xl.6045
C151R120	0.00109809	4.13598	UP	Nascent polypeptide-associated complex subunit alpha	NACA	513312	Bt.24178		GO:0005737: cytoplasm; GO:0005634: nucleus	GO:0017025: TATA-binding protein binding; GO:0003713: transcription coactivator activity
C036R065	0.00110174	11.0319	UP	Nicotinamide riboside kinase 2	ITGB1BP3	27231	Hs.135458			GO:0005515: protein binding
C020R140	0.00110805	2.6873	DOWN	Lactoylglutathione lyase	Glo1	294320	Rn.108014	GO:0006916: anti-apoptosis		GO:0004462: lactoylglutathione lyase activity
C145R104	0.00111005	3.37597	DOWN	Coiled-coil domain-containing protein 98	ccdc98	449820	Dr.79774
C109R066	0.00111079	2.47913	UP	Mitochondrial import inner membrane translocase subunit Tim17-A	TIMM17A	10440	Hs.20716	GO:0006626: protein targeting to mitochondrion	GO:0016021: integral to membrane; GO:0005744: mitochondrial inner membrane presequence translocase complex
C216R112	0.00111682	43.4791	UP	Oocyte zinc finger protein XlCOF7.1			Xl.79548
C098R165	0.00111846	3.87454	DOWN	Tripartite motif-containing protein 29	TRIM29	23650	Hs.504115	GO:0006366: transcription from RNA polymerase II promoter		GO:0005515: protein binding; GO:0003700: transcription factor activity
C123R150	0.00111925	27.4589	UP	NADH dehydrogenase [ubiquinone] flavoprotein 2, mitochondrial precursor	NDUFV2	282290	Bt.88596		GO:0005739: mitochondrion
C200R083	0.00112192	4.63095	UP	Transmembrane protein 18	tmem18	449559	Dr.14256
C184R103	0.00112432	6.16876	UP	Cold-inducible RNA-binding protein	CIRBP	1153	Hs.634522	GO:0009409: response to cold		GO:0005515: protein binding; GO:0003723: RNA binding
C005R133	0.00112471	11.7921	UP	Nuclear receptor interaction protein	Iqwd1		Mm.227605
C031R054	0.00112566	3.81205	UP	Interleukin enhancer-binding factor 3 homolog	ilf3	321868	Dr.76843
C193R164	0.00112628	4.5813	DOWN	Differentially expressed in FDCP 6	Def6	23853	Mm.204731
C115R007	0.00112856	31.3754	UP	Core histone macro-H2A.2	H2AFY2	55506	Hs.499953	GO:0007549: dosage compensation	GO:0001740: Barr body
C239R162	0.00113183	2.22233	DOWN	RNA polymerase-associated protein CTR9 homolog	Ctr9	22083	Mm.255858		GO:0005634: nucleus	GO:0042169: SH2 domain binding
C208R042	0.00113567	10.1736	UP	Signal peptidase complex subunit 1	SPCS1	28972	Hs.11125	GO:0006508: proteolysis	GO:0030176: integral to endoplasmic reticulum membrane; GO:0005787: signal peptidase complex
C198R145	0.00113715	5.61882	DOWN	Dehydrodolichyl diphosphate synthase	Dhdds	67422	Mm.100290
C104R077	0.00114321	6.98077	DOWN	Ras-related protein Rab-7a	RAB7A				GO:0005770: late endosome; GO:0042470: melanosome
C072R013	0.00114528	2.78765	DOWN	Putative sodium-coupled neutral amino acid transporter 7	slc38a7	445254	Dr.33530
C166R064	0.00114871	5.77898	DOWN	Protein phosphatase 1 regulatory subunit 12A	PPP1R12A	4659	Hs.49582			GO:0005515: protein binding; GO:0004871: signal transducer activity
C208R021	0.00115501	27.7613	UP	X-box-binding protein 1	Xbp1	289754	Rn.101044
C062R057	0.00115946	3.33779	UP	Eukaryotic translation initiation factor 3 subunit B	EIF3B	8662	Hs.371001	GO:0006413: translational initiation	GO:0005852: eukaryotic translation initiation factor 3 complex	GO:0005515: protein binding; GO:0003743: translation initiation factor activity
C132R146	0.00116152	11.8396	DOWN	AP-1 complex subunit mu-2	Ap1m2	11768	Mm.22239	GO:0006886: intracellular protein transport; GO:0016192: vesicle-mediated transport	GO:0005802: trans-Golgi network
C127R026	0.00116226	3.89047	DOWN	Phosphoinositide-3-kinase-interacting protein 1 precursor	hgfl	386643	Dr.78563
C151R140	0.00116316	2.24626	DOWN	Cytochrome b-c1 complex subunit 6, mitochondrial precursor	UQCRH	7388	Hs.481571	GO:0009060: aerobic respiration; GO:0006118: electron transport; GO:0006119: oxidative phosphorylation	GO:0005746: mitochondrial respiratory chain	GO:0008121: ubiquinol-cytochrome-c reductase activity
C127R122	0.00116378	10.858	UP	Hypoxanthine-guanine phosphoribosyltransferase	HPRT1	3251	Hs.412707	GO:0007610: behavior; GO:0046100: hypoxanthine metabolic process; GO:0045964: positive regulation of dopamine metabolic process; GO:0051289: protein homotetramerization; GO:0006164: purine nucleotide biosynthetic process; GO:0006166: purine ribonucleos...	GO:0005737: cytoplasm	GO:0004422: hypoxanthine phosphoribosyltransferase activity; GO:0000287: magnesium ion binding; GO:0042803: protein homodimerization activity
C184R057	0.00116438	3.38808	DOWN	Syntaxin-binding protein 2	STXBP2	403880	Cfa.3744
C217R090	0.0011663	4.36218	DOWN	Transmembrane protein 120B	tmem120b	573649	Dr.106899
C004R079	0.00116649	3.13479	UP	Serine/threonine-protein phosphatase 6	Ppp6c	67857	Mm.171389; Mm.389242; Mm.392662
C063R034	0.00116649	3.89855	UP	Ribose-5-phosphate isomerase	RPIA	100038014	Ssc.23972
C130R124	0.00116872	2.63047	DOWN	Myeloid/lymphoid or mixed-lineage leukemia protein 3 homolog	MLL3	58508	Hs.647120			GO:0005515: protein binding
C222R100	0.00117175	3.35294	DOWN	Protein phosphatase methylesterase 1	Ppme1	72590	Mm.177502; Mm.391621	GO:0006482: protein amino acid demethylation		GO:0051722: protein C-terminal methylesterase activity; GO:0051721: protein phosphatase 2A binding
C238R112	0.00117495	26.245	UP	40S ribosomal protein S9	RPS9	6203	Hs.467284; Hs.546288	GO:0006412: translation	GO:0022627: cytosolic small ribosomal subunit	GO:0005515: protein binding; GO:0003723: RNA binding; GO:0003735: structural constituent of ribosome
C218R038	0.00117864	2.40202	UP	RING-box protein 2	Rnf7	19823	Mm.274926; Mm.28235	GO:0006916: anti-apoptosis; GO:0008637: apoptotic mitochondrial changes; GO:0006919: activation of caspase activity; GO:0008631: induction of apoptosis by oxidative stress	GO:0005737: cytoplasm; GO:0005634: nucleus	GO:0005515: protein binding
C230R117	0.00118084	3.68906	UP	Replication factor C subunit 2	RFC2	396542	Gga.883
C079R133	0.00118325	2.23116	UP	Protein SET	Set	56086; 671392	Mm.326055; Mm.335942; Mm.389649		GO:0005634: nucleus
C071R065	0.0011842	5.28999	DOWN	RILP-like protein 1	rilpl1	780843	Dr.37082
C027R032	0.00118688	2.96346	UP	Outer dense fiber protein 2	Odf2	29479	Rn.91211		GO:0005813: centrosome
C031R170	0.00119292	3.38943	DOWN	Bullous pemphigoid antigen 1, isoforms 6/7	Dst	13518	Mm.336625	GO:0031122: cytoplasmic microtubule organization; GO:0045104: intermediate filament cytoskeleton organization; GO:0031110: regulation of microtubule polymerization or depolymerization; GO:0008090: retrograde axon cargo transport	GO:0015629: actin cytoskeleton; GO:0005737: cytoplasm; GO:0030056: hemidesmosome; GO:0015630: microtubule cytoskeleton; GO:0060053: neurofilament cytoskeleton	GO:0008017: microtubule binding; GO:0005200: structural constituent of cytoskeleton
C057R044	0.00119668	3.53497	UP	Ubiquitin carboxyl-terminal hydrolase isozyme L3	Uchl3	50933	Mm.275970	GO:0007628: adult walking behavior; GO:0042755: eating behavior
C013R130	0.00119828	22.9401	UP	zinc finger, MYM domain containing 1				GO:0008150: biological_process	GO:0005575: cellular_component	GO:0003674: molecular_function
C147R086	0.00119927	3.87824	UP	14 kDa phosphohistidine phosphatase	PHPT1
C198R110	0.00120445	3.04474	DOWN	rRNA methyltransferase 1, mitochondrial precursor	Mrm1	217038	Mm.280825
C239R043	0.00120468	2.75638	UP	Translocon-associated protein subunit alpha precursor	ssr1				GO:0005789: endoplasmic reticulum membrane
C061R111	0.00120557	5.61991	DOWN	Glycogenin-1	GYG1	2992	Hs.477892			GO:0005515: protein binding
C104R139	0.00120565	3.37428	DOWN	Beta-1,3-glucosyltransferase	B3GALTL	145173	Hs.13205		GO:0005789: endoplasmic reticulum membrane
C172R066	0.00120769	4.24653	UP	Proteasome activator complex subunit 1	Psme1	19186	Mm.830	GO:0019884: antigen processing and presentation of exogenous antigen		GO:0008538: proteasome activator activity; GO:0005515: protein binding
C219R055	0.00120888	13.8878	UP	Zinc finger BED domain-containing protein 5	ZBED5	539898	Bt.5471; Bt.97292
C247R009	0.00121063	5.34696	DOWN	MOSC domain-containing protein 1, mitochondrial precursor	mosc1	541554	Dr.135387
C180R010	0.00121175	5.67204	DOWN	Protein OS-9 precursor	OS9	10956	Hs.700594		GO:0005625: soluble fraction	GO:0005515: protein binding
C251R090	0.00121429	3.42275	DOWN	Zinc finger protein ZFMSA12A
C237R063	0.00121856	8.9929	UP	40S ribosomal protein S7	rps7
C229R078	0.00121954	22.4869	UP	Claudin-3	CLDN3	404153	Bt.6074
C128R113	0.00122049	4.00339	DOWN	Striatin-3	STRN3		Hs.401843	GO:0007049: cell cycle	GO:0005829: cytosol; GO:0005624: membrane fraction; GO:0005634: nucleus	GO:0005516: calmodulin binding
C016R119	0.00122384	3.92104	UP	Transmembrane protein 115	Tmem115	56395	Mm.260153
C005R135	0.00122651	4.25925	DOWN	DET1- and DDB1-associated protein 1	dda1	406401; 796589; 797336	Dr.105608; Dr.31540
C065R006	0.00122726	4.99555	DOWN	snRNA-activating protein complex subunit 1	SNAPC1
C264R022	0.00122904	4.05408	DOWN	Interferon regulatory factor 2-binding protein 2-A	irf2bp2a	406614	Dr.35325
C089R150	0.00122923	2.40624	UP	GTP-binding protein era homolog	Eral1	57837	Mm.21096
C208R008	0.00123041	3.77354	DOWN	Zinc finger BED domain-containing protein 4	ZBED4		Hs.475208
C249R129	0.00123085	3.79096	DOWN	UPF0287 protein C16orf61 homolog		66531	Mm.4011
C089R167	0.00123124	7.50992	DOWN	Sorting nexin-10	SNX10		Hs.571296
C038R055	0.00123607	3.55905	DOWN	Calpain-2 catalytic subunit precursor	CAPN2				GO:0005886: plasma membrane
C139R049	0.00123682	3.25437	DOWN	Adrenodoxin, mitochondrial precursor	FDX1		Gga.891		GO:0005759: mitochondrial matrix
C164R170	0.00123688	3.09454	DOWN	WD repeat-containing protein 44	WDR44	286825	Bt.216		GO:0010008: endosome membrane
C111R101	0.00124352	8.52713	UP	DNA-directed RNA polymerases I and III subunit RPAC1	POLR1C	9533	Hs.584839	GO:0006360: transcription from RNA polymerase I promoter	GO:0005736: DNA-directed RNA polymerase I complex	GO:0003899: DNA-directed RNA polymerase activity; GO:0005515: protein binding
C191R134	0.00124589	2.79927	UP	FK506-binding protein 2 precursor	Fkbp2	14227	Mm.4234
C054R013	0.00124748	3.17827	DOWN	Forkhead box protein N5	foxn5	733406	Xl.50820
C207R068	0.00124839	6.52364	UP	Meckelin	Tmem67		Rn.72665		GO:0005886: plasma membrane
C192R009	0.00125092	3.79285	DOWN	Tetraspanin-14	Tspan14	52588	Mm.28876
C172R109	0.00125219	8.39141	UP	Prefoldin subunit 5	PFDN5
C173R056	0.00125628	5.92803	DOWN	E3 ubiquitin-protein ligase Itchy	Itch	16396	Mm.208286; Mm.462050	GO:0006511: ubiquitin-dependent protein catabolic process	GO:0005634: nucleus	GO:0005515: protein binding
C219R077	0.00125702	3.06713	DOWN	Protein lunapark-A	lnpa	326761	Dr.6104
C045R136	0.00126193	8.37152	DOWN	83058 PRK09510, tolA, cell envelope integrity inner membrane protein TolA.
C244R045	0.00126255	8.98844	UP	Uncharacterized protein YNL208W	YNL208W	855513			GO:0005739: mitochondrion
C229R087	0.00126323	4.14546	UP	mRNA turnover protein 4 homolog	MRTO4	51154	Hs.463797
C117R138	0.00126355	13.1005	UP	Transcription elongation factor 1 homolog	ELOF1	84337	Hs.631633
C133R046	0.00126395	2.38514	UP	Peroxiredoxin-1	PRDX1				GO:0042470: melanosome	GO:0051920: peroxiredoxin activity
C153R056	0.00126445	8.98905	UP	p53 apoptosis effector related to PMP-22	PERP	64065	Hs.520421
C128R122	0.00126675	3.48707	DOWN	Casein kinase I isoform gamma-1	CSNK1G1	53944	Hs.646508
C149R016	0.00126729	4.07331	DOWN	Calpain-2 catalytic subunit precursor	Capn2	12334	Mm.19306	GO:0001824: blastocyst development; GO:0007520: myoblast fusion		GO:0004198: calcium-dependent cysteine-type endopeptidase activity
C155R143	0.00126782	4.96992	DOWN	Transgelin	TAGLN	513463	Bt.16055
C004R091	0.00126899	7.68296	UP	Putative zinc finger protein FLJ16640
C051R125	0.00127102	2.80408	DOWN	Mps one binder kinase activator-like 3	Mobkl1	171050	Rn.12262
C063R024	0.00127191	8.99764	UP	73156 cd01650, RT_nLTR_like, RT_nLTR: Non-LTR (long terminal repeat) retrotransposon and non-LTR retrovirus reverse transcriptase (RT). This subfamily contains both non-LTR retrotransposons and non-LTR retrovirus RTs. RTs catalyze the conversion of sin...
C074R169	0.00127725	2.15539	UP	Ribulose-phosphate 3-epimerase	RPE	6120	Hs.282260			GO:0005515: protein binding
C022R169	0.00127898	2.63731	UP	Eukaryotic translation initiation factor 3 subunit E-interacting protein	eif3eip	406402; 791874	Dr.76913
C216R170	0.00128014	2.53048	UP	Eukaryotic translation initiation factor 3 subunit E-interacting protein	eif3eip	406402; 791874	Dr.76913
C137R155	0.0012861	3.11521	DOWN	Tubulin alpha-4A chain	TUBA4A	7277	Hs.75318			GO:0005515: protein binding
C157R140	0.00129024	4.50929	UP	Guanine nucleotide-binding protein-like 3-like protein	GNL3L	54552	Hs.654677
C117R066	0.00129154	6.68337	DOWN	Protein BTG1	BTG1	281032	Bt.4725	GO:0008285: negative regulation of cell proliferation; GO:0045766: positive regulation of angiogenesis; GO:0045603: positive regulation of endothelial cell differentiation; GO:0042981: regulation of apoptosis	GO:0005737: cytoplasm; GO:0005634: nucleus	GO:0019899: enzyme binding
C168R044	0.00129577	7.44311	UP	Induced myeloid leukemia cell differentiation protein Mcl-1 homolog	MCL1	403537	Cfa.34	GO:0006915: apoptosis		GO:0046982: protein heterodimerization activity
C211R111	0.00129776	4.89656	UP	Cleavage and polyadenylation specificity factor subunit 3	CPSF3	51692	Hs.515972	GO:0006379: mRNA cleavage; GO:0006378: mRNA polyadenylation	GO:0005654: nucleoplasm
C253R086	0.0012979	2.95621	DOWN	Vacuolar ATP synthase 16 kDa proteolipid subunit	ATP6V0C	527	Hs.389107	GO:0015992: proton transport	GO:0016021: integral to membrane	GO:0046933: hydrogen ion transporting ATP synthase activity, rotational mechanism; GO:0046961: proton-transporting ATPase activity, rotational mechanism; GO:0005515: protein binding
C010R114	0.00130324	2.8004	DOWN	Ankyrin repeat domain-containing protein 28	ANKRD28	23243	Hs.335239			GO:0005515: protein binding
C038R011	0.00130326	190.402	UP	HLA class I histocompatibility antigen, B-35 alpha chain precursor	HLA-B		Hs.622401; Hs.653575; Hs.654404; Hs.77961
C057R089	0.00130415	7.19849	UP	Histidine-rich glycoprotein precursor
C180R111	0.00130731	6.76412	UP	U3 small nucleolar ribonucleoprotein protein IMP4	Imp4	27993	Mm.291745	GO:0006364: rRNA processing	GO:0005730: nucleolus	GO:0005515: protein binding
C037R077	0.00131164	2.52688	UP	WD repeat-containing protein 3	WDR3	10885	Hs.310809		GO:0005634: nucleus
C073R147	0.00131967	2.62435	UP	40S ribosomal protein S15a	RPS15A	6210	Hs.370504	GO:0006412: translation	GO:0022627: cytosolic small ribosomal subunit	GO:0005515: protein binding; GO:0003723: RNA binding; GO:0003735: structural constituent of ribosome
C135R006	0.00132318	10.9588	DOWN	DENN domain-containing protein 2D	DENND2D	79961	Hs.557850
C110R150	0.00132518	2.61607	DOWN	Protein FAM55C precursor	FAM55C	532838	Bt.59367
C164R139	0.00132802	5.19444	DOWN	Serine/threonine-protein kinase PLK2	Plk2	20620	Mm.380	GO:0000278: mitotic cell cycle
C197R169	0.00133053	3.02401	DOWN	Casein kinase II subunit alpha'		415626	Gga.22917
C159R139	0.00133369	4.59125	DOWN	Vacuolar protein sorting-associated protein 16 homolog	Vps16		Mm.276092		GO:0005884: actin filament; GO:0005769: early endosome	GO:0003779: actin binding
C240R160	0.0013368	6.80249	UP	73156 cd01650, RT_nLTR_like, RT_nLTR: Non-LTR (long terminal repeat) retrotransposon and non-LTR retrovirus reverse transcriptase (RT). This subfamily contains both non-LTR retrotransposons and non-LTR retrovirus RTs. RTs catalyze the conversion of sin...
C138R018	0.00133747	3.31495	DOWN	Serine/threonine-protein phosphatase 2A 55 kDa regulatory subunit B delta isoform	PPP2R2D	423970	Gga.1129
C034R102	0.00134489	3.65851	UP	Pre-rRNA-processing protein TSR1 homolog	tsr1	495115	Xl.8091	GO:0042255: ribosome assembly	GO:0005730: nucleolus
C045R072	0.00135267	6.68147	UP	U6 snRNA-associated Sm-like protein LSm7	LSM7	51690	Hs.512610	GO:0000398: nuclear mRNA splicing, via spliceosome	GO:0005634: nucleus	GO:0005515: protein binding; GO:0017070: U6 snRNA binding
C067R156	0.00135284	11.1609	UP	60S ribosomal protein L36a-like	RPL36AL
C107R116	0.00135388	3.84924	DOWN	Endonuclease/exonuclease/phosphatase family domain-containing protein 1	eepd1	402965	Dr.124693
C109R018	0.00135462	4.74886	UP	M-phase phosphoprotein 8	MPHOSPH8	54737	Hs.269654	GO:0007049: cell cycle	GO:0005737: cytoplasm; GO:0005634: nucleus
C038R109	0.00135534	6.78653	DOWN	AN1-type zinc finger protein 6	ZFAND6	54469	Hs.654787
C179R154	0.00136174	3.60365	DOWN	RPA-interacting protein A	rpain-A	398009	Xl.218
C183R169	0.00136316	2.59256	UP	U5 small nuclear ribonucleoprotein 200 kDa helicase	ASCC3L1	23020	Hs.246112	GO:0000354: cis assembly of pre-catalytic spliceosome	GO:0005682: snRNP U5	GO:0005524: ATP binding; GO:0008026: ATP-dependent helicase activity; GO:0005515: protein binding
C209R139	0.00136544	5.20374	UP	Homocysteine-responsive endoplasmic reticulum-resident ubiquitin-like domain member 2 protein	herpud2	393157	Dr.77482
C203R118	0.00136689	4.043	DOWN	Putative adenosylhomocysteinase 3	AHCYL2	23382	Hs.600789
C173R034	0.00137385	2.85701	DOWN	Bifunctional purine biosynthesis protein PURH	ATIC	506343	Bt.61076
C213R164	0.00137841	5.40686	UP	Chromobox protein homolog 3	CBX3			GO:0016481: negative regulation of transcription	GO:0000779: condensed chromosome, centromeric region; GO:0031618: nuclear centromeric heterochromatin; GO:0005635: nuclear envelope; GO:0005719: nuclear euchromatin; GO:0005701: polytene chromosome chromocenter; GO:0005819: spindle	GO:0019904: protein domain specific binding
C167R025	0.00138404	4.39576	DOWN	Serine/threonine-protein kinase tousled-like 1	tlk1	326734	Dr.115205; Dr.79989
C107R060	0.00138533	5.11874	UP	U6 snRNA-associated Sm-like protein LSm5	LSM5	23658	Hs.424908	GO:0006397: mRNA processing	GO:0005634: nucleus	GO:0005515: protein binding; GO:0003723: RNA binding
C170R071	0.00139069	3.52758	DOWN	Hyccin	fam126a	402926	Dr.79305
C068R014	0.00139117	2.811	UP	Far upstream element-binding protein 1	Fubp1		Mm.278922
C138R104	0.00139262	4.92386	UP	Vasculin-like protein 1	Gpbp1l1	77110	Mm.41715
C189R030	0.00139478	5.53153	UP	Nucleosome assembly protein 1-like 1	NAP1L1	540136; 790872	Bt.91766		GO:0042470: melanosome
C026R122	0.00139594	3.98432	UP	Cold-inducible RNA-binding protein	CIRBP	1153	Hs.634522	GO:0009409: response to cold		GO:0005515: protein binding; GO:0003723: RNA binding
C105R110	0.00139877	7.57682	DOWN	Beta-2-microglobulin precursor	b2m
C158R111	0.00140185	2.75915	DOWN	Cyclin-T2				GO:0000079: regulation of cyclin-dependent protein kinase activity; GO:0006366: transcription from RNA polymerase II promoter	GO:0005634: nucleus; GO:0005654: nucleoplasm; GO:0005730: nucleolus; GO:0005737: cytoplasm	GO:0005515: protein binding
C162R103	0.0014036	4.3081	DOWN	CDC42 small effector protein 2-A				GO:0009966: regulation of signal transduction	GO:0005886: plasma membrane	GO:0005198: structural molecule activity
C126R131	0.00140804	2.05647	UP	118334 pfam09803, DUF2346, Uncharacterized conserved protein (DUF2346). Members of this family of proteins have no known function.
C017R049	0.0014097	4.02338	DOWN	Acyl-CoA-binding protein	DBI	768330	Bt.46917
C077R156	0.00141232	2.54632	DOWN	Transportin-3	TNPO3	23534	Hs.193613			GO:0005515: protein binding; GO:0004872: receptor activity
C093R141	0.00141497	2.47539	DOWN	Tubulin alpha-1C chain	TUBA1C	84790	Hs.652390			GO:0005515: protein binding
C049R027	0.00141522	8.3349	UP	60S ribosomal protein L7	RPL7	420182	Gga.4878
C237R149	0.00141553	3.95424	UP	Zinc finger protein 593	ZNF593		Hs.477273	GO:0000122: negative regulation of transcription from RNA polymerase II promoter		GO:0003714: transcription corepressor activity
C076R044	0.00141832	3.16697	UP	Mesoderm development candidate 2	MESDC2	23184	Hs.578450	GO:0007498: mesoderm development
C047R028	0.0014208	4.52574	DOWN	Charged multivesicular body protein 1b	chmp1b	336426	Dr.8435
C013R082	0.00142245	3.74994	DOWN	ADNP homeobox protein 2	Adnp2	240442	Mm.26594
C196R111	0.00142276	2.76278	UP	L-aminoadipate-semialdehyde dehydrogenase-phosphopantetheinyl transferase	aasdhppt	444812	Xl.8486
C091R033	0.00142772	5.72029	UP	MAK16-like protein RBM13	rbm13	192312	Dr.76904
C034R042	0.00142876	3.71075	UP	Exosome complex exonuclease RRP44	DIS3	22894	Hs.699403	GO:0006364: rRNA processing	GO:0000178: exosome (RNase complex)	GO:0016219: GDP-dissociation stimulator activity; GO:0005515: protein binding
C125R117	0.00143239	3.1951	UP	Probable ATP-dependent RNA helicase DDX5	DDX5
C219R132	0.0014353	6.62177	UP	Calmodulin
C018R070	0.00144186	4.41535	UP	DNA-repair protein XRCC4	XRCC4	7518	Hs.567359	GO:0051103: DNA ligation during DNA repair; GO:0006303: double-strand break repair via nonhomologous end joining; GO:0051351: positive regulation of ligase activity; GO:0010165: response to X-ray	GO:0005829: cytosol; GO:0032807: DNA ligase IV complex; GO:0005958: DNA-dependent protein kinase-DNA ligase 4 complex	GO:0008022: protein C-terminus binding
C037R118	0.00144284	3.51723	UP	Eukaryotic translation initiation factor 5	Eif5	100047658; 217869	Mm.271222
C055R166	0.00144404	5.56135	DOWN	SH2 domain-containing protein 5	Sh2d5		Mm.271936
C103R062	0.00144537	2.80658	DOWN	Protein unc-84 homolog A	UNC84A	23353	Hs.438072		GO:0031965: nuclear membrane
C019R111	0.00144609	3.63529	DOWN	Protein NDRG3	Ndrg3	29812	Mm.279256		GO:0005737: cytoplasm
C226R150	0.00144967	3.33098	DOWN	Cell death activator CIDE-3	CIDEC	63924	Hs.567562; Hs.635072	GO:0006917: induction of apoptosis	GO:0005829: cytosol
C045R026	0.00145002	14.1931	UP	DNA-binding protein inhibitor ID-1	ID1	3397	Hs.504609	GO:0016481: negative regulation of transcription; GO:0043433: negative regulation of transcription factor activity	GO:0005634: nucleus	GO:0005515: protein binding; GO:0016564: transcription repressor activity
C124R165	0.00145152	4.3973	DOWN	NADH dehydrogenase [ubiquinone] iron-sulfur protein 3, mitochondrial precursor	NDUFS3	4722	Hs.502528	GO:0006917: induction of apoptosis; GO:0006120: mitochondrial electron transport, NADH to ubiquinone; GO:0030308: negative regulation of cell growth; GO:0006800: oxygen and reactive oxygen species metabolic process	GO:0005747: mitochondrial respiratory chain complex I	GO:0008137: NADH dehydrogenase (ubiquinone) activity
C009R074	0.00145173	2.85713	DOWN	Peptide deformylase, mitochondrial precursor	PDF	64146	Hs.693727	GO:0031365: N-terminal protein amino acid modification; GO:0018206: peptidyl-methionine modification; GO:0008284: positive regulation of cell proliferation	GO:0005739: mitochondrion	GO:0042586: peptide deformylase activity
C137R110	0.00145575	2.04456	DOWN	Uncharacterized protein C1orf93 homolog	zgc:85644	406605	Dr.78880
C105R050	0.00145673	4.48289	UP	60 kDa heat shock protein, mitochondrial precursor	HSPD1	424059	Gga.39003		GO:0005759: mitochondrial matrix
C164R094	0.00145677	2.03319	UP	U3 small nucleolar ribonucleoprotein protein MPP10	MPHOSPH10	10199	Hs.656208	GO:0008380: RNA splicing	GO:0005732: small nucleolar ribonucleoprotein complex	GO:0005515: protein binding; GO:0031202: RNA splicing factor activity, transesterification mechanism
C159R014	0.00145994	5.28491	DOWN	ADP-ribosylation factor-like protein 5A	ARL5A	519694	Bt.31716
C174R116	0.00146019	4.53052	UP	Transmembrane protein 147	tmem147	436757	Dr.79660
C070R096	0.00146528	5.92564	DOWN	Replication initiator 1	Repin1	445541	Rn.204397
C186R044	0.00146932	6.30548	UP	F-actin-capping protein subunit alpha-1	CAPZA1	829	Hs.514934	GO:0006928: cell motion; GO:0006461: protein complex assembly	GO:0008290: F-actin capping protein complex	GO:0003779: actin binding
C095R004	0.00147236	4.37377	UP	Pre-mRNA-processing factor 19	PRPF19	513868	Bt.62928
C084R048	0.00147325	2.67899	UP	Nuclear import protein mog1	mog1	2539036		GO:0000216: M/G1 transition of mitotic cell cycle; GO:0016973: poly(A)+ mRNA export from nucleus; GO:0007264: small GTPase mediated signal transduction	GO:0005829: cytosol; GO:0005634: nucleus
C165R119	0.00147413	2.79914	DOWN	E3 ubiquitin-protein ligase UBR5	UBR5	51366	Hs.591856	GO:0008283: cell proliferation; GO:0050847: progesterone receptor signaling pathway; GO:0006974: response to DNA damage stimulus; GO:0006511: ubiquitin-dependent protein catabolic process	GO:0005634: nucleus; GO:0005625: soluble fraction	GO:0005515: protein binding; GO:0004842: ubiquitin-protein ligase activity
C114R067	0.00147567	5.65603	UP	Metalloproteinase inhibitor 2 precursor	TIMP2	282093	Bt.52974			GO:0005515: protein binding
C146R030	0.00147581	2.62351	DOWN	Zinc finger protein 511	ZNF511	118472	Hs.422113
C100R003	0.00147585	5.33032	DOWN	Sorting and assembly machinery component 50 homolog	Samm50	68653	Mm.290725		GO:0005743: mitochondrial inner membrane
C027R005	0.00147621	4.08049	UP	Pre-mRNA-processing factor 19	PRPF19	513868	Bt.62928
C004R080	0.0014783	3.55087	DOWN	Septin-7	2007-09-01	989	Hs.191346	GO:0000910: cytokinesis; GO:0051291: protein heterooligomerization	GO:0005634: nucleus; GO:0001725: stress fiber	GO:0005525: GTP binding; GO:0005515: protein binding; GO:0005198: structural molecule activity
C021R008	0.00148345	2.54556	UP	Nuclear transcription factor Y subunit beta	NFYB	614382	Bt.63176
C014R040	0.00148806	3.5826	DOWN	Cell death activator CIDE-A	Cidea	12683	Mm.449	GO:0006309: DNA fragmentation during apoptosis; GO:0043066: negative regulation of apoptosis; GO:0050995: negative regulation of lipid catabolic process; GO:0030512: negative regulation of transforming growth factor beta receptor signaling pathway; GO:...	GO:0005740: mitochondrial envelope; GO:0005634: nucleus	GO:0042803: protein homodimerization activity
C136R032	0.00149645	2.05047	UP	Eukaryotic translation initiation factor 3 subunit H	EIF3H	8667	Hs.492599	GO:0006446: regulation of translational initiation	GO:0005852: eukaryotic translation initiation factor 3 complex	GO:0005515: protein binding; GO:0008135: translation factor activity, nucleic acid binding
C049R156	0.00149765	4.31368	UP	Eukaryotic translation initiation factor 1A, X-chromosomal	EIF1AX	1964	Hs.522590; Hs.522897	GO:0006413: translational initiation		GO:0008135: translation factor activity, nucleic acid binding
C162R169	0.00150444	3.02275	DOWN	Prothoracicostatic peptide precursor		692434	Bmo.695	GO:0002168: instar larval development	GO:0005615: extracellular space
C171R167	0.00150936	2.76615	DOWN	Peroxiredoxin				GO:0006979: response to oxidative stress	GO:0005737: cytoplasm	GO:0008379: thioredoxin peroxidase activity
C253R061	0.0015125	12.025	UP	ATP-binding cassette sub-family G member 2	ABCG2		Bt.51973		GO:0005886: plasma membrane
C148R104	0.00151866	2.75891	UP	Translation initiation factor eIF-2B subunit epsilon	EIF2B5	100009393	Ocu.2270	GO:0014002: astrocyte development; GO:0051716: cellular response to stimulus; GO:0042552: myelination; GO:0014003: oligodendrocyte development; GO:0001541: ovarian follicle development; GO:0045948: positive regulation of translational initiation; GO:00...	GO:0005851: eukaryotic translation initiation factor 2B complex	GO:0005085: guanyl-nucleotide exchange factor activity; GO:0005515: protein binding
C153R099	0.00151875	4.07097	DOWN	Pyrin	MEFV	4210	Hs.632221	GO:0006954: inflammatory response	GO:0005875: microtubule associated complex; GO:0005634: nucleus	GO:0003779: actin binding; GO:0008270: zinc ion binding
C184R141	0.00151989	6.26235	DOWN	Calcium-binding protein P	cbpP	3393166
C219R012	0.00152168	3.93964	DOWN	Probable palmitoyltransferase ZDHHC23	Zdhhc23		Rn.43304
C084R064	0.0015221	3.99408	DOWN	BTB/POZ domain-containing protein 6	Btbd6	399566	Mm.440140
C050R144	0.00152467	3.91487	DOWN	PX domain-containing protein C6orf145 homolog		66895	Mm.28943
C169R096	0.00152919	6.66078	UP	Ribonuclease P protein subunit p20	POP7	10248	Hs.416994		GO:0005655: nucleolar ribonuclease P complex	GO:0005515: protein binding; GO:0004526: ribonuclease P activity
C005R117	0.00152957	2.01422	UP	Putative ATP-dependent Clp protease proteolytic subunit, mitochondrial precursor	CLPP	535981	Bt.54443
C187R148	0.00153428	5.00013	DOWN	Adenosine deaminase domain-containing protein 2	ADAD2	161931	Hs.8977
C013R135	0.00153859	6.58832	UP	Electron transfer flavoprotein subunit beta	ETFB	2109	Hs.654553		GO:0005759: mitochondrial matrix	GO:0009055: electron carrier activity
C221R079	0.00154264	4.09177	UP	T-complex protein 1 subunit alpha	CCT1
C200R103	0.0015427	3.03305	UP	32199 COG2016, COG2016, Predicted RNA-binding protein (contains PUA domain) [Translation, ribosomal structure and biogenesis].
C195R037	0.00154718	3.40461	DOWN	Fructose-1,6-bisphosphatase 1	FBP1	397038	Ssc.5127			GO:0042132: fructose 1,6-bisphosphate 1-phosphatase activity
C011R012	0.00154731	2.37928	DOWN	NADH dehydrogenase [ubiquinone] 1 beta subcomplex subunit 8, mitochondrial precursor	NDUFB8	282517	Bt.57711
C111R009	0.00155202	7.02816	UP	Protein pelota homolog	pelo	394111	Dr.75205
C098R007	0.00155237	10.4099	DOWN	Mid1-interacting protein 1	Mid1ip1	68041	Mm.29429	GO:0007026: negative regulation of microtubule depolymerization	GO:0005737: cytoplasm; GO:0015630: microtubule cytoskeleton; GO:0005634: nucleus	GO:0008022: protein C-terminus binding
C133R132	0.00155425	4.26296	UP	Ribose-5-phosphate isomerase	RPIA	100038014	Ssc.23972
C254R150	0.00155467	2.13536	DOWN	OTU domain containing 3				GO:0008150: biological_process	GO:0005575: cellular_component	GO:0003674: molecular_function
C079R099	0.00155484	3.04627	DOWN	Protein transport protein Sec24D	SEC24D	9871	Hs.189641	GO:0006888: ER to Golgi vesicle-mediated transport	GO:0030127: COPII vesicle coat
C159R024	0.00155784	2.74669	DOWN	Zinc finger protein 85	ZNF85	7639	Hs.37138		GO:0005634: nucleus	GO:0003714: transcription corepressor activity; GO:0003700: transcription factor activity
C164R057	0.00156097	2.44987	DOWN	Stromal membrane-associated protein 1	Smap1	98366	Mm.329963	GO:0045648: positive regulation of erythrocyte differentiation
C223R137	0.00156239	2.45441	DOWN	Transmembrane protein 49	tmem49	336789	Dr.118175; Dr.121773; Dr.982		GO:0005793: ER-Golgi intermediate compartment
C157R164	0.0015655	2.24909	UP	TM2 domain-containing protein 3 precursor	tm2d3	100093711	Dr.88
C146R123	0.00156604	5.69012	UP	SNARE-associated protein Snapin	Snapap		Rn.3815		GO:0030659: cytoplasmic vesicle membrane
C157R078	0.0015671	3.52386	DOWN	RING finger protein 185	rnf185	406310	Dr.11136
C237R094	0.00156888	14.9856	UP	Tripartite motif-containing protein 16	Trim16	94092	Mm.117087		GO:0005737: cytoplasm
C093R144	0.00157999	4.35038	DOWN	Calreticulin precursor	CALR	100009050	Ocu.1840		GO:0005788: endoplasmic reticulum lumen
C157R050	0.00158027	2.87886	DOWN	Phosphatidylinositol-4,5-bisphosphate 3-kinase catalytic subunit alpha isoform	PIK3CA	282306	Bt.447			GO:0005515: protein binding
C221R024	0.00158107	4.13379	DOWN	Inorganic pyrophosphatase	PPA1	280701	Bt.7870
C007R121	0.00158252	4.2814	DOWN	F-box only protein 46	FBXO46		Hs.128702
C158R154	0.001584	4.08081	UP	DNA-directed RNA polymerase II subunit RPB11-a	POLR2J	5439	Hs.654952	GO:0006366: transcription from RNA polymerase II promoter	GO:0005665: DNA-directed RNA polymerase II, core complex	GO:0003899: DNA-directed RNA polymerase activity
C116R039	0.00158948	3.58346	UP	Integral membrane protein GPR177 precursor	GPR177	424707	Gga.1785
C211R108	0.00159115	4.40665	DOWN	B-cell lymphoma/leukemia 10	Bcl10	12042	Mm.239141	GO:0051092: positive regulation of NF-kappaB transcription factor activity; GO:0006968: cellular defense response; GO:0016064: immunoglobulin mediated immune response; GO:0045087: innate immune response; GO:0045576: mast cell activation; GO:0002906: ne...	GO:0005829: cytosol; GO:0001772: immunological synapse; GO:0005764: lysosome; GO:0045121: membrane raft; GO:0005634: nucleus; GO:0048471: perinuclear region of cytoplasm; GO:0043234: protein complex	GO:0051059: NF-kappaB binding; GO:0008022: protein C-terminus binding; GO:0043422: protein kinase B binding; GO:0043621: protein self-association; GO:0003713: transcription coactivator activity; GO:0043130: ubiquitin binding; GO:0031625: ubiquitin prot...
C096R163	0.00159605	4.04093	UP	NADH dehydrogenase [ubiquinone] 1 beta subcomplex subunit 6	NDUFB6	4712	Hs.493668	GO:0006120: mitochondrial electron transport, NADH to ubiquinone	GO:0005747: mitochondrial respiratory chain complex I	GO:0008137: NADH dehydrogenase (ubiquinone) activity
C132R072	0.00159884	3.32147	DOWN	F-box only protein 46	Fbxo46	292686	Rn.64160
C056R022	0.00159907	4.57766	DOWN	Gametogenetin-binding protein 2	GGNBP2	425053	Gga.19170
C069R006	0.00160078	2.14019	UP	COP9 signalosome complex subunit 7a	Cops7a	26894	Mm.439837
C006R102	0.00160185	3.97901	DOWN	Eukaryotic translation initiation factor 4E-binding protein 2	EIF4EBP2	1979	Hs.621200; Hs.648702; Hs.695953	GO:0006412: translation		GO:0005515: protein binding
C191R103	0.00160517	3.84193	UP	Mesoderm development candidate 2	MESDC2	23184	Hs.578450	GO:0007498: mesoderm development
C235R055	0.00160923	5.35283	DOWN	Uncharacterized calcium-binding protein KIAA0494	KIAA0494	9813	Hs.100874
C002R106	0.00161116	3.99659	DOWN	Integrin beta-5 precursor	ITGB5
C065R001	0.00161246	3.74789	DOWN	Nucleoside diphosphate-linked moiety X motif 8, mitochondrial precursor	Nudt8	66387	Mm.259222		GO:0005739: mitochondrion
C083R168	0.00161835	3.8848	UP	Poly [ADP-ribose] polymerase 1	PARP1	396199	Gga.5209
C125R103	0.00162156	6.08612	UP	Dipeptidyl-peptidase 3	Dpp3	114591	Rn.10902
C243R083	0.00162168	2.591	DOWN	Uncharacterized protein C10orf78 homolog		67788	Mm.181610
C222R020	0.00162465	8.48937	DOWN	Sodium/potassium-transporting ATPase subunit beta-233	atnb233			GO:0006813: potassium ion transport; GO:0006814: sodium ion transport	GO:0005890: sodium:potassium-exchanging ATPase complex	GO:0005391: sodium:potassium-exchanging ATPase activity
C083R080	0.00162713	2.45079	DOWN	Transmembrane protein 9B precursor	Tmem9b	56786	Mm.240668
C140R153	0.00162888	7.84662	UP	Protein kinase-like protein SgK196	sgk196	492773	Dr.3907
C131R118	0.00163089	3.4663	UP	BolA-like protein 3	Bola3	78653	Mm.391470
C032R084	0.00163093	39.4281	UP	Cell division cycle-associated protein 7	CDCA7	614893	Bt.42032
C096R004	0.00163529	2.91203	UP	SH3 domain-binding glutamic acid-rich-like protein	SH3BGRL	6451	Hs.108029		GO:0005737: cytoplasm; GO:0005634: nucleus	GO:0005070: SH3/SH2 adaptor activity
C177R050	0.00163545	2.14866	DOWN	Iron-responsive element-binding protein 2	Ireb2	64831	Rn.10132
C129R169	0.00163755	2.89103	UP	Probable ATP-dependent RNA helicase DDX5	DDX5	1655	Hs.279806	GO:0016049: cell growth	GO:0005634: nucleus	GO:0005515: protein binding; GO:0003724: RNA helicase activity
C232R034	0.00163902	2.66818	UP	U6 snRNA-associated Sm-like protein LSm3	Lsm3	67678	Mm.246693; Mm.410956
C078R059	0.00164263	2.75839	DOWN	Uncharacterized protein C6orf130	C6orf130	221443	Hs.227457
C107R086	0.00164379	10.2602	UP	Splicing factor, arginine/serine-rich 2	SFRS2	768117	Ssc.1002
C241R061	0.00164701	7.16166	UP	Transposable element Tcb2 transposase
C095R131	0.00164774	7.00785	DOWN	S phase cyclin A-associated protein in the endoplasmic reticulum	SCAPER	49855	Hs.458986
C181R152	0.00165131	2.79214	DOWN	Ubiquitin-conjugating enzyme E2 D4	UBE2D4	51619	Hs.19196			GO:0005515: protein binding
C083R073	0.00165219	6.12696	DOWN	Mitogen-activated protein kinase 3	MAPK3	5595	Hs.861	GO:0006468: protein amino acid phosphorylation		GO:0005524: ATP binding; GO:0004707: MAP kinase activity; GO:0005515: protein binding
C154R044	0.00165417	6.86587	UP	NEDD8 precursor	NEDD8	4738	Hs.531064	GO:0009653: anatomical structure morphogenesis; GO:0006464: protein modification process; GO:0006511: ubiquitin-dependent protein catabolic process	GO:0005634: nucleus	GO:0005515: protein binding
C200R003	0.00166235	4.66471	DOWN	E3 ubiquitin-protein ligase RNF8	RNF8	515933	Bt.41339
C218R160	0.00166746	2.10379	DOWN	Tumor protein D54	TPD52L2				GO:0048471: perinuclear region of cytoplasm	GO:0046982: protein heterodimerization activity; GO:0042803: protein homodimerization activity
C070R091	0.00167305	27.355	UP	MAP kinase-activated protein kinase 3	MAPKAPK3	615215	Bt.43984
C169R129	0.0016775	3.10403	DOWN	Macrophage-capping protein	Capg	297339	Rn.8945		GO:0042470: melanosome
C238R153	0.00167972	2.75948	DOWN	Deoxycytidine kinase	DCK	1633	Hs.709	GO:0006220: pyrimidine nucleotide metabolic process		GO:0004137: deoxycytidine kinase activity
C059R123	0.00168399	3.06081	DOWN	Sperm-associated antigen 5	SPAG5	10615	Hs.514033	GO:0007049: cell cycle; GO:0048015: phosphoinositide-mediated signaling; GO:0007051: spindle organization
C252R132	0.00168536	3.5036	DOWN	Aldehyde dehydrogenase, mitochondrial precursor	Aldh2	29539	Rn.101781		GO:0005759: mitochondrial matrix	GO:0004029: aldehyde dehydrogenase (NAD) activity
C130R099	0.00168635	3.40197	DOWN	Sorting and assembly machinery component 50 homolog	Samm50	68653	Mm.290725		GO:0005743: mitochondrial inner membrane
C112R096	0.00168715	2.05294	UP	DNA topoisomerase 1	TOP1	7150	Hs.472737; Hs.592136	GO:0016310: phosphorylation; GO:0012501: programmed cell death; GO:0042493: response to drug	GO:0005730: nucleolus; GO:0005654: nucleoplasm	GO:0003682: chromatin binding; GO:0003917: DNA topoisomerase type I activity; GO:0005515: protein binding
C200R009	0.00168854	4.60492	UP	Activating signal cointegrator 1 complex subunit 2	Ascc2	75452	Mm.439906
C122R028	0.00168946	2.45713	DOWN	Nucleolar transcription factor 1	UBTF	7343	Hs.89781	GO:0006356: regulation of transcription from RNA polymerase I promoter	GO:0005730: nucleolus	GO:0005515: protein binding; GO:0003701: RNA polymerase I transcription factor activity
C047R079	0.00169256	2.18366	DOWN	AN1-type zinc finger protein 5	Zfand5	100047896; 22682	Mm.292405; Mm.379919
C094R133	0.00169577	4.3545	DOWN	Ubiquitin carboxyl-terminal hydrolase 38	USP38	84640	Hs.480848
C206R038	0.00170344	3.11991	UP	Splicing factor, arginine/serine-rich 5	SFRS5	6430	Hs.699229	GO:0006376: mRNA splice site selection		GO:0005515: protein binding
C139R023	0.00171086	3.77651	DOWN	Peptidyl-prolyl cis-trans isomerase SDCCAG10	sdccag10	394078	Dr.80178
C225R017	0.00171241	5.12563	UP	N-acylneuraminate cytidylyltransferase	cmas					GO:0008781: N-acylneuraminate cytidylyltransferase activity
C095R125	0.00171584	3.90812	DOWN	Protein kinase C eta type	Prkch	81749	Rn.10398			GO:0004697: protein kinase C activity
C152R041	0.00171945	3.62818	UP	Heat shock protein HSP 90-alpha 1	hsp90a.1	30591	Dr.75834	GO:0030239: myofibril assembly; GO:0045429: positive regulation of nitric oxide biosynthetic process		GO:0030235: nitric-oxide synthase regulator activity; GO:0005515: protein binding
C116R147	0.00172179	2.79948	UP	Glutathione S-transferase Mu 3	GSTM3	2947	Hs.2006	GO:0008065: establishment of blood-nerve barrier; GO:0043627: response to estrogen stimulus		GO:0004364: glutathione transferase activity; GO:0005515: protein binding
C078R123	0.00172883	6.80422	DOWN	Cyclin-dependent kinase inhibitor 3	CDKN3	1033	Hs.84113	GO:0007050: cell cycle arrest; GO:0000082: G1/S transition of mitotic cell cycle; GO:0008285: negative regulation of cell proliferation; GO:0000079: regulation of cyclin-dependent protein kinase activity		GO:0005515: protein binding; GO:0008138: protein tyrosine/serine/threonine phosphatase activity
C047R136	0.00173294	9.29612	UP	Fibulin-1 precursor	fbln1	30240	Dr.120690; Dr.560
C142R087	0.00173431	4.70988	DOWN	Delta-aminolevulinic acid dehydratase	ALAD
C064R083	0.00173639	5.04036	UP	Acidic leucine-rich nuclear phosphoprotein 32 family member A	ANP32A		Bt.27190	GO:0006913: nucleocytoplasmic transport	GO:0005783: endoplasmic reticulum; GO:0005634: nucleus; GO:0048471: perinuclear region of cytoplasm
C180R106	0.00173657	2.3772	UP	Myristoylated alanine-rich C-kinase substrate	MARCKS	396473	Gga.4058
C266R096	0.00173797	4.02715	DOWN	ATP synthase lipid-binding protein, mitochondrial precursor	ATP5G3	518	Hs.429		GO:0005753: mitochondrial proton-transporting ATP synthase complex	GO:0005515: protein binding; GO:0005215: transporter activity
C200R042	0.00173916	4.70244	DOWN	Leucine-rich repeat-containing protein 59	lrrc59	405868	Dr.83956
C062R113	0.00174334	3.14663	UP	LAG1 longevity assurance homolog 2	LASS2	539223	Bt.49574		GO:0005789: endoplasmic reticulum membrane; GO:0031965: nuclear membrane
C249R015	0.00174617	5.91138	DOWN	Choline transporter-like protein 1	SLC44A1	23446	Hs.573495	GO:0015871: choline transport	GO:0016021: integral to membrane	GO:0015220: choline transmembrane transporter activity
C194R051	0.00174714	6.19003	UP	Eukaryotic translation initiation factor 1A, X-chromosomal	EIF1AX	1964	Hs.522590; Hs.522897	GO:0006413: translational initiation		GO:0008135: translation factor activity, nucleic acid binding
C088R129	0.00175411	8.84764	UP	ADP-ribosylation factor-like protein 2-binding protein	ARL2BP				GO:0005813: centrosome; GO:0005758: mitochondrial intermembrane space
C091R037	0.0017548	11.4792	UP	RING finger protein 214	RNF214	257160	Hs.591934
C129R072	0.00175628	2.7011	DOWN	Adenylosuccinate lyase	ADSL	396540	Gga.2721
C067R083	0.00175742	3.15272	UP	28954 cd00073, H15, linker histone 1 and histone 5 domains; the basic subunit of chromatin is the nucleosome, consisting of an octamer of core histones, two full turns of DNA, a linker histone (H1 or H5) and a variable length of linker DNA; H1/H5 are c...
C187R117	0.00175848	3.14141	DOWN	Golgi resident protein GCP60	Acbd3	170760	Mm.272981		GO:0000139: Golgi membrane
C200R159	0.00175848	3.71249	DOWN	Talin-1	TLN1	7094	Hs.471014	GO:0006928: cell motion; GO:0007016: cytoskeletal anchoring at plasma membrane; GO:0007043: cell-cell junction assembly	GO:0005925: focal adhesion; GO:0005911: cell-cell junction; GO:0001726: ruffle	GO:0030274: LIM domain binding; GO:0005200: structural constituent of cytoskeleton; GO:0017166: vinculin binding
C121R090	0.00176083	8.1781	UP	Eukaryotic translation initiation factor 4 gamma 2	Eif4g2	13690	Mm.185453	GO:0006446: regulation of translational initiation	GO:0016281: eukaryotic translation initiation factor 4F complex	GO:0005515: protein binding; GO:0003743: translation initiation factor activity
C202R058	0.0017648	4.01968	UP	Apoptotic chromatin condensation inducer in the nucleus	ACIN1	22985	Hs.124490	GO:0030263: apoptotic chromosome condensation; GO:0030218: erythrocyte differentiation; GO:0045657: positive regulation of monocyte differentiation	GO:0005634: nucleus	GO:0016887: ATPase activity; GO:0019899: enzyme binding; GO:0003676: nucleic acid binding
C162R028	0.00176595	18.0079	UP	Uncharacterized protein C25G10.09c	SPAC25G10.09c	5802955		GO:0006886: intracellular protein transport	GO:0005938: cell cortex; GO:0005634: nucleus
C202R124	0.00176831	3.90866	DOWN	Zinc finger protein 436	ZNF436	80818	Hs.293798
C260R030	0.00176929	2.52591	UP	Ribosome biogenesis protein BOP1	Bop1	12181	Mm.4283	GO:0042273: ribosomal large subunit biogenesis; GO:0006364: rRNA processing	GO:0005730: nucleolus	GO:0043021: ribonucleoprotein binding
C094R155	0.0017722	3.97238	DOWN	Tetratricopeptide repeat protein 3	TTC3	7267	Hs.368214
C253R107	0.00177546	3.63254	UP	Zygotic DNA replication licensing factor mcm6-B	zmcm6-B	380282	Xl.7195	GO:0030174: regulation of DNA replication initiation	GO:0042555: MCM complex
C017R062	0.00177592	4.07634	DOWN	Myeloid leukemia factor 1	MLF1	533379	Bt.21766	GO:0007050: cell cycle arrest; GO:0002318: myeloid progenitor cell differentiation; GO:0006350: transcription	GO:0005737: cytoplasm; GO:0005634: nucleus	GO:0003677: DNA binding; GO:0005515: protein binding
C081R162	0.00177614	4.96803	DOWN	Rho-related GTP-binding protein RhoE precursor	RND3	390	Hs.6838	GO:0030036: actin cytoskeleton organization; GO:0007155: cell adhesion		GO:0005525: GTP binding; GO:0003924: GTPase activity
C103R019	0.00178452	7.72548	DOWN	B-Raf proto-oncogene serine/threonine-protein kinase	BRAF
C106R030	0.00178707	8.78505	DOWN	Katanin p60 ATPase-containing subunit	katna1		Xl.6322		GO:0005813: centrosome; GO:0005819: spindle	GO:0008568: microtubule-severing ATPase activity
C016R142	0.00179777	3.43448	DOWN	Coiled-coil domain-containing protein 49	CCDC49	54883	Hs.406223
C015R025	0.00179869	3.07803	UP	Matrin-3	Matr3	17184	Mm.215034; Mm.456097; Mm.456330		GO:0016363: nuclear matrix
C187R163	0.00180243	2.71583	UP	Cell division control protein 2 homolog	cdc2					GO:0004693: cyclin-dependent protein kinase activity; GO:0008353: RNA polymerase subunit kinase activity
C093R161	0.00180358	7.67912	UP	Vacuolar protein sorting-associated protein 13D	VPS13D	55187	Hs.439381
C050R118	0.00180493	2.58203	DOWN	Growth factor receptor-bound protein 2	Grb2	81504	Rn.3360			GO:0005154: epidermal growth factor receptor binding
C122R034	0.00181495	3.74279	DOWN	Phospholipid hydroperoxide glutathione peroxidase, mitochondrial precursor	GPX4					GO:0047066: phospholipid-hydroperoxide glutathione peroxidase activity
C024R112	0.00181572	3.90073	DOWN	Myocyte-specific enhancer factor 2D	Mef2d		Mm.28184	GO:0002062: chondrocyte differentiation; GO:0001958: endochondral ossification; GO:0001649: osteoblast differentiation; GO:0006355: regulation of transcription, DNA-dependent	GO:0005634: nucleus	GO:0016563: transcription activator activity; GO:0003700: transcription factor activity
C068R041	0.00182103	6.07106	DOWN	Ras-related protein Rab-37	Rab37	58222	Mm.143789		GO:0030141: secretory granule	GO:0005515: protein binding
C037R125	0.00182242	3.65666	DOWN	R3H domain-containing protein 1	R3HDM1	23518	Hs.412462
C160R072	0.00182664	2.75132	DOWN	Tripartite motif-containing protein 35	TRIM35	23087	Hs.104223
C257R028	0.00183299	3.74991	DOWN	Stathmin	Stmn1	29332	Rn.555
C098R099	0.00183425	3.9973	DOWN	Ribosomal protein S6 kinase beta-1	RPS6KB1	6198	Hs.463642	GO:0007165: signal transduction		GO:0004672: protein kinase activity
C173R025	0.00183449	3.23738	UP	Tropomyosin alpha-3 chain	TPM3	7170	Hs.535581; Hs.654421; Hs.699198	GO:0006928: cell motion; GO:0006937: regulation of muscle contraction	GO:0005862: muscle thin filament tropomyosin	GO:0005515: protein binding
C067R039	0.00183487	2.99874	DOWN	Probable palmitoyltransferase ZDHHC13	Zdhhc13	243983	Mm.279116
C018R041	0.00183568	5.49111	DOWN	Aspartate aminotransferase, mitochondrial precursor	Got2	14719	Mm.230169	GO:0006532: aspartate biosynthetic process; GO:0019551: glutamate catabolic process to 2-oxoglutarate; GO:0019550: glutamate catabolic process to aspartate; GO:0006107: oxaloacetate metabolic process	GO:0005743: mitochondrial inner membrane	GO:0004069: L-aspartate:2-oxoglutarate aminotransferase activity
C256R149	0.00183613	3.49647	DOWN	2-hydroxyacyl-CoA lyase 1	HACL1	26061	Hs.63290	GO:0001561: fatty acid alpha-oxidation	GO:0005777: peroxisome	GO:0016830: carbon-carbon lyase activity; GO:0042802: identical protein binding; GO:0030976: thiamin pyrophosphate binding
C063R099	0.00184177	4.48587	DOWN	TRAF-type zinc finger domain-containing protein 1	TRAFD1	10906	Hs.5148			GO:0005515: protein binding
C106R125	0.00184392	2.01884	DOWN	Forkhead box protein K2	FOXK2	3607	Hs.696000	GO:0006357: regulation of transcription from RNA polymerase II promoter	GO:0005634: nucleus	GO:0000287: magnesium ion binding; GO:0003702: RNA polymerase II transcription factor activity; GO:0043565: sequence-specific DNA binding; GO:0003700: transcription factor activity
C233R053	0.00185135	7.08927	UP	Microfibrillar-associated protein 2 precursor	Mfap2	17150	Mm.7386
C205R066	0.00185285	3.80898	UP	Small nuclear ribonucleoprotein F	snrpf	380595	Xl.55007
C190R099	0.00185708	9.57671	UP	Collagen alpha-1(XXVII) chain precursor	col27a1	560145
C186R100	0.00186818	4.01872	DOWN	zinc finger, FYVE domain containing 28				GO:0008150: biological_process	GO:0005575: cellular_component	GO:0003674: molecular_function
C266R052	0.00187576	2.4335	UP	Cytochrome c1, heme protein, mitochondrial precursor	CYC1	512500	Bt.1808		GO:0005743: mitochondrial inner membrane
C218R055	0.00188377	3.43374	DOWN	Egl nine homolog 3, mitochondrial precursor	Egln3	54702	Rn.10994
C129R149	0.00188658	5.21639	UP	Eukaryotic translation initiation factor 5	EIF5	1983	Hs.433702	GO:0006446: regulation of translational initiation	GO:0005829: cytosol	GO:0003924: GTPase activity; GO:0003743: translation initiation factor activity
C096R040	0.00188665	3.33083	UP	Phosphate carrier protein, mitochondrial precursor	SLC25A3				GO:0005743: mitochondrial inner membrane
C114R117	0.0018875	3.9695	DOWN	WD repeat-containing protein 8	WDR8	49856	Hs.31714			GO:0005515: protein binding
C219R091	0.00188807	5.46016	UP	DNA replication licensing factor mcm7	mcm7	407945	Str.48019	GO:0006268: DNA unwinding during replication; GO:0030174: regulation of DNA replication initiation	GO:0000785: chromatin; GO:0042555: MCM complex
C206R136	0.00189234	3.98011	UP	Keratin, type II cytoskeletal 8	krt8	352911; 797433	Dr.104509; Dr.107385
C166R066	0.00189347	3.15631	DOWN	Vacuolar protein sorting-associated protein 33A	Vps33a		Rn.217659		GO:0031902: late endosome membrane; GO:0005765: lysosomal membrane
C176R106	0.00189753	5.04881	UP	Activator of 90 kDa heat shock protein ATPase homolog 1	AHSA1	10598	Hs.204041	GO:0006457: protein folding; GO:0006950: response to stress	GO:0005737: cytoplasm	GO:0001671: ATPase activator activity; GO:0030189: chaperone activator activity; GO:0051087: chaperone binding
C129R167	0.00190122	4.88195	UP	60S ribosomal protein L26	RPL26
C022R152	0.00190206	4.68532	DOWN	B-cell lymphoma/leukemia 10	Bcl10	12042	Mm.239141	GO:0051092: positive regulation of NF-kappaB transcription factor activity; GO:0006968: cellular defense response; GO:0016064: immunoglobulin mediated immune response; GO:0045087: innate immune response; GO:0045576: mast cell activation; GO:0002906: ne...	GO:0005829: cytosol; GO:0001772: immunological synapse; GO:0005764: lysosome; GO:0045121: membrane raft; GO:0005634: nucleus; GO:0048471: perinuclear region of cytoplasm; GO:0043234: protein complex	GO:0051059: NF-kappaB binding; GO:0008022: protein C-terminus binding; GO:0043422: protein kinase B binding; GO:0043621: protein self-association; GO:0003713: transcription coactivator activity; GO:0043130: ubiquitin binding; GO:0031625: ubiquitin prot...
C002R023	0.00190243	6.1885	DOWN	N(G),N(G)-dimethylarginine dimethylaminohydrolase 2	Ddah2	294239	Rn.203056			GO:0016403: dimethylargininase activity
C001R106	0.00190263	4.10478	DOWN	CD81 antigen	CD81	511435	Bt.51424
C207R135	0.0019034	2.88518	DOWN	Uncharacterized protein C1orf149 homolog	zgc:100869	445300	Dr.75741
C148R067	0.00190901	6.79587	UP	Bystin	BYSL	705	Hs.106880	GO:0007155: cell adhesion; GO:0007565: female pregnancy	GO:0005737: cytoplasm
C090R020	0.00191208	3.18322	UP	60S ribosomal protein L18a	rpl18a
C025R073	0.00191231	3.05085	UP	Eukaryotic translation initiation factor 3 subunit K	EIF3K	515326	Bt.53466
C102R029	0.00191432	8.30569	UP	Protein KRI1 homolog	kri1	402800	Dr.114256
C214R063	0.00191554	9.13378	UP	Transposable element Tcb1 transposase
C007R134	0.00191911	5.94336	DOWN	Glutamine synthetase	GLUL	403443	Cfa.1407
C126R120	0.00192181	2.55357	DOWN	Clusterin-associated protein 1 homolog	cluap1	406281	Dr.80808
C117R108	0.00192712	2.61473	DOWN	Septin-5	2005-09-01	615408	Bt.6056
C218R117	0.00192801	6.35714	UP	Eukaryotic translation initiation factor 3 subunit I	EIF3I	8668	Hs.530096	GO:0006446: regulation of translational initiation	GO:0005852: eukaryotic translation initiation factor 3 complex	GO:0005515: protein binding; GO:0008135: translation factor activity, nucleic acid binding
C180R040	0.00192883	3.00923	UP	G patch domain-containing protein 4	gpatch4	446277	Xl.24100
C017R156	0.00193159	3.35388	DOWN	Gem-associated protein 7	GEMIN7	79760	Hs.466919	GO:0000387: spliceosomal snRNP biogenesis	GO:0005737: cytoplasm; GO:0016604: nuclear body	GO:0005515: protein binding
C241R022	0.00194804	2.54964	DOWN	Phosphatidylinositol-binding clathrin assembly protein	PICALM	8301	Hs.163893	GO:0006461: protein complex assembly; GO:0006898: receptor-mediated endocytosis	GO:0005905: coated pit	GO:0030276: clathrin binding; GO:0005545: phosphatidylinositol binding
C260R154	0.00195169	2.95783	DOWN	Hydroxyacyl-coenzyme A dehydrogenase, mitochondrial precursor	HADH	3033	Hs.438289		GO:0005739: mitochondrion	GO:0003857: 3-hydroxyacyl-CoA dehydrogenase activity
C256R084	0.00195171	8.02416	UP	Proteasome subunit alpha type-6	Psma6	29673	Rn.107278
C056R017	0.00195378	3.25225	UP	Zinc finger CCCH domain-containing protein 18	zc3h18	555770	Dr.24473
C170R155	0.00195503	2.86046	DOWN	Atlastin-3	ATL3	25923	Hs.356719
C229R065	0.00195766	5.55527	DOWN	Squalene synthetase	FDFT1	2222	Hs.593928	GO:0006694: steroid biosynthetic process	GO:0016021: integral to membrane	GO:0005515: protein binding
C189R090	0.00195771	3.43443	DOWN	DNA-damage-inducible transcript 4-like protein	Ddit4l	140582	Rn.19672		GO:0005737: cytoplasm
C078R152	0.00196012	4.30483	UP	Splicing factor, arginine/serine-rich 2	SFRS2	768117	Ssc.1002
C003R043	0.00196037	3.33509	UP	Histone H3.3	H3f3b	117056	Rn.124815; Rn.198918; Rn.29857
C100R096	0.00196166	2.85287	DOWN	Galectin-3	Lgals3	83781	Rn.764
C216R047	0.00196859	3.27839	UP	Nucleotide-binding protein-like	Nubpl		Mm.244781
C050R159	0.0019796	8.10352	UP	Transposon TX1 uncharacterized 149 kDa protein
C019R070	0.00198134	2.67341	DOWN	Oligoribonuclease, mitochondrial precursor	REXO2	540139	Bt.57665
C065R119	0.00198801	3.19852	DOWN	Interleukin-1 receptor type I precursor	IL1R1	3554	Hs.557403	GO:0007166: cell surface receptor linked signal transduction; GO:0006955: immune response	GO:0005887: integral to plasma membrane	GO:0004909: interleukin-1, Type I, activating receptor activity
C156R013	0.00199301	2.47249	DOWN	Nuclear transport factor 2	Nutf2	291981	Rn.107980			GO:0005515: protein binding
C121R036	0.00199814	2.35497	DOWN	ribonuclease, RNase K a				GO:0008150: biological_process
C197R105	0.00200186	3.25359	DOWN	Forkhead box protein J3	FOXJ3		Hs.26023
C214R129	0.00200352	2.39594	DOWN	TOM1-like protein 2	Tom1l2	216810	Mm.218875
C100R106	0.0020046	2.38917	UP	Splicing factor, arginine/serine-rich 5	Sfrs5	29667	Rn.54448
C214R153	0.00200683	2.26997	UP	Transposable element Tc1 transposase	tc1a			GO:0006313: transposition, DNA-mediated	GO:0005634: nucleus	GO:0004803: transposase activity
C061R121	0.00200868	2.92325	DOWN	Retrotransposable element Tf2 155 kDa protein type 3	Tf2-11	2540036			GO:0005634: nucleus
C181R116	0.00200981	2.40732	DOWN	ADP-ribosylation factor-like protein 8A	arl8a	394587	Str.9955		GO:0005770: late endosome
C233R121	0.002012	5.47042	UP	47828 smart00527, HMG17, domain in high mobilty group proteins HMG14 and HMG 17; .
C224R059	0.00201411	3.1703	DOWN	Conserved oligomeric Golgi complex component 3	Cog3		Mm.86507	GO:0006888: ER to Golgi vesicle-mediated transport; GO:0006891: intra-Golgi vesicle-mediated transport	GO:0017119: Golgi transport complex	GO:0008565: protein transporter activity
C020R090	0.0020159	4.10112	UP	Small nuclear ribonucleoprotein F	snrpf	380595	Xl.55007
C168R121	0.00201802	6.6217	UP	Inorganic pyrophosphatase	PPA1	280701	Bt.7870
C167R094	0.00202528	5.29704	UP	Splicing factor, arginine/serine-rich 1	sfrs1	393565	Dr.77384
C209R166	0.00202953	8.43611	UP	Probable RNA-directed DNA polymerase from transposon X-element	ORF2			GO:0006313: transposition, DNA-mediated		GO:0003964: RNA-directed DNA polymerase activity
C120R118	0.00203178	4.35539	DOWN	Protein PHS1	PHS1	853348		GO:0045045: secretory pathway	GO:0005783: endoplasmic reticulum; GO:0000329: fungal-type vacuole membrane; GO:0042175: nuclear envelope-endoplasmic reticulum network
C052R132	0.00203357	3.05348	UP	Transposable element Tcb1 transposase
C151R015	0.00203435	4.37768	UP	NADH dehydrogenase [ubiquinone] 1 beta subcomplex subunit 6	NDUFB6	4712	Hs.493668	GO:0006120: mitochondrial electron transport, NADH to ubiquinone	GO:0005747: mitochondrial respiratory chain complex I	GO:0008137: NADH dehydrogenase (ubiquinone) activity
C260R131	0.00203644	3.51861	DOWN	Kinetochore-associated protein DSN1 homolog	Dsn1	66934	Mm.25410		GO:0000444: MIS12/MIND type complex
C219R152	0.00203819	7.77068	DOWN	Stress-associated endoplasmic reticulum protein 1	SERP1	27230	Hs.518326	GO:0007009: plasma membrane organization; GO:0006486: protein amino acid glycosylation; GO:0006950: response to stress	GO:0005783: endoplasmic reticulum; GO:0005840: ribosome
C110R094	0.00204227	7.37013	DOWN	High mobility group protein B3	HMGB3	3149	Hs.693708	GO:0007275: multicellular organismal development		GO:0008301: DNA bending activity
C211R161	0.00204402	2.54298	DOWN	Metalloproteinase inhibitor 2 precursor	TIMP2	282093	Bt.52974			GO:0005515: protein binding
C216R087	0.00205063	2.63201	DOWN	Abhydrolase domain-containing protein 13	abhd13	561333	Dr.88157
C259R103	0.00205132	3.02858	DOWN	Anaphase-promoting complex subunit 1	ANAPC1	64682	Hs.436527
C009R138	0.00205349	4.19621	UP	Metallophosphoesterase domain-containing protein 2	MPPED2	744	Hs.289795	GO:0007399: nervous system development
C135R101	0.00205404	5.39795	UP	Cytochrome c oxidase subunit 7C, mitochondrial precursor	Cox7c	100048613; 12867	Mm.378898		GO:0005743: mitochondrial inner membrane
C038R057	0.00206068	4.18401	UP	110496 pfam01498, Transposase_5, Transposase. Transposase proteins are necessary for efficient DNA transposition. This family includes the amino-terminal region of Tc1, Tc1A, Tc1B and Tc2B transposases of C.elegans. The region encompasses the specific...
C064R137	0.00206561	2.2456	DOWN	Cytochrome b-c1 complex subunit 6, mitochondrial precursor	Uqcrh	366448	Rn.7401
C242R122	0.00206702	3.21021	UP	POU domain, class 5, transcription factor 1	pou5f1	30333	Dr.258	GO:0007420: brain development; GO:0009953: dorsal/ventral pattern formation; GO:0007398: ectoderm development; GO:0009880: embryonic pattern specification; GO:0001706: endoderm formation; GO:0007498: mesoderm development; GO:0016331: morphogenesis of e...		GO:0003700: transcription factor activity
C065R086	0.00206706	4.93942	DOWN	Eukaryotic translation initiation factor 2-alpha kinase 1	EIF2AK1	100009522	Ocu.1869	GO:0008285: negative regulation of cell proliferation; GO:0046986: negative regulation of hemoglobin biosynthetic process; GO:0018105: peptidyl-serine phosphorylation; GO:0046777: protein amino acid autophosphorylation; GO:0006417: regulation of transl...	GO:0005737: cytoplasm	GO:0005524: ATP binding; GO:0004694: eukaryotic translation initiation factor 2alpha kinase activity; GO:0020037: heme binding; GO:0042803: protein homodimerization activity
C051R102	0.00206763	3.25609	UP	39S ribosomal protein L44, mitochondrial precursor	Mrpl44		Mm.238455; Mm.460513
C119R005	0.00206959	2.29786	UP	Structural maintenance of chromosomes protein 4	smc4	397799	Xl.927	GO:0007076: mitotic chromosome condensation		GO:0046982: protein heterodimerization activity
C203R077	0.0020735	2.18698	UP	60 kDa heat shock protein, mitochondrial precursor	HSPD1	424059	Gga.39003		GO:0005759: mitochondrial matrix
C115R020	0.00208157	5.74235	UP	ATP-dependent RNA helicase DDX55	ddx55	286745	Dr.16883
C061R038	0.00208471	4.8521	UP	E3 ubiquitin-protein ligase UHRF1	UHRF1	29128	Hs.108106	GO:0008283: cell proliferation; GO:0006357: regulation of transcription from RNA polymerase II promoter		GO:0005515: protein binding; GO:0003702: RNA polymerase II transcription factor activity; GO:0003700: transcription factor activity
C110R079	0.00208703	2.41948	DOWN	Serine/threonine-protein kinase RIO1	RIOK1	83732	Hs.591353
C156R149	0.00208871	7.68297	UP	60S ribosomal protein L37a	Rpl37a	500547	Rn.991
C019R096	0.00209127	3.72516	DOWN	Tyrosine-protein phosphatase non-receptor type 4	PTPN4	5775	Hs.469809	GO:0006470: protein amino acid dephosphorylation	GO:0005737: cytoplasm	GO:0004726: non-membrane spanning protein tyrosine phosphatase activity; GO:0005515: protein binding
C115R036	0.00209286	4.36855	UP	T-complex protein 1 subunit alpha	CCT1
C109R083	0.00209798	2.64967	DOWN	Peroxisomal biogenesis factor 19	Pex19		Rn.195658		GO:0005777: peroxisome
C243R115	0.00209883	4.01335	UP	ATP-binding cassette sub-family F member 1	ABCF1	23	Hs.655285	GO:0006954: inflammatory response; GO:0006412: translation		GO:0005524: ATP binding; GO:0042626: ATPase activity, coupled to transmembrane movement of substances; GO:0008135: translation factor activity, nucleic acid binding
C043R142	0.00209946	4.29122	UP	39S ribosomal protein L35, mitochondrial precursor	MRPL35
C098R097	0.00209995	2.3527	DOWN	WD and tetratricopeptide repeats protein 1	WDTC1	23038	Hs.469154
C197R073	0.00211222	4.63528	DOWN	Delta-aminolevulinic acid dehydratase	ALAD
C101R101	0.00211369	6.07917	UP	Eukaryotic translation initiation factor 3 subunit D	EIF3D	515226	Bt.23244
C147R045	0.00211698	5.18709	DOWN	Fanconi anemia group B protein	FANCB	2187	Hs.554740
C124R056	0.00212022	3.06087	UP	Sorting nexin-4	SNX4	8723	Hs.507243	GO:0006897: endocytosis	GO:0005737: cytoplasm	GO:0005515: protein binding
C263R061	0.0021234	38.2654	UP	Copia protein	GIP
C107R106	0.00212618	3.08304	UP	Splicing factor, arginine/serine-rich 1	sfrs1	393565	Dr.77384
C151R163	0.00212737	3.34904	DOWN	Nuclear migration protein nudC	NUDC	419578	Gga.2521
C033R022	0.00212777	2.10019	UP	COP9 signalosome complex subunit 7a	Cops7a	26894	Mm.439837
C153R162	0.00212777	3.43873	DOWN	NADH-cytochrome b5 reductase 3	CYB5R3	515773	Bt.4873		GO:0005741: mitochondrial outer membrane	GO:0004128: cytochrome-b5 reductase activity
C187R082	0.00212918	2.90538	DOWN	Kinesin-like protein KIF2C	KIF2C					GO:0005515: protein binding
C029R032	0.00212922	2.53046	UP	Probable dimethyladenosine transferase	DIMT1L	509725	Bt.4792
C076R090	0.00213537	6.52741	DOWN	Multidrug resistance-associated protein 1	ABCC1
C182R072	0.00213697	4.47721	DOWN	BTB/POZ domain-containing protein KCTD9	KCTD9	54793	Hs.188763; Hs.72071
C213R119	0.00213993	8.16471	UP	Splicing factor, arginine/serine-rich 2	SFRS2	768117	Ssc.1002
C019R148	0.00214133	2.02074	DOWN	Regulator of G-protein signaling 1	RGS1	100034151	Eca.588
C106R005	0.00214836	3.82309	UP	Programmed cell death protein 2-like	PDCD2L	415785	Gga.5383
C227R049	0.00214862	44.503	UP	Eomesodermin homolog	Eomes		Mm.200692	GO:0001824: blastocyst development; GO:0030154: cell differentiation	GO:0005634: nucleus
C001R098	0.00214944	2.74867	UP	Protein phosphatase 1G	PPM1G	5496	Hs.699225	GO:0007050: cell cycle arrest; GO:0006470: protein amino acid dephosphorylation	GO:0005634: nucleus	GO:0004722: protein serine/threonine phosphatase activity
C228R145	0.00215379	13.536	UP	Uncharacterized protein C12orf41 homolog		69612	Mm.296240
C161R041	0.00215742	2.05876	UP	Obg-like ATPase 1	OLA1	29789	Hs.157351	GO:0006200: ATP catabolic process	GO:0005737: cytoplasm	GO:0005524: ATP binding; GO:0005515: protein binding
C173R147	0.00215955	2.66038	DOWN	COP9 signalosome complex subunit 2	cops2	415145	Dr.78251
C099R135	0.00216165	2.64727	UP	60S ribosomal protein L4-A	rpl4-A		Xl.8672
C089R007	0.00216171	2.09838	DOWN	39S ribosomal protein L52, mitochondrial precursor	mrpl52	735120	Xl.52051	GO:0006412: translation	GO:0005762: mitochondrial large ribosomal subunit	GO:0003735: structural constituent of ribosome
C128R165	0.00216656	3.84871	DOWN	Lipoamide acyltransferase component of branched-chain alpha-keto acid dehydrogenase complex, mitochondrial precursor	DBT	280759	Bt.65823		GO:0005759: mitochondrial matrix	GO:0043754: dihydrolipoyllysine-residue (2-methylpropanoyl)transferase activity
C009R125	0.00216912	2.76869	UP	Stress-induced-phosphoprotein 1	STIP1
C156R157	0.00217619	5.36626	DOWN	Tyrosine-protein phosphatase non-receptor type 13	PTPN13	5783	Hs.436142	GO:0006470: protein amino acid dephosphorylation		GO:0005515: protein binding; GO:0004725: protein tyrosine phosphatase activity
C079R048	0.0021774	2.35994	DOWN	Eyes absent homolog 3	Eya3	14050	Mm.227733	GO:0006470: protein amino acid dephosphorylation	GO:0005634: nucleus	GO:0005515: protein binding; GO:0004725: protein tyrosine phosphatase activity; GO:0008138: protein tyrosine/serine/threonine phosphatase activity
C143R068	0.00217746	4.30991	UP	Probable ATP-dependent RNA helicase DDX5	DDX5
C062R108	0.0021807	2.93465	DOWN	Glycoprotein hormones alpha chain 1 precursor	cgaa
C253R127	0.0021815	2.26912	DOWN	Zinc finger SWIM domain-containing protein 6	ZSWIM6		Hs.650537
C078R112	0.0021855	4.17672	DOWN	Tropomyosin-1 alpha chain
C036R068	0.00218801	4.74943	UP	105544 PRK12323, PRK12323, DNA polymerase III subunits gamma and tau; Provisional.
C247R123	0.00218812	5.82615	DOWN	PDZ and LIM domain protein 4	PDLIM4	395643	Gga.7467
C062R040	0.0021921	3.35421	DOWN	DENN domain-containing protein 2D	DENND2D	79961	Hs.557850
C230R157	0.00220201	10.1662	UP	Zinc finger protein 367	znf367	550421	Dr.87159
C210R084	0.0022054	4.01334	UP	Adenosylhomocysteinase B	ahcy-B	503682	Xl.1111
C156R082	0.00220542	3.42936	UP	Pre-mRNA-splicing factor 38A	prpf38a	445089; 797141	Dr.104707; Dr.34097
C089R138	0.0022091	3.73089	UP	Retrovirus-related Pol polyprotein LINE-1	Pol
C162R022	0.00220926	10.789	UP	Neighbor of COX4	Cox4nb	361425	Rn.6292
C087R025	0.00221143	3.64786	UP	H/ACA ribonucleoprotein complex subunit 1	nola1	393950	Dr.84813
C091R061	0.00221237	4.05124	UP	Transposable element Tcb1 transposase
C242R118	0.00221383	2.88902	DOWN	Tyrosine-protein kinase CSK	CSK	396396	Gga.2691			GO:0004715: non-membrane spanning protein tyrosine kinase activity
C056R021	0.0022167	2.13803	DOWN	Phosphatidylinositol 4-kinase type 2-alpha	pi4k2a	406667; 554275	Dr.79494			GO:0004430: 1-phosphatidylinositol 4-kinase activity
C051R046	0.00221784	3.37325	DOWN	Protein NLRC5	NLRC5	84166	Hs.528836
C226R116	0.00222088	5.03607	DOWN	Polysialoglycoprotein precursor
C039R129	0.00222947	3.59278	DOWN	E3 ubiquitin-protein ligase Praja2	PJA2	9867	Hs.483036		GO:0005789: endoplasmic reticulum membrane; GO:0000139: Golgi membrane
C085R147	0.00222998	2.80183	UP	Cleavage and polyadenylation specificity factor subunit 5	cpsf5	394092	Dr.80520	GO:0006397: mRNA processing	GO:0042382: paraspeckles	GO:0005515: protein binding
C138R099	0.00223015	2.48064	UP	Uncharacterized protein C2orf47 homolog, mitochondrial precursor		301418	Rn.129346
C004R156	0.00223128	4.72292	UP	Proteasome subunit alpha type-5	Psma5	26442	Mm.208883
C258R128	0.00223758	3.20209	DOWN	Ankyrin repeat domain-containing protein 11	ANKRD11	29123	Hs.335003
C247R154	0.00223929	2.15794	UP	Transcription factor E2F6	E2f6	50496	Mm.23296	GO:0000083: regulation of transcription of G1/S-phase of mitotic cell cycle	GO:0005662: DNA replication factor A complex	GO:0003700: transcription factor activity
C245R106	0.00224113	5.0588	DOWN	Glucose-6-phosphate 1-dehydrogenase	G6PD
C047R124	0.00224202	2.92373	DOWN	Protein ARMET precursor	ARMET	540432	Bt.10236
C099R117	0.00224382	8.22841	UP	ATP-sensitive inward rectifier potassium channel 8	KCNJ8	3764	Hs.102308; Hs.619408	GO:0006813: potassium ion transport	GO:0008076: voltage-gated potassium channel complex	GO:0005242: inward rectifier potassium channel activity
C229R166	0.00224847	3.2181	DOWN	Thymidine kinase, cytosolic	TK1	395719	Gga.421
C144R068	0.00225636	3.79127	UP	Ran-specific GTPase-activating protein	Ranbp1	19385	Mm.235287	GO:0046604: positive regulation of mitotic centrosome separation; GO:0007051: spindle organization	GO:0005813: centrosome
C143R092	0.00225923	5.30359	DOWN	Acyl-CoA desaturase					GO:0005789: endoplasmic reticulum membrane
C260R082	0.00226094	3.15569	DOWN	Casein kinase II subunit alpha'		415626	Gga.22917
C236R070	0.00226104	4.18744	DOWN	Beta-2-microglobulin precursor	b2m
C107R117	0.00226383	2.2787	UP	Mitochondrial import inner membrane translocase subunit Tim13	timm13	436738; 573171	Dr.79071		GO:0005743: mitochondrial inner membrane
C254R141	0.00227182	3.91121	DOWN	Nuclear factor NF-kappa-B p100 subunit	nfkb2	397698	Xl.815
C215R055	0.00227423	2.05698	UP	Probable glutamyl-tRNA synthetase, mitochondrial precursor	EARS2	427672	Gga.22559		GO:0005759: mitochondrial matrix
C236R169	0.00227734	2.51845	DOWN	Osteoclast-stimulating factor 1	ostf1	405783	Dr.79778
C178R064	0.00227872	13.5594	UP	High mobility group protein B2	HMGB2	3148	Hs.434953	GO:0006288: base-excision repair, DNA ligation; GO:0006268: DNA unwinding during replication; GO:0006334: nucleosome assembly; GO:0048015: phosphoinositide-mediated signaling; GO:0006357: regulation of transcription from RNA polymerase II promoter	GO:0000793: condensed chromosome; GO:0000228: nuclear chromosome; GO:0048471: perinuclear region of cytoplasm	GO:0008301: DNA bending activity; GO:0003690: double-stranded DNA binding; GO:0003697: single-stranded DNA binding; GO:0003700: transcription factor activity
C026R028	0.00227974	8.28813	UP	CCAAT/enhancer-binding protein delta	Cebpd	12609	Mm.347407		GO:0005634: nucleus	GO:0003677: DNA binding; GO:0046982: protein heterodimerization activity; GO:0042803: protein homodimerization activity
C030R073	0.002282	2.83978	DOWN	NADH dehydrogenase [ubiquinone] 1 alpha subcomplex subunit 9, mitochondrial precursor	NDUFA9	404188	Bt.5541		GO:0005759: mitochondrial matrix
C190R069	0.00228416	2.57454	DOWN	Coatomer subunit beta	COPB1	1315	Hs.339278	GO:0006891: intra-Golgi vesicle-mediated transport	GO:0030126: COPI vesicle coat; GO:0005829: cytosol; GO:0000139: Golgi membrane	GO:0005515: protein binding
C041R067	0.00228861	2.71752	DOWN	Sorting nexin-7	Snx7	76561	Mm.33824; Mm.439116
C025R157	0.00229872	11.0118	UP	Fibronectin type-III domain-containing protein C4orf31 precursor	C4orf31	79625	Hs.90250
C054R169	0.00230138	3.66871	UP	114515 pfam05793, TFIIF_alpha, Transcription initiation factor IIF, alpha subunit (TFIIF-alpha). Transcription initiation factor IIF, alpha subunit (TFIIF-alpha) or RNA polymerase II-associating protein 74 (RAP74) is the large subunit of transcription...
C216R103	0.00230318	3.33996	DOWN	Malate dehydrogenase, cytoplasmic	MDH1	421281	Gga.1141
C138R108	0.00230433	3.77651	UP	THO complex subunit 3	Thoc3	73666	Mm.292487
C067R131	0.00230693	3.41106	UP	NEDD8 precursor	Nedd8	18002	Mm.296566	GO:0008104: protein localization; GO:0006357: regulation of transcription from RNA polymerase II promoter	GO:0005634: nucleus	GO:0005515: protein binding
C063R069	0.00230769	4.2482	DOWN	Nuclear receptor interaction protein	IQWD1	55827	Hs.435741
C075R151	0.00231453	3.04944	DOWN	SWI/SNF-related matrix-associated actin-dependent regulator of chromatin subfamily D member 3	Smarcd3	66993	Mm.436539	GO:0003007: heart morphogenesis; GO:0042692: muscle cell differentiation; GO:0045941: positive regulation of transcription; GO:0043393: regulation of protein binding		GO:0005515: protein binding; GO:0030528: transcription regulator activity
C104R147	0.00231949	4.35011	DOWN	Dynamin-1-like protein	dnm1l	393896	Dr.77967
C242R141	0.0023219	2.83182	DOWN	Cytochrome b-c1 complex subunit 8	Uqcrq	22272	Mm.251621		GO:0005743: mitochondrial inner membrane
C127R077	0.0023227	3.69142	DOWN	DNA repair endonuclease XPF	ERCC4			GO:0000724: double-strand break repair via homologous recombination; GO:0032205: negative regulation of telomere maintenance; GO:0006295: nucleotide-excision repair, DNA incision, 3'-to lesion; GO:0006296: nucleotide-excision repair, DNA incision, 5'-t...	GO:0000784: nuclear chromosome, telomeric region; GO:0000109: nucleotide-excision repair complex	GO:0003684: damaged DNA binding; GO:0004520: endodeoxyribonuclease activity; GO:0008022: protein C-terminus binding; GO:0047485: protein N-terminus binding; GO:0003697: single-stranded DNA binding
C047R135	0.00233055	3.61177	DOWN	UDP-glucose 4-epimerase	GALE
C218R165	0.00233181	2.56589	DOWN	3-mercaptopyruvate sulfurtransferase	MPST	4357	Hs.248267	GO:0009440: cyanate catabolic process; GO:0009636: response to toxin		GO:0004792: thiosulfate sulfurtransferase activity
C184R105	0.00233467	14.2045	UP	Basic leucine zipper and W2 domain-containing protein 1-A	bzw1	325226	Dr.78068
C241R106	0.00234061	3.47754	DOWN	Zinc fingers and homeoboxes protein 2	ZHX2
C017R037	0.0023432	7.22636	DOWN	Fatty-acid amide hydrolase 1	Faah	29347	Rn.89119		GO:0005789: endoplasmic reticulum membrane; GO:0000139: Golgi membrane
C136R004	0.0023465	2.58183	DOWN	Nicotinamide phosphoribosyltransferase	NAMPT	595123	Ssc.22083			GO:0047280: nicotinamide phosphoribosyltransferase activity
C233R158	0.00234654	5.06192	DOWN	Mannosyl-oligosaccharide glucosidase	Gcs1	78947	Rn.22161		GO:0005789: endoplasmic reticulum membrane
C163R138	0.00235076	4.24004	DOWN	Hemagglutinin/amebocyte aggregation factor precursor
C076R009	0.00235192	2.30415	UP	NEDD4 family-interacting protein 1	ndfip1	436776	Dr.109068		GO:0000139: Golgi membrane
C250R114	0.00235314	7.03515	UP	Polyadenylate-binding protein 1	Pabpc1		Mm.371570; Mm.436146			GO:0008143: poly(A) binding
C150R165	0.00235418	3.82417	UP	poly(A) binding protein, nuclear 1					GO:0005575: cellular_component
C205R022	0.00235566	2.83573	DOWN	BTB/POZ domain-containing protein 10	BTBD10
C073R142	0.00235937	4.0121	DOWN	Antizyme inhibitor 1	AZIN1	51582	Hs.459106			GO:0004857: enzyme inhibitor activity; GO:0005515: protein binding
C193R118	0.00236022	9.07616	UP	Suppressor of SWI4 1 homolog	Ppan	235036	Mm.2930
C175R103	0.00236158	6.30101	UP	Mitochondrial ribosomal protein S23	Mrps23	64656	Mm.168680
C046R070	0.00236437	4.2624	UP	Transposable element Tcb1 transposase
C171R107	0.00236842	2.39897	UP	Antigen KI-67	MKI67	4288	Hs.80976	GO:0008283: cell proliferation		GO:0005515: protein binding
C011R044	0.00236916	2.40548	DOWN	Centromere protein M	cenpm	402852	Dr.81780
C033R107	0.00237979	4.22702	UP	Syndecan-2-A precursor	sdc2-A		Xl.41926
C105R021	0.0023864	3.51783	DOWN	Calcium-binding mitochondrial carrier protein SCaMC-1	slc25a24	447867	Dr.82440
C079R064	0.00239611	7.6819	UP	Microfibrillar-associated protein 2 precursor	Mfap2	17150	Mm.7386
C035R113	0.00239957	2.3157	DOWN	39S ribosomal protein L52, mitochondrial precursor	mrpl52	735120	Xl.52051	GO:0006412: translation	GO:0005762: mitochondrial large ribosomal subunit	GO:0003735: structural constituent of ribosome
C122R098	0.00240219	5.16126	DOWN	Phosphatidylinositol 3-kinase regulatory subunit alpha	pik3r1-A	399202	Xl.17384	GO:0008286: insulin receptor signaling pathway; GO:0048009: insulin-like growth factor receptor signaling pathway; GO:0046854: phosphoinositide phosphorylation	GO:0005943: 1-phosphatidylinositol-4-phosphate 3-kinase, class IA complex	GO:0043125: ErbB-3 class receptor binding; GO:0005158: insulin receptor binding; GO:0043560: insulin receptor substrate binding; GO:0005159: insulin-like growth factor receptor binding; GO:0035014: phosphoinositide 3-kinase regulator activity
C206R132	0.00240482	2.37645	DOWN	Signal peptidase complex catalytic subunit SEC11A	SEC11A	282078	Bt.5397		GO:0005789: endoplasmic reticulum membrane
C159R049	0.0024073	3.46055	DOWN	hematological and neurological expressed 1				GO:0008150: biological_process	GO:0005575: cellular_component	GO:0003674: molecular_function
C249R046	0.00240907	2.75372	DOWN	Protein tyrosine phosphatase type IVA 2	Ptp4a2	85237	Rn.167750		GO:0005769: early endosome; GO:0005886: plasma membrane
C179R051	0.00242075	8.32291	UP	Histone H2A
C084R093	0.00242086	5.10758	DOWN	Protein SLC7A6OS	slc7a6os	492472	Dr.79100
C090R122	0.00242337	6.28877	UP	Mitochondrial ribosomal protein 63	mrp63	393748	Dr.76553
C123R110	0.00242438	5.25791	DOWN	Protein FAM154B	Fam154b	330577	Mm.222812
C083R026	0.00243122	5.22881	DOWN	Pancreatic secretory granule membrane major glycoprotein GP2 precursor	GP2	2813	Hs.696648		GO:0005886: plasma membrane
C261R079	0.00243178	8.51147	UP	Microfibrillar-associated protein 2 precursor	Mfap2	17150	Mm.7386
C205R054	0.00243552	14.2035	UP	Fructose-bisphosphate aldolase A	Aldoa	24189	Rn.1774
C055R027	0.00243645	4.02971	DOWN	Rieske domain-containing protein	RFESD	317671	Hs.399758
C262R037	0.0024406	7.19245	UP	Zinc finger protein 706	ZNF706	768824	Gga.1074
C102R112	0.00244195	5.9693	DOWN	7-dehydrocholesterol reductase	dhcr7	394844	Str.43032		GO:0005789: endoplasmic reticulum membrane	GO:0047598: 7-dehydrocholesterol reductase activity
C015R162	0.0024452	2.45103	UP	Testosterone 17-beta-dehydrogenase 3	HSD17B3	3293	Hs.477	GO:0030539: male genitalia development	GO:0005792: microsome
C195R045	0.00245081	4.31993	DOWN	UTP--glucose-1-phosphate uridylyltransferase	Ugp2	216558	Mm.28877
C002R148	0.00246023	3.88944	UP	WD repeat-containing protein 43	WDR43	23160	Hs.169863; Hs.622982
C002R027	0.00246218	4.42367	DOWN	Plasminogen activator inhibitor 1 RNA-binding protein	Serbp1	246303	Rn.203108			GO:0003730: mRNA 3'-UTR binding
C207R124	0.00246245	4.67364	UP	Small ubiquitin-related modifier 2 precursor	sumo2	445027	Dr.80492
C148R106	0.00246384	5.05722	DOWN	Zinc finger protein 189	ZNF189	7743	Hs.50123	GO:0000122: negative regulation of transcription from RNA polymerase II promoter		GO:0003700: transcription factor activity
C157R057	0.00246786	5.66856	UP	Nucleolin	NCL	396201	Gga.3663
C155R009	0.00246971	2.68635	DOWN	F-box/WD repeat-containing protein 9	FBXW9	532538	Bt.43176
C075R113	0.00247297	2.90175	DOWN	Zinc finger protein 587	ZNF587	84914	Hs.288995; Hs.642598
C032R089	0.00247646	3.58982	UP	Periplakin	Ppl		Mm.266875		GO:0019897: extrinsic to plasma membrane	GO:0005515: protein binding
C249R085	0.0024851	2.26186	UP	Polypyrimidine tract-binding protein 1	PTBP1	397461	Ssc.16210
C073R046	0.00248719	3.43868	UP	T-complex protein 1 subunit zeta	CCT6A	908	Hs.82916	GO:0006457: protein folding	GO:0005737: cytoplasm	GO:0051082: unfolded protein binding
C017R085	0.00248732	3.8581	DOWN	COP9 signalosome complex subunit 3	cops3	335720	Dr.120979; Dr.74595
C158R164	0.0024879	3.85162	UP	Peroxiredoxin						GO:0051920: peroxiredoxin activity
C153R169	0.00249093	2.89891	DOWN	Zinc finger protein 333	ZNF333	84449	Hs.515215
C066R087	0.00249176	3.00575	UP	Dihydrolipoyllysine-residue succinyltransferase component of 2-oxoglutarate dehydrogenase complex, mitochondrial precursor	DLST		Hs.525459	GO:0006091: generation of precursor metabolites and energy		GO:0005515: protein binding
C224R108	0.00249568	3.69957	DOWN	Acyl-CoA-binding protein	DBI	768330	Bt.46917
C079R062	0.00250031	4.01451	DOWN	Mid1-interacting protein 1	Mid1ip1	404280	Rn.8267	GO:0007026: negative regulation of microtubule depolymerization	GO:0015630: microtubule cytoskeleton	GO:0005515: protein binding
C004R024	0.00250086	2.17652	UP	60S ribosomal protein L21	RPL21
C039R094	0.00250273	2.62146	DOWN	Mitochondrial 2-oxoglutarate/malate carrier protein	Slc25a11	67863	Mm.296082; Mm.456131		GO:0005743: mitochondrial inner membrane
C091R095	0.0025078	2.12222	UP	Activating signal cointegrator 1 complex subunit 1	Ascc1	69090	Mm.155839; Mm.442071
C208R090	0.00251359	4.89931	UP	Enhancer of rudimentary homolog	Erh	100042777; 13877	Mm.246551; Mm.378913
C215R004	0.00251586	3.64126	DOWN	Zinc finger protein ZPR1	ZNF259	504523	Bt.2531
C189R131	0.0025196	4.06303	UP	Transmembrane emp24 domain-containing protein 9 precursor	TMED9	54732	Hs.279929		GO:0005793: ER-Golgi intermediate compartment
C085R031	0.00252212	3.08828	DOWN	Lysozyme g
C005R028	0.0025292	3.13738	DOWN	Zinc transporter ZIP1	slc39a1	446094	Tru.1997		GO:0005886: plasma membrane
C146R079	0.00253025	4.7298	DOWN	Tudor domain-containing protein 7	TDRD7	23424	Hs.193842			GO:0005515: protein binding
C194R028	0.00253429	3.37528	DOWN	Membrane-associated tyrosine- and threonine-specific cdc2-inhibitory kinase	PKMYT1	9088	Hs.77783	GO:0000079: regulation of cyclin-dependent protein kinase activity; GO:0007088: regulation of mitosis	GO:0005783: endoplasmic reticulum; GO:0005794: Golgi apparatus; GO:0005624: membrane fraction	GO:0005515: protein binding; GO:0004672: protein kinase activity
C020R077	0.00254465	2.10008	DOWN	118722 pfam10195, Phospho_p8, DNA-binding nuclear phosphoprotein p8. P8 is a short 80-82 amino acid protein that is conserved from nematodes to humans. It carries at least one protein kinase C domain suggesting a possible role in signal transduction a...
C175R145	0.00255298	3.00749	UP	Transposable element Tcb2 transposase
C047R101	0.00255384	3.30166	UP	zinc finger protein 386 (Kruppel-like)						GO:0003677: DNA binding; GO:0003682: chromatin binding; GO:0016564: transcription repressor activity
C227R112	0.00255984	2.47727	UP	Chromodomain-helicase-DNA-binding protein 4	Chd4	107932	Mm.333388			GO:0008134: transcription factor binding
C094R029	0.00255992	4.57511	UP	Sorting nexin-30	snx30	550496	Dr.78047
C121R029	0.00256012	2.4346	DOWN	Alpha-methylacyl-CoA racemase	AMACR		Hs.508343		GO:0005739: mitochondrion; GO:0005777: peroxisome
C089R147	0.0025602	16.2456	UP	40S ribosomal protein S13	rps13
C208R088	0.00256789	2.05826	UP	Intracellular hyaluronan-binding protein 4	HABP4	22927	Hs.494567
C095R103	0.00256868	3.00542	UP	Guanine nucleotide-binding protein-like 3	gnl3	321897	Dr.76519	GO:0042127: regulation of cell proliferation	GO:0005730: nucleolus	GO:0005525: GTP binding; GO:0005515: protein binding
C073R024	0.00256942	3.97592	DOWN	Leucine-rich repeat flightless-interacting protein 2	LRRFIP2	510368	Bt.46948
C120R097	0.00257313	6.1119	DOWN	Beta-2-microglobulin precursor	b2m
C163R030	0.0025833	5.22765	UP	Glutamate receptor delta-1 subunit precursor	Grid1	79219	Rn.10040
C179R064	0.00258987	3.49486	DOWN	UTP--glucose-1-phosphate uridylyltransferase	UGP2	7360	Hs.516217	GO:0016310: phosphorylation; GO:0006011: UDP-glucose metabolic process	GO:0005737: cytoplasm	GO:0005515: protein binding; GO:0003983: UTP:glucose-1-phosphate uridylyltransferase activity
C230R135	0.00259072	3.18486	DOWN	Vacuolar ATP synthase 16 kDa proteolipid subunit	ATP6V0C	527	Hs.389107	GO:0015992: proton transport	GO:0016021: integral to membrane	GO:0046933: hydrogen ion transporting ATP synthase activity, rotational mechanism; GO:0046961: proton-transporting ATPase activity, rotational mechanism; GO:0005515: protein binding
C215R061	0.00259786	9.29009	UP	Sodium/myo-inositol cotransporter	SLC5A3	6526	Hs.302742	GO:0006810: transport	GO:0005887: integral to plasma membrane	GO:0005367: myo-inositol:sodium symporter activity
C100R050	0.00259789	3.28447	UP	73156 cd01650, RT_nLTR_like, RT_nLTR: Non-LTR (long terminal repeat) retrotransposon and non-LTR retrovirus reverse transcriptase (RT). This subfamily contains both non-LTR retrotransposons and non-LTR retrovirus RTs. RTs catalyze the conversion of sin...
C198R088	0.00260369	8.9282	DOWN	Repetin	Rptn		Mm.1417		GO:0001533: cornified envelope
C067R059	0.0026053	5.91282	UP	Calpain-5	Capn5	12337	Mm.326847
C080R090	0.00260979	3.81044	DOWN	M-phase phosphoprotein 9	MPHOSPH9	10198	Hs.577404	GO:0000087: M phase of mitotic cell cycle	GO:0005794: Golgi apparatus
C138R056	0.00261131	4.75652	UP	Envoplakin	EVPL	2125	Hs.500635	GO:0008544: epidermis development; GO:0030216: keratinocyte differentiation; GO:0018149: peptide cross-linking	GO:0001533: cornified envelope	GO:0030674: protein binding, bridging; GO:0005198: structural molecule activity
C207R044	0.00261452	13.814	UP	Protocadherin-like wing polarity protein stan precursor	stan	36125	Dm.4360	GO:0007411: axon guidance; GO:0016339: calcium-dependent cell-cell adhesion; GO:0048813: dendrite morphogenesis; GO:0007156: homophilic cell adhesion; GO:0016319: mushroom body development; GO:0030178: negative regulation of Wnt receptor signaling path...	GO:0016021: integral to membrane	GO:0005057: receptor signaling protein activity
C167R035	0.00261517	7.19374	UP	ATP synthase lipid-binding protein, mitochondrial precursor	Atp5g3	228033	Mm.2966
C065R002	0.00261575	2.60057	DOWN	Syntenin-1	SDCBP	6386	Hs.200804	GO:0030036: actin cytoskeleton organization; GO:0007242: intracellular signaling cascade; GO:0006612: protein targeting to membrane; GO:0006930: substrate-bound cell migration, cell extension; GO:0007268: synaptic transmission	GO:0005912: adherens junction; GO:0005856: cytoskeleton; GO:0005895: interleukin-5 receptor complex; GO:0005634: nucleus	GO:0008093: cytoskeletal adaptor activity; GO:0005137: interleukin-5 receptor binding; GO:0046982: protein heterodimerization activity; GO:0047485: protein N-terminus binding; GO:0045545: syndecan binding
C129R105	0.00261687	4.07975	DOWN	Zinc finger protein 16	ZNF16
C254R144	0.0026179	4.02218	DOWN	Endoplasmic reticulum-Golgi intermediate compartment protein 2	ergic2	393378	Dr.12056		GO:0005789: endoplasmic reticulum membrane; GO:0033116: ER-Golgi intermediate compartment membrane
C003R117	0.00262343	6.03728	UP	Nuclear body protein SP140	SP140	11262	Hs.632549	GO:0006952: defense response	GO:0005635: nuclear envelope; GO:0005654: nucleoplasm	GO:0003700: transcription factor activity
C039R163	0.00262412	2.7946	DOWN	Zinc finger and BTB domain-containing protein 12	ZBTB12	221527	Hs.234027
C030R087	0.00262867	5.08574	DOWN	Lymphocyte-specific helicase	Hells	15201	Mm.392920; Mm.57223	GO:0006916: anti-apoptosis; GO:0031508: centromeric heterochromatin formation; GO:0030098: lymphocyte differentiation; GO:0046651: lymphocyte proliferation; GO:0010216: maintenance of DNA methylation; GO:0006346: methylation-dependent chromatin silenci...	GO:0005721: centromeric heterochromatin; GO:0005634: nucleus	GO:0003682: chromatin binding
C058R042	0.00263265	3.16517	DOWN	Eukaryotic translation initiation factor 4E-1A-binding protein	zgc:56330	324490	Dr.78024			GO:0005515: protein binding
C206R152	0.00264037	4.17302	UP	LAG1 longevity assurance homolog 2	LASS2	539223	Bt.49574		GO:0005789: endoplasmic reticulum membrane; GO:0031965: nuclear membrane
C064R045	0.0026407	4.70096	DOWN	PERQ amino acid-rich with GYF domain-containing protein 1	Gigyf1	57330	Mm.268344	GO:0048009: insulin-like growth factor receptor signaling pathway		GO:0005515: protein binding
C080R042	0.00264131	2.18334	DOWN	Sorting nexin-1	Snx1	56440	Mm.271891		GO:0005768: endosome	GO:0005515: protein binding
C049R002	0.00264568	12.1637	DOWN	Adipophilin	ADFP		Ssc.6323
C262R113	0.00264803	2.56785	UP	E3 SUMO-protein ligase RanBP2	RANBP2		Bt.4771
C109R158	0.00265384	2.41818	DOWN	Cell division cycle protein 16 homolog	CDC16	8881	Hs.374127	GO:0008283: cell proliferation; GO:0007088: regulation of mitosis	GO:0005813: centrosome; GO:0005876: spindle microtubule
C009R072	0.00265758	2.77017	UP	Transposable element Tcb1 transposase
C231R153	0.0026611	3.79028	DOWN	Src kinase-associated phosphoprotein 2	skap2
C059R003	0.00266255	3.44452	DOWN	Cystatin-B	CSTB	458593
C184R166	0.00266524	2.64097	DOWN	Hydroxyacyl-coenzyme A dehydrogenase, mitochondrial precursor	HADH	3033	Hs.438289		GO:0005739: mitochondrion	GO:0003857: 3-hydroxyacyl-CoA dehydrogenase activity
C074R165	0.00266723	3.20393	DOWN	ADAM 10 precursor	adam10	399187	Xl.51047	GO:0006509: membrane protein ectodomain proteolysis; GO:0007162: negative regulation of cell adhesion; GO:0007219: Notch signaling pathway; GO:0006468: protein amino acid phosphorylation	GO:0009986: cell surface; GO:0005798: Golgi-associated vesicle; GO:0005634: nucleus	GO:0008237: metallopeptidase activity; GO:0042803: protein homodimerization activity; GO:0019901: protein kinase binding
C125R148	0.00266844	5.314	UP	Periplakin	Ppl		Mm.266875		GO:0019897: extrinsic to plasma membrane	GO:0005515: protein binding
C028R038	0.00266979	3.38942	UP	Notchless protein homolog 1	Nle1	217011	Mm.29176	GO:0001826: inner cell mass cell differentiation; GO:0007219: Notch signaling pathway
C099R136	0.00267071	3.36616	UP	Nucleolar protein 12	nol12	393260; 791499	Dr.85135
C103R078	0.0026837	3.82843	DOWN	Protein MAL2	MAL2	114569	Hs.201083			GO:0005515: protein binding
C185R141	0.00269014	5.52778	UP	118767 pfam10243, MIP-T3, Microtubule-binding protein MIP-T3. This protein, which interacts with both microtubules and TRAF3 (tumour necrosis factor receptor-associated factor 3), is conserved from worms to humans. The N-terminal region is the microtu...
C043R083	0.00269661	2.47963	DOWN	Zinc finger protein 782	ZNF782	158431	Hs.592420
C246R161	0.00270094	2.94522	DOWN	Phosphatidylinositol-4-phosphate 5-kinase type-1 beta	PIP5K1B	427243	Gga.17037			GO:0016308: 1-phosphatidylinositol-4-phosphate 5-kinase activity
C140R133	0.00270257	2.07744	DOWN	Protein slowmo homolog 2	SLMO2	51012	Hs.656865
C050R115	0.00270479	2.83586	UP	73156 cd01650, RT_nLTR_like, RT_nLTR: Non-LTR (long terminal repeat) retrotransposon and non-LTR retrovirus reverse transcriptase (RT). This subfamily contains both non-LTR retrotransposons and non-LTR retrovirus RTs. RTs catalyze the conversion of sin...
C219R129	0.00271262	12.0434	UP	Probable RNA-directed DNA polymerase from transposon BS	RTase			GO:0006313: transposition, DNA-mediated		GO:0003964: RNA-directed DNA polymerase activity
C050R091	0.00272076	3.7697	DOWN	Leucine-rich repeat-containing protein KIAA1731	KIAA1731	85459	Hs.458418
C187R128	0.00272227	3.11368	UP	RNA-binding protein 9	rbm9
C050R125	0.00272596	11.536	UP	Peroxisome proliferator-activated receptor delta	PPARD	5467	Hs.696032	GO:0006915: apoptosis; GO:0008366: axon ensheathment; GO:0008283: cell proliferation; GO:0008203: cholesterol metabolic process; GO:0046697: decidualization; GO:0007566: embryo implantation; GO:0008544: epidermis development; GO:0006635: fatty acid bet...	GO:0005634: nucleus	GO:0005504: fatty acid binding; GO:0003707: steroid hormone receptor activity; GO:0003700: transcription factor activity; GO:0016564: transcription repressor activity
C174R002	0.00272782	2.58957	DOWN	Ubiquitin-conjugating enzyme E2 C	ube2c	444775	Xl.27784			GO:0004842: ubiquitin-protein ligase activity
C112R142	0.0027304	4.48836	DOWN	Cytosolic purine 5'-nucleotidase	nt5c2	548490	Str.5805			GO:0008253: 5'-nucleotidase activity
C070R010	0.0027319	3.22272	DOWN	Actin-related protein 2/3 complex subunit 5-like protein	Arpc5l	296710; 501132	Rn.110752
C097R135	0.00273844	2.58217	DOWN	Fibroblast growth factor receptor-like 1 precursor	FGFRL1	395107	Gga.8771		GO:0005886: plasma membrane
C206R112	0.00274047	2.29395	DOWN	Prolyl 4-hydroxylase subunit alpha-2 precursor	P4HA2	416326	Gga.5799		GO:0005788: endoplasmic reticulum lumen	GO:0004656: procollagen-proline 4-dioxygenase activity
C151R014	0.00274428	4.07035	UP	Proteasome activator complex subunit 1	Psme1	19186	Mm.830	GO:0019884: antigen processing and presentation of exogenous antigen		GO:0008538: proteasome activator activity; GO:0005515: protein binding
C226R156	0.00274817	4.02869	UP	Uncharacterized protein C20orf24 homolog		67388	Mm.29264
C239R164	0.00275052	9.0022	UP	Uncharacterized protein C3orf54 homolog		68176	Mm.76166
C191R022	0.00275175	2.75121	UP	GDP-L-fucose synthetase	TSTA3	7264	Hs.404119	GO:0042351: 'de novo' GDP-L-fucose biosynthetic process; GO:0007159: leukocyte adhesion	GO:0005737: cytoplasm	GO:0009055: electron carrier activity; GO:0042356: GDP-4-dehydro-D-rhamnose reductase activity
C047R097	0.00275231	4.45654	DOWN	COMM domain-containing protein 3	Commd3	12238	Mm.249586
C166R168	0.00275456	2.58898	UP	Lymphokine-activated killer T-cell-originated protein kinase homolog	pbk	360218	Dr.77309
C060R141	0.00276075	2.59296	DOWN	PHD finger protein 12	Phf12	268448	Mm.274329	GO:0045892: negative regulation of transcription, DNA-dependent	GO:0017053: transcriptional repressor complex	GO:0005515: protein binding; GO:0016564: transcription repressor activity
C073R026	0.00276524	6.15263	DOWN	DNA-damage-inducible transcript 4-like protein	Ddit4l	140582	Rn.19672		GO:0005737: cytoplasm
C023R112	0.00277099	3.04023	UP	Tetraspanin-8	TSPAN8
C161R106	0.00277251	2.99993	DOWN	La-related protein 1	LARP1	23367	Hs.292078			GO:0005515: protein binding
C110R099	0.00278273	3.65039	DOWN	Polycomb group RING finger protein 1	pcgf1	368900	Dr.85880
C257R037	0.00278537	30.9212	UP	Transposable element Tcb1 transposase
C189R049	0.00279662	2.75905	DOWN	NADH dehydrogenase [ubiquinone] iron-sulfur protein 4, mitochondrial precursor	NDUFS4	4724	Hs.528222	GO:0007420: brain development; GO:0019933: cAMP-mediated signaling; GO:0045333: cellular respiration; GO:0006120: mitochondrial electron transport, NADH to ubiquinone; GO:0032981: mitochondrial respiratory chain complex I assembly; GO:0006800: oxygen a...	GO:0005747: mitochondrial respiratory chain complex I	GO:0008137: NADH dehydrogenase (ubiquinone) activity
C006R124	0.00280102	2.96955	UP	Coiled-coil-helix-coiled-coil-helix domain-containing protein 8	CHCHD8	51287	Hs.475387
C229R033	0.00280103	5.61242	UP	Exosome complex exonuclease RRP44	DIS3	22894	Hs.699403	GO:0006364: rRNA processing	GO:0000178: exosome (RNase complex)	GO:0016219: GDP-dissociation stimulator activity; GO:0005515: protein binding
C063R091	0.00281071	2.95136	UP	Homologous-pairing protein 2 homolog	PSMC3IP	29893	Hs.699279			GO:0005515: protein binding
C096R084	0.00281083	3.22651	UP	SON protein	Son		Mm.460371; Mm.46401			GO:0005515: protein binding
C198R059	0.00281177	7.22236	DOWN	Low-density lipoprotein receptor 2 precursor	ldlr-B	373644	Xl.821
C018R145	0.00281229	2.9107	DOWN	Hydroxyacyl-coenzyme A dehydrogenase, mitochondrial precursor	HADH	3033	Hs.438289		GO:0005739: mitochondrion	GO:0003857: 3-hydroxyacyl-CoA dehydrogenase activity
C235R008	0.00281499	6.31136	UP	Pre-rRNA-processing protein TSR1 homolog	tsr1	495115	Xl.8091	GO:0042255: ribosome assembly	GO:0005730: nucleolus
C233R142	0.00281674	3.57332	DOWN	Complement factor D precursor	CFD		Ssc.11074			GO:0003817: complement factor D activity
C245R019	0.00282192	4.8235	DOWN	Pleckstrin homology domain-containing family M member 1	Plekhm1	353047	Mm.383308
C157R103	0.00282591	2.1405	UP	NSFL1 cofactor p47	NSFL1C	526612	Bt.53665
C059R013	0.00284014	3.91464	UP	Alpha-(1,3)-fucosyltransferase	FUT9	282853	Bt.12766	GO:0006486: protein amino acid glycosylation		GO:0046920: alpha(1,3)-fucosyltransferase activity
C119R170	0.00284022	2.74408	UP	112095 pfam03265, DNase_II, Deoxyribonuclease II.
C087R056	0.0028466	2.11301	UP	Pre-mRNA-splicing factor syf2	syf2	445043	Dr.75653
C196R143	0.00285005	3.05784	DOWN	Fructose-1,6-bisphosphatase 1	FBP1	397038	Ssc.5127			GO:0042132: fructose 1,6-bisphosphate 1-phosphatase activity
C111R071	0.00285046	2.71777	UP	Cyclic AMP-dependent transcription factor ATF-7	ATF7	11016	Hs.12286			GO:0003700: transcription factor activity
C055R033	0.00285141	4.83408	DOWN	WD repeat-containing protein 26	wdr26	564794	Dr.134270
C154R065	0.00285853	2.21979	DOWN	Guanine nucleotide-binding protein G(I)/G(S)/G(T) subunit beta-1	gnb1	322104	Dr.75526
C155R073	0.00286238	2.13106	DOWN	Serine/threonine-protein phosphatase 2A 55 kDa regulatory subunit B delta isoform	PPP2R2D	423970	Gga.1129
C159R051	0.00286506	18.5712	UP	DNA-binding protein inhibitor ID-3	ID3	538690	Bt.5230
C086R078	0.00287161	4.59456	DOWN	Inverted formin-2	inf2	780046	Str.52470
C141R106	0.00287766	3.91095	DOWN	Eukaryotic translation initiation factor 2-alpha kinase 4	Eif2ak4	27103	Mm.217616	GO:0009267: cellular response to starvation; GO:0017148: negative regulation of translation; GO:0006468: protein amino acid phosphorylation; GO:0043558: regulation of translational initiation in response to stress; GO:0030968: endoplasmic reticulum unf...	GO:0022626: cytosolic ribosome	GO:0004694: eukaryotic translation initiation factor 2alpha kinase activity
C173R102	0.0028803	2.37279	DOWN	Tissue factor precursor	F3		Mm.273188	GO:0007596: blood coagulation
C038R031	0.00288125	4.09654	UP	Poly(A) polymerase type 3			Xl.341
C084R105	0.00288294	2.20774	DOWN	Interferon regulatory factor 8	IRF8	396385	Gga.4418
C081R153	0.00288319	6.18748	DOWN	AKT-interacting protein	AKTIP	64400	Hs.380897			GO:0005515: protein binding
C037R042	0.00288319	4.50311	DOWN	7SK snRNA methylphosphate capping enzyme	MEPCE	56257	Hs.178011
C237R044	0.00288376	3.72651	DOWN	Zinc finger protein 135	ZNF135	508062	Bt.25281
C011R134	0.00288637	2.58566	UP	Mortality factor 4-like protein 1	Morf4l1	300891	Rn.156201
C264R044	0.00288892	18.4907	UP	Neuron-specific protein family member 2	NSG2	51617	Hs.559412		GO:0030659: cytoplasmic vesicle membrane
C068R004	0.00288919	4.77382	DOWN	Protein slowmo homolog 2	SLMO2	51012	Hs.656865
C123R001	0.00289014	3.57073	DOWN	Transducin-like enhancer protein 4	Tle4	21888	Mm.103638	GO:0000122: negative regulation of transcription from RNA polymerase II promoter; GO:0016055: Wnt receptor signaling pathway	GO:0005634: nucleus	GO:0003682: chromatin binding; GO:0003705: RNA polymerase II transcription factor activity, enhancer binding; GO:0003714: transcription corepressor activity
C205R085	0.00289236	13.2876	UP	Serpin H1 precursor	SERPINH1	396228	Gga.4168		GO:0005788: endoplasmic reticulum lumen
C218R072	0.0028986	5.71727	UP	DNA replication licensing factor MCM3	MCM3	422043	Gga.4920
C256R111	0.00290169	2.89775	DOWN	LAS seventeen-binding protein 3	LSB3	850580			GO:0005935: cellular bud neck; GO:0005739: mitochondrion	GO:0005515: protein binding
C049R100	0.00290245	7.67119	DOWN	Glycogen [starch] synthase, muscle	GYS1	100008660	Ocu.2171			GO:0005515: protein binding
C021R024	0.00290307	7.72782	UP	Transposable element Tcb1 transposase
C223R069	0.00290917	2.1675	DOWN	Bromodomain and WD repeat-containing protein 1	Brwd1		Mm.240871; Mm.458733	GO:0006357: regulation of transcription from RNA polymerase II promoter	GO:0005634: nucleus	GO:0005515: protein binding; GO:0030528: transcription regulator activity
C207R073	0.00291381	8.5764	UP	Interferon-induced protein with tetratricopeptide repeats 5	IFIT5	24138	Hs.252839
C149R127	0.00292114	3.84792	DOWN	Tropomyosin-1 alpha chain	TPM1
C265R064	0.00293147	2.928	UP	Cryptochrome-1	CRY1	374093	Gga.4107
C022R079	0.00293316	3.66609	DOWN	Clathrin light chain A	CLTA	281078	Bt.1617
C148R002	0.00293561	2.28452	UP	Mitochondrial 39S ribosomal protein L39	MRPL39	54148	Hs.420696		GO:0005761: mitochondrial ribosome
C014R083	0.0029432	2.65104	UP	RNA-binding protein 8A	RBM8A	9939	Hs.654719		GO:0005737: cytoplasm; GO:0005634: nucleus	GO:0003729: mRNA binding; GO:0005515: protein binding
C065R095	0.00294421	3.1997	DOWN	Kinesin-1 heavy chain	Kif5b	117550	Rn.4046	GO:0047496: vesicle transport along microtubule	GO:0048471: perinuclear region of cytoplasm	GO:0008017: microtubule binding; GO:0003777: microtubule motor activity
C067R074	0.00294662	2.18937	UP	Pre-mRNA-processing factor 40 homolog A	Prpf40a	56194	Mm.257474; Mm.392945; Mm.393219			GO:0005515: protein binding
C119R076	0.00294771	5.59884	DOWN	Uncharacterized protein C10orf11 homolog		76633	Mm.361010
C044R048	0.00295876	3.84768	UP	Polyglutamine-binding protein 1	PQBP1	534894	Bt.13598
C133R152	0.00296468	4.70268	UP	39S ribosomal protein L16, mitochondrial precursor	MRPL16	538054	Bt.4402
C153R101	0.00296645	2.2273	DOWN	Cytosolic non-specific dipeptidase	Cndp2	66054	Mm.29646	GO:0006508: proteolysis		GO:0042315: cytosol nonspecific dipeptidase activity
C075R120	0.0029686	2.53707	DOWN	Cytosolic 5'-nucleotidase 1B	NT5C1B	93034	Hs.120319
C060R023	0.00296968	12.3154	UP	Zinc finger BED domain-containing protein 5	ZBED5		Hs.655066
C245R092	0.0029719	6.25318	UP	39S ribosomal protein L35, mitochondrial precursor	MRPL35
C105R010	0.00297584	9.23769	DOWN	Endothelial lipase precursor	LIPG	9388	Hs.465102	GO:0006629: lipid metabolic process		GO:0008970: phospholipase A1 activity; GO:0005515: protein binding
C066R074	0.00297784	2.84481	DOWN	Transmembrane protein 132C precursor	TMEM132C		Hs.49599
C081R073	0.00298436	4.8194	DOWN	Phosphatidylinositol transfer protein alpha isoform	PITPNA	5306	Hs.429819	GO:0006629: lipid metabolic process; GO:0007601: visual perception		GO:0008525: phosphatidylcholine transmembrane transporter activity; GO:0008526: phosphatidylinositol transporter activity; GO:0005515: protein binding
C162R042	0.00300053	3.87687	UP	Cleavage and polyadenylation specificity factor subunit 6	CPSF6	11052	Hs.369606	GO:0006397: mRNA processing	GO:0005849: mRNA cleavage factor complex; GO:0042382: paraspeckles	GO:0005515: protein binding; GO:0003723: RNA binding
C051R075	0.00300137	4.92681	DOWN	Protein FAM89A	FAM89A	375061	Hs.38516
C254R044	0.00300361	2.34144	DOWN	Chymotrypsin A precursor						GO:0004263: chymotrypsin activity
C136R019	0.00300665	2.95477	DOWN	Rac GTPase-activating protein 1	RACGAP1	29127	Hs.696319	GO:0000915: cytokinesis, contractile ring formation; GO:0007108: cytokinesis, initiation of separation; GO:0009790: embryonic development; GO:0007405: neuroblast proliferation; GO:0007283: spermatogenesis; GO:0008272: sulfate transport	GO:0005634: nucleus	GO:0043014: alpha-tubulin binding; GO:0048487: beta-tubulin binding; GO:0043015: gamma-tubulin binding; GO:0005096: GTPase activator activity; GO:0008022: protein C-terminus binding
C229R131	0.00301112	4.2629	DOWN	5-aminolevulinate synthase, nonspecific, mitochondrial precursor	alas1				GO:0005759: mitochondrial matrix
C210R118	0.00301271	7.43254	UP	60S ribosomal protein L37a	Rpl37a	500547	Rn.991
C227R153	0.00301417	15.7206	UP	Stereocilin precursor	STRC	161497	Hs.657395; Hs.679467		GO:0009986: cell surface
C102R166	0.00301657	3.0446	DOWN	BCAS2 protein homolog	bcas2	493614	Dr.4101
C108R077	0.0030224	5.4083	UP	Brix domain-containing protein 2	BXDC2	55299	Hs.38114			GO:0005515: protein binding
C210R136	0.00302295	3.13952	DOWN	Serine/threonine-protein kinase SRPK3	Srpk3	56504	Mm.111904	GO:0006468: protein amino acid phosphorylation; GO:0007519: skeletal muscle development		GO:0004674: protein serine/threonine kinase activity
C022R128	0.00302336	12.2523	UP	Cytoplasmic dynein 1 heavy chain 1	DYNC1H1	1778	Hs.649497	GO:0007018: microtubule-based movement; GO:0007052: mitotic spindle organization	GO:0005868: cytoplasmic dynein complex	GO:0042623: ATPase activity, coupled; GO:0003777: microtubule motor activity; GO:0005515: protein binding
C023R110	0.0030244	4.64292	UP	Epidermal growth factor receptor kinase substrate 8-like protein 1	EPS8L1	54869	Hs.438862
C098R149	0.00302589	3.23638	DOWN	Sterol regulatory element-binding protein 1	SREBF1	6720	Hs.592123	GO:0009267: cellular response to starvation; GO:0006629: lipid metabolic process; GO:0006357: regulation of transcription from RNA polymerase II promoter	GO:0005789: endoplasmic reticulum membrane; GO:0005635: nuclear envelope	GO:0005515: protein binding; GO:0003702: RNA polymerase II transcription factor activity; GO:0032810: sterol response element binding; GO:0003700: transcription factor activity
C140R052	0.0030334	14.8825	UP	NudC domain-containing protein 2	NUDCD2	134492	Hs.140443		GO:0005622: intracellular
C079R165	0.00303375	4.18575	DOWN	COMM domain-containing protein 2	COMMD2	51122	Hs.591315			GO:0005515: protein binding
C113R031	0.00304098	2.65679	DOWN	Type II inositol-1,4,5-trisphosphate 5-phosphatase precursor	INPP5B	3633	Hs.449942		GO:0016021: integral to membrane	GO:0004445: inositol-polyphosphate 5-phosphatase activity
C097R085	0.00304331	4.90969	UP	Transmembrane protein 39B	tmem39b	334110	Dr.6663
C041R034	0.00305316	3.57853	UP	Histidyl-tRNA synthetase, cytoplasmic	HARS	510937	Bt.49179
C222R162	0.00305981	4.81198	DOWN	Kelch domain-containing protein 2	KLHDC2	23588	Hs.509264			GO:0005515: protein binding
C060R073	0.00306825	2.7376	DOWN	FAD synthetase	flad1	445492	Dr.87952			GO:0003919: FMN adenylyltransferase activity
C208R145	0.00306983	3.79432	UP	Glutamate-rich WD repeat-containing protein 1	GRWD1		Hs.400625
C214R015	0.00307092	5.00945	UP	Heterogeneous nuclear ribonucleoprotein A1	HNRNPA1	3178	Hs.655424; Hs.699190	GO:0051170: nuclear import; GO:0000398: nuclear mRNA splicing, via spliceosome; GO:0006405: RNA export from nucleus	GO:0005737: cytoplasm; GO:0030530: heterogeneous nuclear ribonucleoprotein complex; GO:0005654: nucleoplasm; GO:0005681: spliceosome	GO:0005515: protein binding; GO:0003697: single-stranded DNA binding; GO:0003727: single-stranded RNA binding
C122R139	0.00307482	4.57632	UP	C1GALT1-specific chaperone 1	C1GALT1C1	531644	Bt.25433
C203R076	0.00307659	14.0622	UP	Type III iodothyronine deiodinase	dio3				GO:0010008: endosome membrane; GO:0005886: plasma membrane	GO:0033798: thyroxine 5-deiodinase activity
C002R114	0.00307746	4.39002	DOWN	GTP-binding protein Rit1	RIT1	6016	Hs.491234	GO:0007165: signal transduction	GO:0005886: plasma membrane	GO:0005516: calmodulin binding; GO:0005525: GTP binding
C148R061	0.00308406	4.09877	DOWN	Probable pancreatic secretory proteinase inhibitor
C052R160	0.00308642	6.4553	UP	Gelsolin precursor	GSN	395774	Gga.4451
C023R010	0.00308933	4.48248	DOWN	Transcriptional regulator Myc	myc
C223R119	0.00309291	2.6053	UP	Eukaryotic translation initiation factor 3 subunit E-interacting protein	eif3eip	406402; 791874	Dr.76913
C221R137	0.00309818	3.40553	DOWN	UDP-glucose 4-epimerase	GALE
C176R073	0.00309973	3.35205	DOWN	Glutamine synthetase	GLUL	403443	Cfa.1407
C240R129	0.00310418	5.3492	UP	T-complex protein 1 subunit eta	CCT7	428806	Gga.5535
C085R002	0.00310595	3.37266	DOWN	BCAS2 protein homolog	bcas2	493614	Dr.4101
C181R011	0.00311055	11.2175	UP	Lipase member H precursor	liph	445105	Dr.132253
C132R092	0.00311419	2.08184	DOWN	Serine/threonine-protein kinase PAK 2	Pak2	29432	Rn.3840
C178R148	0.00311608	3.14895	UP	Ras-related protein Rab-15	Rab15	299156	Rn.24234		GO:0005886: plasma membrane
C168R141	0.00311986	3.2974	DOWN	General transcription factor 3C polypeptide 2	Gtf3c2	71752	Mm.271923
C120R145	0.00312165	4.41397	DOWN	U11/U12 small nuclear ribonucleoprotein 48 kDa protein		67797	Mm.250783		GO:0005689: U12-dependent spliceosome
C216R137	0.00312276	2.52781	DOWN	Creatine kinase B-type	CKB	1152	Hs.173724			GO:0004111: creatine kinase activity
C150R019	0.00313421	2.8714	DOWN	Serine hydrolase-like protein	SERHL	94009	Hs.656672
C117R098	0.00313658	3.21958	DOWN	Sphingomyelin phosphodiesterase 4	smpd4	793294	Dr.100463		GO:0005789: endoplasmic reticulum membrane; GO:0000139: Golgi membrane	GO:0004767: sphingomyelin phosphodiesterase activity
C229R099	0.00313904	3.25866	UP	cAMP-dependent protein kinase catalytic subunit beta	Prkacb	293508	Rn.202491	GO:0006468: protein amino acid phosphorylation		GO:0005524: ATP binding; GO:0004691: cAMP-dependent protein kinase activity; GO:0000287: magnesium ion binding
C162R044	0.00314488	3.05882	UP	Nucleolin	ncl		Xl.3189
C182R117	0.00314491	6.93382	UP	Ankyrin repeat domain-containing protein 54	ankrd54	436851	Dr.35470
C153R087	0.00314561	10.5664	DOWN	Eukaryotic translation initiation factor 4E-1B	eif4e1b	30738	Dr.81315
C062R111	0.00315316	6.96659	DOWN	Choline transporter-like protein 2	SLC44A2	57153	Hs.631631	GO:0015871: choline transport; GO:0043123: positive regulation of I-kappaB kinase/NF-kappaB cascade	GO:0016021: integral to membrane	GO:0015220: choline transmembrane transporter activity; GO:0004871: signal transducer activity
C206R032	0.0031582	5.61642	UP	N-acetylserotonin O-methyltransferase-like protein	ASMTL	8623	Hs.533514	GO:0030187: melatonin biosynthetic process		GO:0017096: acetylserotonin O-methyltransferase activity
C170R083	0.00315977	3.15289	DOWN	Triosephosphate isomerase	tpi1
C238R105	0.00316216	2.40348	DOWN	UTP--glucose-1-phosphate uridylyltransferase	UGP2	7360	Hs.516217	GO:0016310: phosphorylation; GO:0006011: UDP-glucose metabolic process	GO:0005737: cytoplasm	GO:0005515: protein binding; GO:0003983: UTP:glucose-1-phosphate uridylyltransferase activity
C167R166	0.00316336	3.11442	DOWN	DnaJ homolog subfamily B member 12	DNAJB12	54788	Hs.696014
C204R041	0.00316722	2.51459	DOWN	Alpha-taxilin	TXLNA	200081	Hs.699306	GO:0008283: cell proliferation	GO:0005737: cytoplasm; GO:0005576: extracellular region	GO:0030372: high molecular weight B cell growth factor receptor binding
C188R055	0.00317294	2.77591	DOWN	Synaptosomal-associated protein 23	Snap23	64630	Rn.14789		GO:0031201: SNARE complex	GO:0005515: protein binding
C201R029	0.00317522	4.90485	DOWN	Protein FAM46A	FAM46A	55603	Hs.10784
C045R122	0.00317774	3.19833	DOWN	Syndecan-2 precursor	Sdc2	25615	Rn.11127
C197R149	0.00317982	2.73529	DOWN	Alkaline phosphatase					GO:0005886: plasma membrane	GO:0004035: alkaline phosphatase activity
C217R071	0.00318624	3.64689	UP	WD repeat-containing protein 48	WDR48	420427	Gga.3234
C063R163	0.00318679	2.62302	UP	114515 pfam05793, TFIIF_alpha, Transcription initiation factor IIF, alpha subunit (TFIIF-alpha). Transcription initiation factor IIF, alpha subunit (TFIIF-alpha) or RNA polymerase II-associating protein 74 (RAP74) is the large subunit of transcription...
C202R009	0.00318929	2.91077	UP	Glucosidase 2 subunit beta precursor	PRKCSH	5589	Hs.610830	GO:0007243: protein kinase cascade	GO:0005622: intracellular
C020R078	0.00320196	3.017	UP	Mitochondrial 2-oxoglutarate/malate carrier protein	Slc25a11	67863	Mm.296082; Mm.456131		GO:0005743: mitochondrial inner membrane
C144R013	0.00320525	2.12648	DOWN	Thymidine kinase, cytosolic	TK1	395719	Gga.421
C051R121	0.0032077	3.51278	DOWN	UTP--glucose-1-phosphate uridylyltransferase	UGP2	7360	Hs.516217	GO:0016310: phosphorylation; GO:0006011: UDP-glucose metabolic process	GO:0005737: cytoplasm	GO:0005515: protein binding; GO:0003983: UTP:glucose-1-phosphate uridylyltransferase activity
C131R155	0.00320939	4.78497	DOWN	Signal transducer and activator of transcription 4	Stat4		Mm.1550	GO:0008283: cell proliferation; GO:0019221: cytokine-mediated signaling pathway	GO:0005634: nucleus	GO:0003677: DNA binding
C071R047	0.00321067	4.27841	DOWN	Osteoclast-stimulating factor 1	ostf1
C081R001	0.00321362	13.5372	UP	ETS-related transcription factor Elf-3	Elf3	304815	Rn.3063			GO:0005515: protein binding
C070R022	0.00321622	4.76236	UP	Cingulin-like protein 1	Cgnl1	68178	Mm.99961		GO:0015629: actin cytoskeleton; GO:0043296: apical junction complex
C165R141	0.00321965	3.91653	UP	Zinc finger MYM-type protein 4	ZMYM4	9202	Hs.269211	GO:0007275: multicellular organismal development		GO:0003677: DNA binding
C057R136	0.00322414	2.8669	UP	Nucleoside diphosphate kinase A	Nme1	191575	Rn.6236			GO:0005515: protein binding
C016R036	0.00323312	5.77124	UP	NAD kinase	NADK	65220	Hs.654792	GO:0046034: ATP metabolic process; GO:0016310: phosphorylation	GO:0005829: cytosol	GO:0003951: NAD+ kinase activity; GO:0005515: protein binding
C116R161	0.0032377	3.02044	DOWN	Transposable element Tcb1 transposase
C248R071	0.00323939	45.1218	UP	Homeobox protein vent1	vent1	394455	Str.47850	GO:0030509: BMP signaling pathway; GO:0048264: determination of ventral identity; GO:0001707: mesoderm formation; GO:0000122: negative regulation of transcription from RNA polymerase II promoter		GO:0043565: sequence-specific DNA binding; GO:0016564: transcription repressor activity
C152R168	0.0032401	3.15354	UP	Uncharacterized protein C3orf68 homolog		767824	Bt.48986
C090R006	0.00324109	4.35071	DOWN	DNA polymerase eta	POLH	5429	Hs.655467	GO:0006282: regulation of DNA repair	GO:0005654: nucleoplasm	GO:0003684: damaged DNA binding; GO:0003887: DNA-directed DNA polymerase activity
C147R167	0.00324294	5.19872	DOWN	Chloride channel protein ClC-Kb	CLCNKB		Hs.352243	GO:0007588: excretion; GO:0006810: transport	GO:0005887: integral to plasma membrane	GO:0005247: voltage-gated chloride channel activity
C004R110	0.0032465	2.69902	DOWN	Deleted in lung and esophageal cancer protein 1	DLEC1	9940	Hs.699962	GO:0008285: negative regulation of cell proliferation	GO:0005737: cytoplasm
C094R084	0.00324677	4.07929	DOWN	GATA zinc finger domain-containing protein 1	gatad1	678617	Dr.108460
C124R028	0.00324764	10.8607	UP	Breast cancer type 2 susceptibility protein	BRCA2	675	Hs.34012	GO:0051298: centrosome duplication; GO:0033205: cytokinesis during cell cycle; GO:0006302: double-strand break repair; GO:0033600: negative regulation of mammary gland epithelial cell proliferation; GO:0006289: nucleotide-excision repair; GO:0007090: r...	GO:0033593: BRCA2-MAGE-D1 complex; GO:0005813: centrosome; GO:0005634: nucleus; GO:0030141: secretory granule	GO:0043015: gamma-tubulin binding; GO:0016563: transcription activator activity
C231R038	0.00325616	3.07674	DOWN	FK506-binding protein 8	FKBP8		Hs.173464	GO:0007242: intracellular signaling cascade
C151R103	0.00326583	5.76434	DOWN	Beta-2-microglobulin precursor	b2m
C146R128	0.0032692	3.39504	DOWN	MAGUK p55 subfamily member 6	MPP6	51678	Hs.533355	GO:0006461: protein complex assembly	GO:0016020: membrane	GO:0005515: protein binding
C135R133	0.00327133	2.02076	UP	Interferon regulatory factor 2-binding protein 1	irf2bp1	556852	Dr.81848
C266R108	0.00328011	3.1007	DOWN	Plasma alpha-L-fucosidase precursor	FUCA2	2519	Hs.591332
C129R060	0.00328059	4.57329	DOWN	Regucalcin	rgn	373659	Xl.983	GO:0006874: cellular calcium ion homeostasis; GO:0032781: positive regulation of ATPase activity; GO:0050848: regulation of calcium-mediated signaling	GO:0005737: cytoplasm; GO:0005634: nucleus	GO:0005509: calcium ion binding
C059R026	0.00328351	5.41119	UP	Syndecan-3 precursor	SDC3	396343	Gga.3136
C222R074	0.00329065	3.09762	DOWN	Putative GTP-binding protein Parf	Parf	227624	Mm.29600; Mm.443064
C092R032	0.00329138	3.90611	DOWN	ERBB receptor feedback inhibitor 1	Errfi1	74155	Mm.318841			GO:0005515: protein binding
C033R124	0.0032922	2.51602	UP	Eukaryotic translation initiation factor 3 subunit A	EIF3A	8661	Hs.523299	GO:0006446: regulation of translational initiation	GO:0005852: eukaryotic translation initiation factor 3 complex	GO:0005515: protein binding; GO:0005198: structural molecule activity; GO:0008135: translation factor activity, nucleic acid binding
C024R016	0.00329748	4.89494	UP	TAR DNA-binding protein 43	TARDBP	419453	Gga.16753
C145R168	0.00329816	2.62027	DOWN	RNA-binding motif, single-stranded-interacting protein 2	RBMS2	5939	Hs.645521; Hs.683360	GO:0006396: RNA processing		GO:0003723: RNA binding
C229R093	0.00329825	5.09549	DOWN	NADH dehydrogenase [ubiquinone] iron-sulfur protein 4, mitochondrial precursor	NDUFS4	4724	Hs.528222	GO:0007420: brain development; GO:0019933: cAMP-mediated signaling; GO:0045333: cellular respiration; GO:0006120: mitochondrial electron transport, NADH to ubiquinone; GO:0032981: mitochondrial respiratory chain complex I assembly; GO:0006800: oxygen a...	GO:0005747: mitochondrial respiratory chain complex I	GO:0008137: NADH dehydrogenase (ubiquinone) activity
C047R154	0.00329893	2.78122	UP	REST corepressor 3	Rcor3	214742	Mm.207457
C062R030	0.00330089	5.91088	DOWN	DNA-damage-inducible transcript 4-like protein	Ddit4l	140582	Rn.19672		GO:0005737: cytoplasm
C262R130	0.00330287	3.74334	UP	Plakophilin-3	PKP3	516247	Bt.25040
C034R043	0.00330381	16.4821	UP	86283 pfam03247, Prothymosin, Prothymosin/parathymosin family. Prothymosin alpha and parathymosin are two ubiquitous small acidic nuclear proteins that are thought to be involved in cell cycle progression, proliferation, and cell differentiation..
C162R132	0.00330701	2.16417	UP	Glioma tumor suppressor candidate region gene 2 protein	GLTSCR2	29997	Hs.421907		GO:0005622: intracellular
C003R131	0.00330817	3.63386	DOWN	Mitochondrial fission 1 protein	FIS1	51024	Hs.423968; Hs.654854	GO:0006915: apoptosis; GO:0000266: mitochondrial fission; GO:0016559: peroxisome fission	GO:0031307: integral to mitochondrial outer membrane; GO:0005779: integral to peroxisomal membrane	GO:0005515: protein binding
C248R092	0.00330889	3.77241	DOWN	Charged multivesicular body protein 4c	chmp4c	444307	Xl.47359
C024R136	0.00330951	3.94168	DOWN	Multidrug and toxin extrusion protein 1	slc47a1	560024			GO:0005886: plasma membrane
C076R159	0.00331384	4.8304	DOWN	RAS and EF-hand domain-containing protein homolog	Rasef	242505	Mm.389582; Mm.414247
C189R133	0.00331414	2.82127	DOWN	Ankyrin repeat domain-containing protein 22	ANKRD22	118932	Hs.217484
C108R125	0.00331746	2.71558	DOWN	Round spermatid basic protein 1-like protein	RSBN1L	222194	Hs.592289
C094R040	0.00331759	5.06161	UP	Homeobox protein Hox-B1	hoxb1
C107R029	0.00332238	2.30586	DOWN	Centromere protein L	cenpl	445401	Dr.32150
C239R120	0.00332415	3.21493	DOWN	Tether containing UBX domain for GLUT4	Aspscr1	68938	Mm.294020	GO:0042593: glucose homeostasis; GO:0006886: intracellular protein transport; GO:0046324: regulation of glucose import	GO:0005829: cytosol; GO:0019898: extrinsic to membrane; GO:0009898: internal side of plasma membrane; GO:0005792: microsome; GO:0048471: perinuclear region of cytoplasm; GO:0000300: peripheral to membrane of membrane fraction; GO:0012506: vesicle membrane	GO:0005515: protein binding
C130R009	0.00332991	3.72425	UP	N-acetylserotonin O-methyltransferase-like protein	ASMTL	8623	Hs.533514	GO:0030187: melatonin biosynthetic process		GO:0017096: acetylserotonin O-methyltransferase activity
C021R138	0.00333625	4.64635	DOWN	CDK-activating kinase assembly factor MAT1	MNAT1	4331	Hs.509523	GO:0008283: cell proliferation; GO:0006281: DNA repair; GO:0045944: positive regulation of transcription from RNA polymerase II promoter; GO:0006461: protein complex assembly; GO:0000079: regulation of cyclin-dependent protein kinase activity		GO:0047485: protein N-terminus binding; GO:0008270: zinc ion binding
C264R134	0.00333664	3.14237	DOWN	Transcription initiation factor IIA subunit 2	gtf2a2
C092R057	0.00333909	2.55714	DOWN	C-factor	csgA
C186R142	0.00333992	2.6855	UP	Caspase recruitment domain-containing protein 8	CARD8
C090R091	0.00334666	2.26348	UP	Digestive organ expansion factor	def	286787	Dr.75940	GO:0031017: exocrine pancreas development; GO:0048547: gut morphogenesis; GO:0035265: organ growth	GO:0005634: nucleus
C163R034	0.00334794	3.91458	DOWN	UPF0414 transmembrane protein C20orf30 homolog
C260R029	0.00335419	4.56617	UP	Protein arginine N-methyltransferase 5	PRMT5					GO:0008469: histone-arginine N-methyltransferase activity
C051R008	0.00335717	3.80832	DOWN	RNA polymerase II-associated protein 2	RPAP2	79871	Hs.444421
C075R164	0.00336095	4.00841	DOWN	Bone morphogenetic protein receptor type-1A precursor	Bmpr1a	12166	Mm.237825	GO:0009952: anterior/posterior pattern formation; GO:0051216: cartilage development; GO:0030154: cell differentiation; GO:0009950: dorsal/ventral axis specification; GO:0007398: ectoderm development; GO:0048598: embryonic morphogenesis; GO:0007507: hea...
C156R012	0.00336865	5.96651	UP	Gelsolin precursor	GSN	395774	Gga.4451
C037R164	0.00337058	6.07065	UP	Zinc finger MYM-type protein 6	ZMYM6		Hs.533986; Hs.623978	GO:0007275: multicellular organismal development		GO:0003677: DNA binding
C180R141	0.00337238	4.94491	UP	Ribosome biogenesis protein NSA2 homolog	TINP1	10412	Hs.482526
C203R001	0.00337302	2.81651	UP	Nascent polypeptide-associated complex subunit alpha	NACA	513312	Bt.24178		GO:0005737: cytoplasm; GO:0005634: nucleus	GO:0017025: TATA-binding protein binding; GO:0003713: transcription coactivator activity
C135R146	0.00337466	2.55083	UP	Fanconi anemia group F protein	FANCF	2188	Hs.632151; Hs.694767			GO:0005515: protein binding
C247R093	0.00337826	2.91849	DOWN	RAS guanyl-releasing protein 2	Rasgrp2	19395	Mm.77017		GO:0005829: cytosol; GO:0005886: plasma membrane	GO:0005088: Ras guanyl-nucleotide exchange factor activity
C096R064	0.00338168	2.76518	DOWN	Ras-related protein Rab-35	RAB35	11021	Hs.524788	GO:0000910: cytokinesis; GO:0016197: endosome transport; GO:0008104: protein localization	GO:0031253: cell projection membrane; GO:0045334: clathrin-coated endocytic vesicle; GO:0005905: coated pit; GO:0045171: intercellular bridge	GO:0003924: GTPase activity; GO:0005546: phosphatidylinositol-4,5-bisphosphate binding
C231R049	0.00338441	2.81514	DOWN	Intraflagellar transport protein 74 homolog	Ift74	67694	Mm.240619
C094R134	0.00338693	4.08664	UP	YLP motif-containing protein 1	YLPM1		Hs.531111
C249R059	0.003396	4.47324	DOWN	115030 pfam06346, Drf_FH1, Formin Homology Region 1. This region is found in some of the Diaphanous related formins (Drfs). It consists of low complexity repeats of around 12 residues.
C063R162	0.00339814	2.68289	DOWN	Sorting nexin-12	SNX12	29934	Hs.260750
C007R108	0.00340519	3.95311	DOWN	Neurogenic differentiation factor 2	neurod2	114435	Dr.32478
C228R091	0.0034055	59.699	UP	Ankyrin repeat and SOCS box protein 11	ASB11	140456	Hs.352183
C100R147	0.00341091	4.06261	DOWN	G2 and S phase-expressed protein 1	GTSE1	51512	Hs.386189	GO:0006977: DNA damage response, signal transduction by p53 class mediator resulting in cell cycle arrest; GO:0000085: G2 phase of mitotic cell cycle; GO:0007017: microtubule-based process	GO:0005881: cytoplasmic microtubule
C199R098	0.00341562	10.0244	UP	Histone H2A.x	h2afx	444528	Xl.15663
C169R126	0.00341687	3.7814	UP	Syntaxin-binding protein 5	Stxbp5		Mm.331751	GO:0006887: exocytosis	GO:0005892: nicotinic acetylcholine-gated receptor-channel complex	GO:0017075: syntaxin-1 binding
C086R028	0.00342297	4.29183	UP	Eukaryotic translation initiation factor 2 subunit 3, X-linked	Eif2s3x	26905	Mm.218851	GO:0006413: translational initiation		GO:0003743: translation initiation factor activity
C247R060	0.00342388	3.05272	DOWN	Vacuolar ATP synthase catalytic subunit A	ATP6V1A	282147	Bt.4773; Bt.66154
C012R038	0.00342446	3.92247	UP	Collagen alpha-1(X) chain precursor	COL10A1	1300	Hs.520339	GO:0001501: skeletal system development	GO:0005581: collagen
C141R158	0.00342461	3.89305	DOWN	Spartin	SPG20	23111	Hs.440414
C264R070	0.00342554	3.86869	UP	Probable ATP-dependent RNA helicase DDX47	Ddx47	67755	Mm.166524
C178R011	0.00343896	2.01415	DOWN	AT-rich interactive domain-containing protein 2	ARID2	196528	Hs.696080			GO:0005515: protein binding
C132R089	0.00344556	2.03569	DOWN	PAX-interacting protein 1	PAXIP1	22976	Hs.443881
C162R023	0.00345019	2.88125	DOWN	ATPase family AAA domain-containing protein 3	atad3	407895	Str.16479
C246R093	0.00345194	2.86271	DOWN	Probable arylformamidase	Afmid	71562	Mm.273958	GO:0019441: tryptophan catabolic process to kynurenine	GO:0005829: cytosol	GO:0004061: arylformamidase activity
C193R133	0.00345205	5.53275	DOWN	Rab11 family-interacting protein 2	RAB11FIP2	22841	Hs.173656		GO:0005886: plasma membrane; GO:0055038: recycling endosome membrane
C100R151	0.00345386	2.80049	UP	26S proteasome non-ATPase regulatory subunit 8	PSMD8	5714	Hs.78466		GO:0005838: proteasome regulatory particle	GO:0005515: protein binding
C123R039	0.00345586	3.91841	UP	Splicing factor 3A subunit 3	Sf3a3	75062	Mm.25779
C197R120	0.0034586	9.01713	UP	Uncharacterized protein C7orf50	C7orf50	84310	Hs.653258
C046R026	0.0034597	7.24695	UP	Extensin-3 precursor	EXT3		At.24682; At.33385; At.67072
C117R023	0.00346322	4.08884	DOWN	Uncharacterized gene 48 protein	48
C167R152	0.00346408	6.08766	DOWN	Synaptotagmin-like protein 4	SYTL4	94121	Hs.592224	GO:0006887: exocytosis	GO:0019897: extrinsic to plasma membrane	GO:0042043: neurexin binding; GO:0005543: phospholipid binding
C184R040	0.00346759	2.56035	DOWN	Centrin-3	CETN3	1070	Hs.591767	GO:0007098: centrosome cycle	GO:0005814: centriole
C006R143	0.0034704	2.48341	UP	RNA pseudouridylate synthase domain-containing protein 4	rpusd4	445101	Dr.79840
C160R030	0.00347321	2.21086	DOWN	Lysozyme g
C229R059	0.00347843	3.26535	UP	Probable G-protein coupled receptor 125 precursor	GPR125	166647	Hs.99195	GO:0007186: G-protein coupled receptor protein signaling pathway	GO:0016021: integral to membrane	GO:0004930: G-protein coupled receptor activity
C266R083	0.00347888	3.89659	UP	Mitochondrial 2-oxoglutarate/malate carrier protein	Slc25a11	67863	Mm.296082; Mm.456131		GO:0005743: mitochondrial inner membrane
C115R105	0.00347954	3.90111	DOWN	zinc finger protein 462				GO:0045944: positive regulation of transcription from RNA polymerase II promoter; GO:0043392: negative regulation of DNA binding	GO:0005634: nucleus
C113R107	0.0034875	2.95631	DOWN	6-phosphofructokinase, muscle type	PFKM	506544	Bt.61411
C208R102	0.0034889	2.78641	DOWN	Tumor-associated calcium signal transducer 2 precursor	TACSTD2	4070	Hs.23582	GO:0008283: cell proliferation; GO:0007166: cell surface receptor linked signal transduction; GO:0007601: visual perception	GO:0005829: cytosol; GO:0005887: integral to plasma membrane	GO:0004872: receptor activity
C079R126	0.0034889	6.88188	UP	Probable RNA-directed DNA polymerase from transposon BS	RTase			GO:0006313: transposition, DNA-mediated		GO:0003964: RNA-directed DNA polymerase activity
C103R030	0.00349298	2.98567	UP	DNA-directed RNA polymerase II subunit RPB11-a	POLR2J	5439	Hs.654952	GO:0006366: transcription from RNA polymerase II promoter	GO:0005665: DNA-directed RNA polymerase II, core complex	GO:0003899: DNA-directed RNA polymerase activity
C007R053	0.00349413	2.63421	UP	Transcription factor EC	TFEC	417773	Gga.9500
C192R084	0.003497	2.68606	UP	Phosphatidylinositol-glycan biosynthesis class X protein precursor	PIGX	54965	Hs.223296; Hs.671771		GO:0005789: endoplasmic reticulum membrane
C057R095	0.00349744	6.15909	DOWN	Kelch repeat and BTB domain-containing protein C16orf44 homolog	zgc:110268	553604	Dr.85779
C185R021	0.00350568	4.64366	UP	Casein kinase II subunit alpha	CSNK2A1	432370	Gga.3243
C234R096	0.00350685	2.32433	DOWN	Dehydrogenase/reductase SDR family member 7B	DHRS7B	522283	Bt.43535		GO:0005778: peroxisomal membrane
C129R139	0.00350925	2.67262	DOWN	Aspartate aminotransferase, mitochondrial precursor	GOT2				GO:0005759: mitochondrial matrix; GO:0005886: plasma membrane	GO:0004069: L-aspartate:2-oxoglutarate aminotransferase activity
C022R131	0.00351292	8.56322	DOWN	Protein NipSnap homolog 3A	Nipsnap3a	66536	Mm.38244		GO:0005739: mitochondrion
C029R060	0.00352578	5.40037	UP	Nucleosome assembly protein 1-like 1	NAP1L1	540136; 790872	Bt.91766		GO:0042470: melanosome
C235R079	0.00352906	2.35487	DOWN	Glycogenin-1	GYG1	2992	Hs.477892			GO:0005515: protein binding
C192R117	0.00352946	3.16784	UP	ATP-dependent RNA helicase DDX51	ddx51	445387	Dr.77952
C195R041	0.0035366	2.34984	UP	G2/mitotic-specific cyclin-B1	ccnb1
C048R125	0.00353668	5.38921	DOWN	Estradiol 17-beta-dehydrogenase 12-B	hsd17b12b	322626	Dr.20571		GO:0005789: endoplasmic reticulum membrane	GO:0004303: estradiol 17-beta-dehydrogenase activity
C145R076	0.00353946	3.11018	UP	NTF2-related export protein 2	NXT2	55916	Hs.25010
C170R102	0.00354225	2.10637	UP	Integral membrane protein 2B	ITM2B	395969	Gga.9467
C084R011	0.00354234	3.93584	DOWN	Sphingolipid delta(4)-desaturase/C4-hydroxylase DES2	DEGS2	123099	Hs.159643		GO:0005789: endoplasmic reticulum membrane
C192R087	0.00354579	4.66221	DOWN	ATP-binding cassette sub-family D member 3	ABCD3	5825	Hs.700576	GO:0015910: peroxisomal long-chain fatty acid import; GO:0007031: peroxisome organization	GO:0005779: integral to peroxisomal membrane	GO:0042626: ATPase activity, coupled to transmembrane movement of substances; GO:0005515: protein binding
C027R104	0.00354781	7.05141	UP	CD9 antigen	CD9	280746	Bt.2573	GO:0007155: cell adhesion; GO:0006928: cell motion; GO:0007342: fusion of sperm to egg plasma membrane; GO:0008285: negative regulation of cell proliferation; GO:0030913: paranodal junction assembly		GO:0005515: protein binding
C258R075	0.00355213	2.38563	DOWN	Equilibrative nucleoside transporter 3	SLC29A3		Hs.438419
C040R007	0.00355966	2.39098	DOWN	Upstream stimulatory factor 1	USF1	407239	Bt.52208
C105R074	0.00357219	9.33542	UP	73156 cd01650, RT_nLTR_like, RT_nLTR: Non-LTR (long terminal repeat) retrotransposon and non-LTR retrovirus reverse transcriptase (RT). This subfamily contains both non-LTR retrotransposons and non-LTR retrovirus RTs. RTs catalyze the conversion of sin...
C221R004	0.00357227	7.21546	DOWN	Tetraspanin-15	TSPAN15	23555	Hs.499941		GO:0005887: integral to plasma membrane; GO:0005624: membrane fraction
C172R122	0.00357829	8.07716	UP	General transcription factor II-I repeat domain-containing protein 2B	GTF2IRD2B	389524	Hs.647017; Hs.647027; Hs.647039
C104R002	0.00358399	7.57689	DOWN	Uncharacterized protein C2orf55	C2orf55	343990	Hs.658091
C164R086	0.00358758	4.87203	DOWN	Tether containing UBX domain for GLUT4	Aspscr1	68938	Mm.294020	GO:0042593: glucose homeostasis; GO:0006886: intracellular protein transport; GO:0046324: regulation of glucose import	GO:0005829: cytosol; GO:0019898: extrinsic to membrane; GO:0009898: internal side of plasma membrane; GO:0005792: microsome; GO:0048471: perinuclear region of cytoplasm; GO:0000300: peripheral to membrane of membrane fraction; GO:0012506: vesicle membrane	GO:0005515: protein binding
C261R119	0.00359184	3.16441	DOWN	Co-chaperone protein HscB, mitochondrial precursor	Hscb	100900	Mm.200231
C134R070	0.00359316	6.92073	UP	60S ribosomal protein L7	RPL7
C078R018	0.00359321	4.1038	UP	Protein max	max		Dr.5013	GO:0006355: regulation of transcription, DNA-dependent	GO:0005634: nucleus	GO:0003677: DNA binding; GO:0005515: protein binding
C221R127	0.00359519	2.56503	DOWN	Tripartite motif-containing protein 16	Trim16	94092	Mm.117087		GO:0005737: cytoplasm
C112R078	0.00359612	2.51517	DOWN	Vesicle transport protein GOT1B	GOLT1B	51026	Hs.62275	GO:0043123: positive regulation of I-kappaB kinase/NF-kappaB cascade	GO:0005783: endoplasmic reticulum	GO:0004871: signal transducer activity
C185R090	0.00359932	2.99155	DOWN	Tropomodulin-4	TMOD4	505645	Bt.87251
C165R052	0.00360243	2.7731	UP	Transposable element Tcb1 transposase
C096R114	0.00360576	3.79315	DOWN	GTPase HRas precursor	HRAS1	396229	Gga.3849		GO:0000139: Golgi membrane; GO:0005886: plasma membrane
C220R027	0.00360769	8.61989	UP	Splicing factor, arginine/serine-rich 3	SFRS3	6428	Hs.405144			GO:0005515: protein binding; GO:0003723: RNA binding
C099R010	0.00362211	2.93762	UP	Ubiquitin-conjugating enzyme E2 J2	UBE2J2	506103	Bt.32465		GO:0005789: endoplasmic reticulum membrane	GO:0004842: ubiquitin-protein ligase activity
C151R150	0.00362353	3.75434	DOWN	Myotubularin-related protein 10	mtmr10	555239	Dr.108710
C150R106	0.00363168	2.3722	DOWN	ADP-ribosylation factor 1	arf1	380166	Xl.3045
C111R151	0.00363351	2.35599	DOWN	High mobility group protein B3	HMGB3	3149	Hs.693708	GO:0007275: multicellular organismal development		GO:0008301: DNA bending activity
C204R035	0.00363425	2.85038	UP	Cell division cycle-associated protein 7	CDCA7	83879	Hs.470654	GO:0042127: regulation of cell proliferation	GO:0005634: nucleus
C236R099	0.00363585	3.63722	DOWN	Protein HGV2	HGV2
C114R149	0.00363802	4.91127	UP	Protein SET	SET	6418	Hs.436687; Hs.596814	GO:0006260: DNA replication; GO:0035067: negative regulation of histone acetylation; GO:0006913: nucleocytoplasmic transport; GO:0006334: nucleosome assembly; GO:0006337: nucleosome disassembly	GO:0005783: endoplasmic reticulum; GO:0005634: nucleus; GO:0048471: perinuclear region of cytoplasm	GO:0042393: histone binding; GO:0004864: phosphoprotein phosphatase inhibitor activity; GO:0008601: protein phosphatase type 2A regulator activity
C122R038	0.00363966	20.8124	UP	Zinc finger and SCAN domain-containing protein 10	ZSCAN10	84891	Hs.334515
C213R156	0.00364404	10.8099	UP	SWI/SNF-related matrix-associated actin-dependent regulator of chromatin subfamily A member 5	SMARCA5	8467	Hs.589489	GO:0006338: chromatin remodeling; GO:0006334: nucleosome assembly; GO:0016584: nucleosome positioning; GO:0006357: regulation of transcription from RNA polymerase II promoter; GO:0006352: transcription initiation	GO:0000793: condensed chromosome; GO:0031213: RSF complex	GO:0005524: ATP binding; GO:0016887: ATPase activity; GO:0003677: DNA binding; GO:0004386: helicase activity; GO:0005515: protein binding; GO:0003702: RNA polymerase II transcription factor activity
C168R135	0.00365727	4.92194	DOWN	NADH dehydrogenase [ubiquinone] flavoprotein 3, mitochondrial precursor	NDUFV3
C005R088	0.00365763	2.79698	UP	U3 small nucleolar ribonucleoprotein protein IMP4	Imp4	27993	Mm.291745	GO:0006364: rRNA processing	GO:0005730: nucleolus	GO:0005515: protein binding
C193R092	0.00366273	5.97876	DOWN	LYR motif-containing protein 4	LYRM4	57128	Hs.387755; Hs.696067
C078R010	0.00366287	4.26652	UP	Ig mu chain C region membrane-bound form					GO:0005886: plasma membrane
C036R081	0.00366748	5.06658	DOWN	Serine/threonine-protein kinase PLK2	Plk2	83722	Rn.12100
C059R048	0.00367285	2.84405	DOWN	N-acetylgalactosaminyltransferase 7	GALNT7				GO:0000139: Golgi membrane
C006R065	0.00367459	2.52186	UP	ATP-binding cassette sub-family F member 2	ABCF2	10061	Hs.654958	GO:0006810: transport	GO:0043190: ATP-binding cassette (ABC) transporter complex; GO:0005740: mitochondrial envelope	GO:0005524: ATP binding; GO:0005215: transporter activity
C136R098	0.0036797	3.17201	UP	Envoplakin	EVPL	2125	Hs.500635	GO:0008544: epidermis development; GO:0030216: keratinocyte differentiation; GO:0018149: peptide cross-linking	GO:0001533: cornified envelope	GO:0030674: protein binding, bridging; GO:0005198: structural molecule activity
C177R138	0.00368217	2.57705	UP	Transcriptional regulator Myc	myc
C102R135	0.00368858	2.05448	UP	39S ribosomal protein L37, mitochondrial precursor	MRPL37	772313	Gga.37027
C263R033	0.00370041	3.21876	DOWN	Vacuolar proton pump subunit F	Atp6v1f	116664	Rn.6167
C164R056	0.00370046	4.46288	UP	28S ribosomal protein S16, mitochondrial precursor	Mrps16	66242	Mm.23747		GO:0005739: mitochondrion
C062R151	0.00371066	2.40506	DOWN	Transcription factor PU.1	SPI1	6688	Hs.502511	GO:0000122: negative regulation of transcription from RNA polymerase II promoter; GO:0043193: positive regulation of gene-specific transcription; GO:0045646: regulation of erythrocyte differentiation		GO:0005515: protein binding; GO:0003700: transcription factor activity
C214R145	0.003711	5.09555	UP	39S ribosomal protein L35, mitochondrial precursor	MRPL35
C013R101	0.00371297	4.84272	DOWN	Zinc finger protein 292	ZNF292		Hs.590890; Hs.656621
C128R103	0.00371324	3.51601	DOWN	Nuclear pore complex protein Nup133	NUP133	55746	Hs.12457	GO:0006406: mRNA export from nucleus	GO:0005643: nuclear pore	GO:0005487: nucleocytoplasmic transporter activity; GO:0005515: protein binding
C012R008	0.00371441	2.79222	DOWN	Transmembrane and ubiquitin-like domain-containing protein 2	Tmub2	303567	Rn.143886
C097R137	0.00371647	4.49406	UP	si:ch211-261f7.2				GO:0008150: biological_process	GO:0005575: cellular_component	GO:0003674: molecular_function
C198R089	0.00371794	3.18913	DOWN	Transketolase	TKT	445425	Bt.4750	GO:0040008: regulation of growth		GO:0004802: transketolase activity
C225R076	0.00372196	4.94683	DOWN	Receptor-type tyrosine-protein phosphatase epsilon precursor	PTPRE	5791	Hs.127022	GO:0006470: protein amino acid dephosphorylation		GO:0005001: transmembrane receptor protein tyrosine phosphatase activity
C123R163	0.00372925	2.30241	DOWN	serine/arginine repetitive matrix 2				GO:0008150: biological_process	GO:0005575: cellular_component	GO:0003674: molecular_function
C030R167	0.00373123	3.45576	DOWN	Sorting nexin-1	Snx1	84471	Rn.144614
C049R050	0.00373128	2.73253	DOWN	ATP-sensitive inward rectifier potassium channel 10	KCNJ10	3766	Hs.408960	GO:0006813: potassium ion transport	GO:0005887: integral to plasma membrane	GO:0015272: ATP-activated inward rectifier potassium channel activity
C056R146	0.00373216	2.95608	DOWN	Zinc finger protein 93	ZNF93	81931	Hs.301059	GO:0006355: regulation of transcription, DNA-dependent	GO:0005634: nucleus	GO:0003700: transcription factor activity; GO:0008270: zinc ion binding
C013R151	0.00373549	2.34311	DOWN	Tyrosine-protein phosphatase non-receptor type 1	PTPN1	5770	Hs.417549	GO:0007165: signal transduction		GO:0005515: protein binding; GO:0004725: protein tyrosine phosphatase activity
C152R056	0.00373775	3.66059	DOWN	Ceramide kinase	CERK	64781	Hs.200668	GO:0006672: ceramide metabolic process	GO:0000299: integral to membrane of membrane fraction	GO:0001729: ceramide kinase activity; GO:0000287: magnesium ion binding
C240R036	0.00374209	7.84037	DOWN	Factor in the germline alpha	FIGLA	344018	Hs.407636	GO:0048599: oocyte development	GO:0005667: transcription factor complex	GO:0008134: transcription factor binding
C109R100	0.00374597	4.27713	UP	Small ubiquitin-related modifier 2 precursor	sumo2	445027	Dr.80492
C076R106	0.00375301	3.0914	UP	Surfeit locus protein 6 homolog	surf6
C240R027	0.00375418	3.33772	UP	eps8-like1				GO:0008150: biological_process	GO:0005575: cellular_component	GO:0003674: molecular_function
C046R044	0.00375542	3.74146	UP	RuvB-like 1	ruvbl1		Dr.77619	GO:0045941: positive regulation of transcription
C196R133	0.00376226	3.25261	DOWN	Creatine kinase M-type	Ckm	12715	Mm.2375	GO:0046314: phosphocreatine biosynthetic process		GO:0004111: creatine kinase activity
C135R116	0.00376506	2.92877	DOWN	28915 cd00033, CCP, Domain abundant in complement control proteins; SUSHI repeat; short complement-like repeat (SCR); The complement control protein (CCP) modules (also known as short consensus repeats SCRs or SUSHI repeats) contain approximately 60 am...
C023R149	0.00376858	2.1558	UP	Serine-threonine kinase receptor-associated protein	STRAP	11171	Hs.504895			GO:0005515: protein binding
C197R015	0.00377289	3.70787	UP	BTB/POZ domain-containing protein KCTD10	KCTD10	83892	Hs.524731; Hs.663628
C100R094	0.00378575	3.82266	DOWN	RING finger protein 170	rnf170	406612	Dr.108674
C229R043	0.00378646	2.21681	DOWN	Pituitary tumor-transforming gene 1 protein-interacting protein precursor	PTTG1IP	754	Hs.474010	GO:0006606: protein import into nucleus	GO:0005737: cytoplasm; GO:0016020: membrane; GO:0005634: nucleus
C222R114	0.00378921	3.05922	DOWN	Sulfhydryl oxidase 1 precursor	QSOX1	373914	Gga.148	GO:0006467: protein thiol-disulfide exchange	GO:0005615: extracellular space	GO:0016971: flavin-linked sulfhydryl oxidase activity
C088R155	0.00379258	3.0221	DOWN	Ras-related protein Rab-3D	Rab3d	19340	Mm.260157	GO:0018125: peptidyl-cysteine methylation; GO:0017157: regulation of exocytosis	GO:0042588: zymogen granule	GO:0005515: protein binding
C041R111	0.00379467	10.7947	UP	Target of EGR1 protein 1	TOE1	513052	Bt.56668		GO:0016607: nuclear speck
C099R164	0.00379644	3.22553	UP	RNA-binding protein 45	RBM45	129831	Hs.377257	GO:0007399: nervous system development	GO:0005737: cytoplasm; GO:0005634: nucleus	GO:0003723: RNA binding
C177R113	0.00379664	6.44659	DOWN	Synaptotagmin-like protein 4	SYTL4	94121	Hs.592224	GO:0006887: exocytosis	GO:0019897: extrinsic to plasma membrane	GO:0042043: neurexin binding; GO:0005543: phospholipid binding
C107R043	0.0037988	6.31447	UP	Transcriptional repressor protein YY1	YY1	7528	Hs.388927	GO:0006357: regulation of transcription from RNA polymerase II promoter		GO:0003713: transcription coactivator activity; GO:0003714: transcription corepressor activity; GO:0003700: transcription factor activity; GO:0008270: zinc ion binding
C045R166	0.00380438	2.99652	DOWN	TRAF-interacting protein	Traip	22036	Mm.297870	GO:0007165: signal transduction		GO:0005515: protein binding; GO:0005057: receptor signaling protein activity
C020R085	0.00381422	3.43795	DOWN	Zinc finger protein 180	ZNF180	7733	Hs.130683
C132R124	0.00381426	6.51335	UP	Transforming protein RhoA precursor	Rhoa	11848	Mm.757	GO:0000902: cell morphogenesis; GO:0007160: cell-matrix adhesion; GO:0007229: integrin-mediated signaling pathway; GO:0043524: negative regulation of neuron apoptosis; GO:0043123: positive regulation of I-kappaB kinase/NF-kappaB cascade; GO:0007266: Rh...	GO:0005829: cytosol; GO:0005634: nucleus; GO:0005886: plasma membrane	GO:0003924: GTPase activity; GO:0005515: protein binding; GO:0004871: signal transducer activity
C041R103	0.00381546	4.90359	DOWN	Protein transport protein Sec61 subunit alpha isoform B	sec61ab				GO:0005789: endoplasmic reticulum membrane
C240R113	0.00382927	4.45654	UP	B-cell receptor-associated protein 31	BCAP31				GO:0005789: endoplasmic reticulum membrane; GO:0033116: ER-Golgi intermediate compartment membrane
C199R063	0.00383112	2.32742	UP	Condensin complex subunit 3	ncapg	398088	Xl.445
C014R020	0.00383268	2.31343	UP	Histone H1.0	h1f0	407939	Str.4764
C136R085	0.00383269	5.55679	UP	Protein RER1	RER1	11079	Hs.525527	GO:0006890: retrograde vesicle-mediated transport, Golgi to ER	GO:0030173: integral to Golgi membrane
C111R135	0.00383461	2.19805	UP	Proteasome subunit beta type-4 precursor	psmb4		Xl.4728
C021R051	0.00384011	3.19159	DOWN	Dynactin subunit 3	DCTN3	514327	Bt.12392		GO:0005813: centrosome; GO:0005819: spindle
C120R135	0.0038414	3.92814	DOWN	Death-inducing protein	Dip	223752	Mm.24442
C191R131	0.0038427	3.05036	DOWN	Probable saccharopine dehydrogenase	SCCPDH	51097	Hs.498397			GO:0047131: saccharopine dehydrogenase (NAD+, L-glutamate-forming) activity
C113R064	0.00384441	4.14162	UP	U3 small nucleolar ribonucleoprotein protein IMP3	IMP3	55272	Hs.513043		GO:0005730: nucleolus	GO:0005515: protein binding
C142R005	0.00384684	3.42786	UP	U6 snRNA-specific terminal uridylyltransferase 1	Tut1	499314	Rn.129389			GO:0050265: RNA uridylyltransferase activity
C146R101	0.00385037	3.33486	DOWN	HLA class II histocompatibility antigen, DP alpha chain precursor	HLA-DPA1	3113	Hs.347270	GO:0006955: immune response	GO:0005887: integral to plasma membrane	GO:0032395: MHC class II receptor activity
C201R070	0.00385179	3.47039	DOWN	Calcineurin subunit B isoform 1	Ppp3r1	29748	Rn.42903
C128R101	0.00385451	3.89139	DOWN	G/T mismatch-specific thymine DNA glycosylase	TDG	6996	Hs.584809	GO:0006284: base-excision repair	GO:0005654: nucleoplasm	GO:0003684: damaged DNA binding; GO:0005515: protein binding; GO:0008263: pyrimidine-specific mismatch base pair DNA N-glycosylase activity
C041R140	0.00386506	2.36146	DOWN	85 kDa calcium-independent phospholipase A2	Pla2g6	53357	Mm.155620
C172R023	0.00387003	4.43819	DOWN	CDC42 small effector 1						GO:0003674: molecular_function
C169R042	0.00387185	2.06827	UP	LYR motif-containing protein 2	Lyrm2	108755	Mm.1182
C164R062	0.00387243	2.58787	UP	Mps one binder kinase activator-like 3	MOBKL3	429007	Gga.16491
C183R003	0.00387814	13.9595	UP	Carbohydrate sulfotransferase 12	chst12	496355	Xl.3990		GO:0000139: Golgi membrane	GO:0047756: chondroitin 4-sulfotransferase activity
C213R098	0.00388078	3.33592	DOWN	Protein mab-21-like 1	mab21l1	246091	Dr.18293
C245R065	0.00388422	2.13496	DOWN	E3 ubiquitin-protein ligase UBR5	UBR5	51366	Hs.591856	GO:0008283: cell proliferation; GO:0050847: progesterone receptor signaling pathway; GO:0006974: response to DNA damage stimulus; GO:0006511: ubiquitin-dependent protein catabolic process	GO:0005634: nucleus; GO:0005625: soluble fraction	GO:0005515: protein binding; GO:0004842: ubiquitin-protein ligase activity
C084R099	0.00388793	3.7348	DOWN	Histone acetyltransferase HTATIP	HTATIP	10524	Hs.528299	GO:0030521: androgen receptor signaling pathway; GO:0006302: double-strand break repair; GO:0016573: histone acetylation; GO:0045893: positive regulation of transcription, DNA-dependent; GO:0006366: transcription from RNA polymerase II promoter	GO:0035267: NuA4 histone acetyltransferase complex	GO:0050681: androgen receptor binding; GO:0003713: transcription coactivator activity
C143R159	0.00391433	2.82436	DOWN	Mitochondrial import inner membrane translocase subunit Tim8 A	timm8a	447075	Xl.23990		GO:0005743: mitochondrial inner membrane
C005R097	0.00393222	2.88192	UP	60S ribosomal protein L4-B	rpl4-B		Xl.8805
C248R151	0.00393247	3.26522	DOWN	Myosin heavy chain, fast skeletal muscle
C255R086	0.00393507	2.09505	UP	WD repeat-containing protein SAZD	TBL3		Hs.513267	GO:0007199: G-protein signaling, coupled to cGMP nucleotide second messenger		GO:0005057: receptor signaling protein activity
C058R160	0.00393758	3.32764	DOWN	Cystatin precursor
C020R123	0.00393784	2.15715	UP	NEDD4 family-interacting protein 1	ndfip1	436776	Dr.109068		GO:0000139: Golgi membrane
C205R046	0.0039461	6.24166	UP	Nucleolar GTP-binding protein 1	Gtpbp4	69237	Mm.41800	GO:0030336: negative regulation of cell migration; GO:0008285: negative regulation of cell proliferation; GO:0022408: negative regulation of cell-cell adhesion; GO:0033342: negative regulation of collagen binding; GO:0008156: negative regulation of DNA...	GO:0005634: nucleus; GO:0048471: perinuclear region of cytoplasm	GO:0005525: GTP binding; GO:0003924: GTPase activity
C175R080	0.00394671	3.98551	UP	RRP12-like protein	RRP12	423845	Gga.13916
C162R075	0.00394922	4.38657	UP	Synaptobrevin homolog YKT6	ykt6	394067	Dr.80710		GO:0030659: cytoplasmic vesicle membrane; GO:0000139: Golgi membrane
C059R091	0.00395753	3.80021	DOWN	Epsin-1	EPN1	29924	Hs.279953	GO:0006897: endocytosis
C163R037	0.00395996	2.14309	DOWN	Putative all-trans-retinol 13,14-reductase precursor	retsat	325922	Dr.80063			GO:0051786: all-trans-retinol 13,14-reductase activity
C200R156	0.00396069	3.39741	DOWN	Dual adapter for phosphotyrosine and 3-phosphotyrosine and 3-phosphoinositide	DAPP1	27071	Hs.436271	GO:0006470: protein amino acid dephosphorylation; GO:0007165: signal transduction		GO:0005543: phospholipid binding; GO:0004725: protein tyrosine phosphatase activity
C199R118	0.00396096	4.04177	DOWN	Nicotinate-nucleotide pyrophosphorylase [carboxylating]	QPRT	23475	Hs.513484	GO:0051259: protein oligomerization; GO:0034213: quinolinate catabolic process		GO:0004514: nicotinate-nucleotide diphosphorylase (carboxylating) activity; GO:0042803: protein homodimerization activity
C043R138	0.00397141	7.16802	UP	Myosin-Ie	Myo1e	25484	Rn.8737
C242R075	0.00397647	6.15829	UP	DNA-(apurinic or apyrimidinic site) lyase	Apex1	11792	Mm.203	GO:0045454: cell redox homeostasis	GO:0005634: nucleus; GO:0048471: perinuclear region of cytoplasm	GO:0003677: DNA binding; GO:0046872: metal ion binding; GO:0016491: oxidoreductase activity; GO:0003713: transcription coactivator activity
C172R053	0.00398482	3.09307	UP	Protein RRP5 homolog	PDCD11	22984	Hs.239499		GO:0005634: nucleus	GO:0008134: transcription factor binding
C037R071	0.00398769	4.34386	UP	Fas-binding factor 1	FBF1		Hs.514494
C170R089	0.00399263	4.82911	DOWN	Oocyte zinc finger protein XlCOF20
C164R023	0.00399712	2.09689	DOWN	Serine/threonine-protein kinase RIO3	Riok3		Mm.28551
C096R028	0.00399985	2.29058	DOWN	Lysosomal protective protein precursor	CTSA	5476	Hs.652282	GO:0006886: intracellular protein transport	GO:0005783: endoplasmic reticulum; GO:0005764: lysosome	GO:0004180: carboxypeptidase activity; GO:0008047: enzyme activator activity; GO:0005515: protein binding
C125R072	0.00400036	4.2868	DOWN	N-acetylgalactosaminyltransferase 7	Galnt7	108150	Mm.62886	GO:0006493: protein amino acid O-linked glycosylation		GO:0004653: polypeptide N-acetylgalactosaminyltransferase activity
C056R089	0.00400425	2.62184	DOWN	Troponin C, slow skeletal and cardiac muscles	TNNC1	396032	Gga.3041
C100R056	0.00401355	2.30534	UP	Tetraspanin-16	TSPAN16	26526	Hs.579784		GO:0016021: integral to membrane
C131R108	0.00401758	7.79401	UP	Nicotinamide riboside kinase 2	ITGB1BP3	27231	Hs.135458			GO:0005515: protein binding
C117R013	0.00402068	8.48172	DOWN	Coiled-coil domain-containing protein 77	ccdc77	446402	Xl.7566
C103R159	0.00402494	3.07904	DOWN	Adenosine receptor A2a	ADORA2A	100034039	Eca.12776		GO:0005886: plasma membrane
C238R012	0.00402529	3.18252	UP	Transposable element Tcb1 transposase
C088R137	0.00402995	3.55998	UP	Polyadenylate-binding protein 1	Pabpc1		Mm.371570; Mm.436146			GO:0008143: poly(A) binding
C055R002	0.00404637	3.6791	UP	Heterogeneous nuclear ribonucleoprotein Q	Syncrip	56403	Mm.260545		GO:0005737: cytoplasm	GO:0008143: poly(A) binding
C127R031	0.00404912	4.90301	UP	Leucine-rich repeat-containing protein 38 precursor	Lrrc38		Mm.94020
C163R035	0.00405084	2.12402	DOWN	Probable ATP-dependent RNA helicase DDX5	Ddx5		Mm.220038	GO:0045941: positive regulation of transcription	GO:0005634: nucleus	GO:0003712: transcription cofactor activity
C196R006	0.00405369	2.28932	DOWN	Malate dehydrogenase, mitochondrial precursor	MDH2				GO:0005759: mitochondrial matrix
C125R048	0.00405567	9.31875	DOWN	Beta-2-microglobulin precursor	b2m
C064R085	0.00405697	3.55665	DOWN	Protein-arginine deiminase type-2	Padi2	29511	Rn.98523
C069R046	0.0040591	3.08782	DOWN	Pinin	PNN	5411	Hs.409965	GO:0007155: cell adhesion	GO:0005911: cell-cell junction; GO:0005882: intermediate filament	GO:0005515: protein binding; GO:0005198: structural molecule activity
C235R018	0.0040627	4.6268	DOWN	Diablo homolog, mitochondrial precursor	Diablo	66593	Mm.46716	GO:0006919: activation of caspase activity; GO:0008631: induction of apoptosis by oxidative stress	GO:0005739: mitochondrion
C130R044	0.00406737	3.29147	UP	31389 COG1196, Smc, Chromosome segregation ATPases [Cell division and chromosome partitioning].
C172R013	0.0040744	2.06254	UP	Coiled-coil domain-containing protein MTMR15	mtmr15	565458	Dr.35714
C262R100	0.00407467	4.48253	UP	Procollagen-lysine,2-oxoglutarate 5-dioxygenase 3 precursor	Plod3	288583	Rn.90152		GO:0030867: rough endoplasmic reticulum membrane
C246R073	0.0040773	2.29866	DOWN	Protein TsetseEP precursor
C145R140	0.00408145	4.5367	DOWN	Small nuclear ribonucleoprotein Sm D1	SNRPD1	6632	Hs.464734	GO:0000245: spliceosome assembly	GO:0030532: small nuclear ribonucleoprotein complex	GO:0005515: protein binding; GO:0003723: RNA binding
C119R077	0.00408266	6.13364	DOWN	Beta-2-microglobulin precursor	b2m
C109R087	0.00408268	2.39935	DOWN	SUMO-conjugating enzyme UBC9	Ube2i	25573	Rn.2274
C006R117	0.00408446	2.92845	DOWN	PAP-associated domain-containing protein 5	Papd5		Mm.37825; Mm.465740
C149R072	0.00408465	6.16594	UP	Protein FAM43A	FAM43A	131583	Hs.699513
C142R150	0.00408721	3.93582	UP	Cleft lip and palate transmembrane protein 1 homolog	clptm1	445253	Dr.33937
C051R007	0.00409106	3.97404	UP	Growth arrest and DNA-damage-inducible protein GADD45 gamma	GADD45G	504939	Bt.30720
C164R144	0.00409521	3.19306	DOWN	Uncharacterized protein KIAA0892 precursor	Kiaa0892	74549	Mm.269061
C132R012	0.00409597	2.70052	UP	Heterogeneous nuclear ribonucleoprotein L	Hnrnpl	15388	Mm.9043		GO:0045120: pronucleus
C151R125	0.00409936	2.83876	UP	Ubiquitin carboxyl-terminal hydrolase isozyme L3	Uchl3	50933	Mm.275970	GO:0007628: adult walking behavior; GO:0042755: eating behavior
C229R045	0.00410212	4.09808	DOWN	tRNA (guanine-N(1)-)-methyltransferase	TRMT5					GO:0009019: tRNA (guanine-N1-)-methyltransferase activity
C043R104	0.00410456	2.28319	DOWN	Betaine--homocysteine S-methyltransferase 1	bhmt	322228	Dr.132188; Dr.75610			GO:0047150: betaine-homocysteine S-methyltransferase activity
C152R080	0.00410714	6.54737	UP	ADP-ribosylation factor-like protein 2	ARL2	402	Hs.502836	GO:0007021: tubulin complex assembly		GO:0005095: GTPase inhibitor activity
C078R014	0.00410864	4.23925	DOWN	RAC-gamma serine/threonine-protein kinase	AKT3	10000	Hs.498292	GO:0006468: protein amino acid phosphorylation; GO:0007165: signal transduction		GO:0005515: protein binding; GO:0004672: protein kinase activity
C209R087	0.0041156	3.18566	DOWN	Lysozyme g
C178R071	0.00411754	2.6112	DOWN	DNA-repair protein complementing XP-A cells homolog	xpa	397790	Xl.902
C211R166	0.00411865	2.84669	DOWN	Cell differentiation protein RCD1 homolog	RQCD1	9125	Hs.148767	GO:0007548: sex differentiation
C169R049	0.00411897	3.61377	DOWN	Insulin-like growth factor-binding protein 6 precursor	IGFBP6	3489	Hs.274313	GO:0008285: negative regulation of cell proliferation; GO:0007165: signal transduction
C180R042	0.00412381	2.51297	DOWN	Uncharacterized protein C1orf106 homolog		67313	Mm.36763
C120R016	0.00413284	4.14554	DOWN	Liprin-beta-2	PPFIBP2	8495	Hs.655714	GO:0007154: cell communication	GO:0005622: intracellular
C185R039	0.00414603	5.79666	UP	SSXT protein	SS18	6760	Hs.404263		GO:0005634: nucleus
C013R133	0.00414728	3.94657	UP	Endoplasmin precursor	HSP90B1	374163	Gga.4724		GO:0005783: endoplasmic reticulum
C115R018	0.0041473	4.89101	DOWN	Ras GTPase-activating protein nGAP	RASAL2	9462	Hs.656823	GO:0007165: signal transduction		GO:0005099: Ras GTPase activator activity
C131R104	0.00415451	2.23203	DOWN	Ankyrin repeat and SOCS box protein 13	ASB13	79754	Hs.445899			GO:0005515: protein binding
C073R092	0.00415897	4.75308	UP	Bile salt-activated lipase precursor	CEL		Hs.533258	GO:0030299: cholesterol absorption; GO:0006707: cholesterol catabolic process; GO:0009062: fatty acid catabolic process; GO:0044258: intestinal lipid catabolic process; GO:0030157: pancreatic juice secretion; GO:0018350: protein amino acid esterificati...	GO:0005737: cytoplasm	GO:0008201: heparin binding; GO:0004771: sterol esterase activity; GO:0004806: triacylglycerol lipase activity
C092R128	0.00416389	3.05508	UP	Nucleolar protein 14	Nol14		Mm.40292	GO:0030490: maturation of SSU-rRNA; GO:0042274: ribosomal small subunit biogenesis	GO:0005730: nucleolus	GO:0005515: protein binding; GO:0030515: snoRNA binding
C095R070	0.00416461	2.67031	DOWN	Inositol-trisphosphate 3-kinase C	Itpkc	233011	Mm.30963; Mm.443470			GO:0008440: inositol trisphosphate 3-kinase activity
C121R105	0.00416869	3.80668	DOWN	CAP-Gly domain-containing linker protein 3	CLIP3
C136R158	0.00418706	2.51169	DOWN	Armadillo repeat protein deleted in velo-cardio-facial syndrome	ARVCF	421	Hs.370408	GO:0007155: cell adhesion; GO:0007275: multicellular organismal development	GO:0005622: intracellular
C149R108	0.00418864	4.47023	UP	Syndecan-2-A precursor	sdc2-A		Xl.41926
C016R061	0.00418876	3.64598	DOWN	Proteasome subunit alpha type-7	psma7
C088R086	0.00419492	2.39487	DOWN	5-aminolevulinate synthase, erythroid-specific, mitochondrial precursor	alas2				GO:0005759: mitochondrial matrix
C021R121	0.00419693	3.30676	UP	Cisplatin resistance-associated overexpressed protein	Crop	67684	Mm.30927	GO:0006915: apoptosis; GO:0006950: response to stress; GO:0008380: RNA splicing	GO:0005634: nucleus	GO:0003729: mRNA binding
C117R110	0.00421272	3.30227	DOWN	Transcription factor MafB	Mafb	16658	Mm.330745	GO:0042472: inner ear morphogenesis; GO:0045944: positive regulation of transcription from RNA polymerase II promoter; GO:0007585: respiratory gaseous exchange; GO:0007379: segment specification	GO:0005667: transcription factor complex	GO:0003677: DNA binding; GO:0005515: protein binding
C180R120	0.00421944	14.1472	UP	Ribosome-binding protein 1	RRBP1	6238	Hs.472213	GO:0007165: signal transduction; GO:0006412: translation	GO:0030176: integral to endoplasmic reticulum membrane; GO:0005840: ribosome	GO:0004872: receptor activity
C218R092	0.00422177	4.18332	DOWN	Activity-dependent neuroprotector homeobox protein	Adnp		Mm.201322	GO:0043524: negative regulation of neuron apoptosis	GO:0005615: extracellular space; GO:0005634: nucleus	GO:0003682: chromatin binding; GO:0005515: protein binding
C116R060	0.00422368	5.28117	UP	Uncharacterized protein C13orf33 homolog	Awms3	70717	Mm.252139
C108R002	0.00423298	8.43002	DOWN	family with sequence similarity 96, member A				GO:0008150: biological_process	GO:0005575: cellular_component	GO:0003674: molecular_function
C005R051	0.00424405	2.5305	DOWN	5'-3' exoribonuclease 2	XRN2	421236	Gga.8002	GO:0000738: DNA catabolic process, exonucleolytic	GO:0005730: nucleolus	GO:0008409: 5'-3' exonuclease activity
C116R084	0.00424426	2.51133	DOWN	Zinc finger protein 568	ZNF568	374900	Hs.404220
C024R079	0.0042461	3.0674	UP	Sorting nexin-16	SNX16	64089	Hs.492121
C023R057	0.00425533	2.96542	DOWN	Ras-related GTP-binding protein C	Rragc	54170	Mm.220922		GO:0005737: cytoplasm; GO:0005634: nucleus	GO:0019003: GDP binding; GO:0005525: GTP binding; GO:0003924: GTPase activity; GO:0046982: protein heterodimerization activity
C192R106	0.00425673	8.88739	UP	Beta-galactosidase	lacZ	945006				GO:0005515: protein binding
C147R034	0.0042677	2.83029	DOWN	88696 pfam00100, Zona_pellucida, Zona pellucida-like domain..
C092R015	0.00426796	2.91402	DOWN	Zinc finger protein 292	ZNF292		Hs.590890; Hs.656621
C198R069	0.00426814	2.6243	DOWN	Putative all-trans-retinol 13,14-reductase precursor	retsat	325922	Dr.80063			GO:0051786: all-trans-retinol 13,14-reductase activity
C120R129	0.00427138	3.1793	DOWN	A kinase anchor protein 10, mitochondrial precursor	Akap10	56697	Mm.274404	GO:0008104: protein localization	GO:0005739: mitochondrion	GO:0005515: protein binding
C044R053	0.00427339	3.42401	UP	15 kDa selenoprotein precursor	2015-09-01				GO:0005788: endoplasmic reticulum lumen	GO:0008430: selenium binding
C081R041	0.00427761	5.47807	UP	NADH dehydrogenase [ubiquinone] 1 beta subcomplex subunit 6	NDUFB6	4712	Hs.493668	GO:0006120: mitochondrial electron transport, NADH to ubiquinone	GO:0005747: mitochondrial respiratory chain complex I	GO:0008137: NADH dehydrogenase (ubiquinone) activity
C261R156	0.00427842	2.18476	UP	Arginyl-tRNA synthetase, cytoplasmic	RARS	416168	Gga.22550
C056R113	0.00428045	5.84334	DOWN	Apoptosis regulatory protein Siva	SIVA1	10572	Hs.112058	GO:0006917: induction of apoptosis		GO:0005175: CD27 receptor binding; GO:0001618: viral receptor activity
C102R124	0.0042823	2.38491	UP	Deoxyhypusine hydroxylase	dohh	321732	Dr.2393	GO:0008612: peptidyl-lysine modification to hypusine		GO:0019135: deoxyhypusine monooxygenase activity
C035R051	0.00428773	2.17369	DOWN	Serine/threonine-protein kinase Nek1	NEK1	4750	Hs.481181		GO:0005737: cytoplasm; GO:0005634: nucleus	GO:0005515: protein binding; GO:0004672: protein kinase activity
C135R003	0.00428779	2.90775	DOWN	Phosphatidylinositol transfer protein alpha isoform	Pitpna	18738	Mm.3128
C178R002	0.00428979	3.56254	UP	Protein FAM53B	Fam53b	77938	Mm.225649
C181R054	0.00429506	2.79224	UP	Protein CutA homolog precursor	cuta	447112	Xl.35115
C259R160	0.00429621	2.22921	DOWN	Large neutral amino acids transporter small subunit 1	SLC7A5	100008844	Ocu.3084	GO:0015804: neutral amino acid transport	GO:0016021: integral to membrane	GO:0015171: amino acid transmembrane transporter activity; GO:0042605: peptide antigen binding
C070R159	0.00429779	5.99821	UP	Actin-related protein 8	ACTR8	615133	Bt.12705
C143R114	0.00430395	3.13203	UP	Interleukin enhancer-binding factor 2 homolog	ilf2	406517	Dr.76824	GO:0045893: positive regulation of transcription, DNA-dependent	GO:0005730: nucleolus	GO:0003677: DNA binding; GO:0003725: double-stranded RNA binding; GO:0005515: protein binding; GO:0030528: transcription regulator activity
C051R016	0.00430802	2.30551	UP	Chromobox protein homolog 1	CBX1	10951	Hs.77254		GO:0000775: chromosome, centromeric region; GO:0005720: nuclear heterochromatin; GO:0005654: nucleoplasm; GO:0005819: spindle	GO:0003682: chromatin binding; GO:0005515: protein binding
C205R153	0.00430889	6.61021	DOWN	Fatty acid-binding protein, liver-type	fabp1
C241R016	0.00431436	3.67871	UP	26S proteasome non-ATPase regulatory subunit 5	PSMD5
C077R120	0.00431617	10.553	UP	Lin-28 homolog A	lin28	394066	Dr.24217
C035R110	0.00431709	3.62325	UP	TATA-binding protein-associated factor 2N	TAF15	8148	Hs.402752
C123R084	0.00432555	6.2901	UP	LAS1-like protein	LAS1L	81887	Hs.522675			GO:0005515: protein binding
C189R102	0.00433901	2.43004	UP	Eukaryotic translation initiation factor 3 subunit E	EIF3E	534165	Bt.48825
C188R152	0.00433961	6.30706	DOWN	RNA polymerase II elongation factor ELL	ELL	8178	Hs.515260	GO:0006368: RNA elongation from RNA polymerase II promoter		GO:0008159: positive transcription elongation factor activity; GO:0005515: protein binding
C163R156	0.0043403	3.27494	DOWN	Uveal autoantigen with coiled-coil domains and ankyrin repeats	UACA	55075	Hs.108049		GO:0005576: extracellular region
C039R061	0.00434457	2.02689	UP	Glutathione S-transferase kappa 1	GSTK1	373156	Hs.390667		GO:0005622: intracellular	GO:0042802: identical protein binding
C103R042	0.00434818	4.57022	DOWN	Flavin reductase	BLVRB	645	Hs.515785			GO:0004074: biliverdin reductase activity
C007R067	0.00435053	12.5513	UP	Zinc finger protein 678	ZNF678	339500	Hs.656372
C054R164	0.00435203	8.41375	UP	NADH dehydrogenase [ubiquinone] 1 alpha subcomplex subunit 6	NDUFA6
C156R042	0.00436428	3.76625	UP	DNA-directed RNA polymerases I, II, and III subunit RPABC4	Polr2k	100046796; 17749	Mm.27375
C072R031	0.00436541	2.65064	UP	Mitochondrial-processing peptidase subunit beta, mitochondrial precursor	PMPCB	534546	Bt.87343		GO:0005759: mitochondrial matrix	GO:0004240: mitochondrial processing peptidase activity
C120R018	0.00436629	2.3681	UP	MPN domain-containing protein	mpnd	559169	Dr.74186
C200R060	0.00437634	4.89287	UP	NADH dehydrogenase [ubiquinone] 1 beta subcomplex subunit 6	NDUFB6	4712	Hs.493668	GO:0006120: mitochondrial electron transport, NADH to ubiquinone	GO:0005747: mitochondrial respiratory chain complex I	GO:0008137: NADH dehydrogenase (ubiquinone) activity
C159R130	0.00438999	3.2936	DOWN	Syntaxin-18	stx18	554130	Dr.87736		GO:0005789: endoplasmic reticulum membrane
C193R113	0.00439028	5.22848	DOWN	Peptidyl-prolyl cis-trans isomerase-like 6	PPIL6	614498	Bt.26173
C082R097	0.00439742	4.59858	DOWN	RING finger and SPRY domain-containing protein 1 precursor	RSPRY1	89970	Hs.460885
C214R077	0.00439779	5.46848	UP	Small ubiquitin-related modifier 2 precursor	SUMO2	397044	Ssc.5454
C173R079	0.0044128	3.75036	UP	Polycomb protein esc	esc
C143R087	0.00441973	6.57609	DOWN	7SK snRNA methylphosphate capping enzyme	Mepce	231803	Mm.61193
C207R164	0.00441976	3.30281	UP	Proteasome activator complex subunit 1	Psme1	19186	Mm.830	GO:0019884: antigen processing and presentation of exogenous antigen		GO:0008538: proteasome activator activity; GO:0005515: protein binding
C098R147	0.00442179	2.11117	UP	Translocon-associated protein subunit delta precursor	Ssr4	20832	Mm.831		GO:0005789: endoplasmic reticulum membrane
C063R031	0.00442193	4.77917	DOWN	Ras GTPase-activating-like protein IQGAP1	IQGAP1	8826	Hs.430551	GO:0007165: signal transduction	GO:0005884: actin filament	GO:0005516: calmodulin binding; GO:0005096: GTPase activator activity; GO:0005095: GTPase inhibitor activity
C028R113	0.00442747	3.47653	DOWN	Paxillin	PXN
C005R110	0.00443069	4.31331	DOWN	Flavin-containing amine oxidase domain-containing protein 1	AOF1	221656	Hs.484813
C262R024	0.00443338	5.17447	UP	Eukaryotic translation initiation factor 3 subunit D	EIF3D	515226	Bt.23244
C023R084	0.00443589	7.26537	UP	Proteasome subunit alpha type-1	PSMA1	515503	Bt.23202
C232R021	0.00443851	7.47273	UP	Zinc finger protein 207	ZNF207	7756	Hs.699291	GO:0006355: regulation of transcription, DNA-dependent	GO:0005634: nucleus	GO:0003700: transcription factor activity; GO:0008270: zinc ion binding
C158R117	0.00443906	5.04314	UP	RNA-binding protein 45	RBM45	129831	Hs.377257	GO:0007399: nervous system development	GO:0005737: cytoplasm; GO:0005634: nucleus	GO:0003723: RNA binding
C023R067	0.00444361	4.32879	DOWN	THAP domain-containing protein 4	Thap4	67026	Mm.272356
C217R142	0.00445164	4.95372	UP	DNA-directed RNA polymerases I, II, and III subunit RPABC1	Polr2e	66420	Mm.18579
C143R088	0.00445474	6.89112	UP	Abhydrolase domain-containing protein 14B	ABHD14B
C002R111	0.00445583	8.62146	UP	29261 cd00204, ANK, ankyrin repeats; ankyrin repeats mediate protein-protein interactions in very diverse families of proteins. The number of ANK repeats in a protein can range from 2 to over 20 (ankyrins, for example). ANK repeats may occur in combin...
C126R077	0.00445647	5.14377	UP	U3 small nucleolar ribonucleoprotein protein IMP4	Imp4	27993	Mm.291745	GO:0006364: rRNA processing	GO:0005730: nucleolus	GO:0005515: protein binding
C002R039	0.00446051	2.1861	DOWN	FK506-binding protein 1B	Fkbp1b	58950	Rn.46439
C120R123	0.00446164	3.86544	DOWN	AN1-type zinc finger protein 2B	Zfand2b	363253	Rn.32162
C174R079	0.00446733	3.14766	UP	Splicing factor, arginine/serine-rich 2	Sfrs2	20382	Mm.21841; Mm.348004		GO:0016607: nuclear speck; GO:0005681: spliceosome	GO:0005515: protein binding
C029R119	0.0044683	6.40375	DOWN	Beta-2-microglobulin precursor	b2m
C130R114	0.00448371	6.17072	DOWN	Zinc finger protein 227	ZNF227	7770	Hs.371335
C216R161	0.00448694	2.25753	DOWN	Annexin A4	ANXA4	281625	Bt.38197
C201R031	0.00448914	4.54054	UP	Guanine nucleotide-binding protein-like 3	gnl3	321897	Dr.76519	GO:0042127: regulation of cell proliferation	GO:0005730: nucleolus	GO:0005525: GTP binding; GO:0005515: protein binding
C215R117	0.0045016	2.2446	DOWN	UBX domain-containing protein 8	ubxd8	734096	Str.25177
C086R032	0.00450219	3.06087	DOWN	Transposable element Tc1 transposase	tc1a			GO:0006313: transposition, DNA-mediated	GO:0005634: nucleus	GO:0004803: transposase activity
C058R043	0.00450659	2.41254	DOWN	Probable phospholipid-transporting ATPase IF	ATP11B	23200	Hs.478429	GO:0015917: aminophospholipid transport; GO:0006811: ion transport	GO:0005637: nuclear inner membrane	GO:0005488: binding; GO:0015075: ion transmembrane transporter activity; GO:0004012: phospholipid-translocating ATPase activity
C217R164	0.00451035	6.41942	UP	DNA-binding protein inhibitor ID-1	ID1	3397	Hs.504609	GO:0016481: negative regulation of transcription; GO:0043433: negative regulation of transcription factor activity	GO:0005634: nucleus	GO:0005515: protein binding; GO:0016564: transcription repressor activity
C179R160	0.00451353	3.55377	DOWN	Lin-7 homolog B	Lin7b	60377	Rn.44184		GO:0016323: basolateral plasma membrane
C190R118	0.00452446	2.92451	UP	Probable ATP-dependent RNA helicase DDX56	DDX56	508728	Bt.48952
C017R045	0.00452675	4.7226	DOWN	Beta-2-microglobulin precursor	b2m
C068R054	0.00452749	6.05365	UP	A-kinase anchor protein 7	Akap7		Mm.179069; Mm.448245; Mm.456255		GO:0005634: nucleus	GO:0051018: protein kinase A binding; GO:0019901: protein kinase binding
C153R040	0.00453001	3.31972	UP	Probable RNA-binding protein 25	RBM25		Hs.531106	GO:0000398: nuclear mRNA splicing, via spliceosome		GO:0003729: mRNA binding
C168R005	0.00453408	3.04744	DOWN	Cytochrome b-c1 complex subunit 2, mitochondrial precursor	UQCRC2	282394	Bt.27799; Bt.63020
C254R023	0.00454218	4.14466	UP	Amyloid beta A4 protein precursor	app
C208R103	0.00454684	2.28876	DOWN	Transmembrane 9 superfamily member 3 precursor	TM9SF3	56889	Hs.500674			GO:0005488: binding
C112R097	0.00454868	10.8069	UP	Calcyclin-binding protein	CACYBP	618428	Bt.20607
C144R004	0.00454919	8.6354	DOWN	5'-nucleotidase domain-containing protein 2	Nt5dc2	290558	Rn.2956
C172R152	0.00455471	17.9552	UP	Hepatocyte nuclear factor 3-beta	foxa2	100049256	Ola.93
C244R155	0.00456459	2.30013	DOWN	Coatomer subunit delta	ARCN1	770561	Gga.1878		GO:0000139: Golgi membrane
C083R114	0.00457041	4.15131	DOWN	Ubiquitin carboxyl-terminal hydrolase 12	USP12	219333	Hs.42400	GO:0006464: protein modification process		GO:0004221: ubiquitin thiolesterase activity
C083R022	0.00457976	10.6031	DOWN	Integral membrane protein 2C	Itm2c	301575	Rn.8450
C017R153	0.00458386	2.63582	DOWN	Ubiquitin-conjugating enzyme E2 S	UBE2S	617703	Bt.21408			GO:0004842: ubiquitin-protein ligase activity
C097R038	0.00458533	3.43929	DOWN	Zinc transporter ZIP13	slc39a13	368686	Dr.75981
C046R152	0.00458716	2.8497	DOWN	Sprouty-related, EVH1 domain-containing protein 2	spred2	793290	Dr.106535
C217R136	0.00458731	2.71181	DOWN	AN1-type zinc finger protein 2B	Zfand2b	363253	Rn.32162
C132R125	0.00459256	2.04414	UP	Selenide, water dikinase 1	sephs1	324947	Dr.20919
C097R113	0.00459636	2.66196	UP	Selenoprotein H	Selh	72657	Mm.259293
C055R105	0.00460114	4.10402	DOWN	Sterol regulatory element-binding protein 2	srebf2	100037309	Dr.114132		GO:0005789: endoplasmic reticulum membrane; GO:0000139: Golgi membrane
C150R063	0.00461542	2.57843	UP	CUG-BP- and ETR-3-like factor 2	cugbp2	373117	Dr.77531
C082R091	0.00461749	3.43863	DOWN	CPEB-associated factor Maskin	masking		Xl.25749			GO:0005515: protein binding
C166R067	0.00461806	2.49453	DOWN	Kelch domain-containing protein 6	klhdc6	559380	Dr.115366
C217R065	0.00462872	2.92977	UP	Probable glutamyl-tRNA(Gln) amidotransferase subunit B, mitochondrial precursor	Pet112l	229487	Mm.52275		GO:0005739: mitochondrion
C116R051	0.00463284	3.38074	DOWN	Twinfilin-2	twf2	321614	Dr.4587
C221R027	0.00463956	2.25643	UP	Gastric cancer antigen Zg14 homolog
C136R105	0.00464407	2.63741	DOWN	SH2 domain-containing protein 4A	sh2d4a	780161	Str.31486
C141R039	0.00464695	2.11083	DOWN	Uncharacterized protein C12orf43	C12orf43	64897	Hs.528671
C262R018	0.00465839	3.09698	DOWN	Protein tyrosine phosphatase type IVA 2	Ptp4a2	85237	Rn.167750		GO:0005769: early endosome; GO:0005886: plasma membrane
C245R133	0.00465962	2.54691	UP	Nucleolar protein 66	No66	71952	Mm.251483	GO:0006338: chromatin remodeling; GO:0042254: ribosome biogenesis	GO:0005730: nucleolus
C031R165	0.0046654	2.25456	DOWN	Cysteine protease ATG4B	atg4b		Dr.115536
C105R092	0.00466581	3.91051	DOWN	High choriolytic enzyme 1 precursor	hcea
C115R102	0.00467375	6.01988	DOWN	Low density lipoprotein receptor adapter protein 1	Ldlrap1	100017	Mm.27486	GO:0042632: cholesterol homeostasis; GO:0048260: positive regulation of receptor-mediated endocytosis	GO:0009925: basal plasma membrane; GO:0005829: cytosol; GO:0005769: early endosome	GO:0030276: clathrin binding; GO:0001784: phosphotyrosine binding
C119R153	0.00467447	8.30957	UP	Small ubiquitin-related modifier 3 precursor	SUMO3	770553	Gga.4495
C228R059	0.00467611	2.26812	DOWN	Phosphatidylinositol 3-kinase regulatory subunit alpha	PIK3R1	282307	Bt.91714	GO:0008286: insulin receptor signaling pathway; GO:0048009: insulin-like growth factor receptor signaling pathway; GO:0046854: phosphoinositide phosphorylation	GO:0005943: 1-phosphatidylinositol-4-phosphate 3-kinase, class IA complex	GO:0043125: ErbB-3 class receptor binding; GO:0005158: insulin receptor binding; GO:0043560: insulin receptor substrate binding; GO:0005159: insulin-like growth factor receptor binding; GO:0035014: phosphoinositide 3-kinase regulator activity
C256R051	0.00469061	2.64663	DOWN	Mucosa-associated lymphoid tissue lymphoma translocation protein 1 homolog	Malt1		Mm.132613	GO:0051092: positive regulation of NF-kappaB transcription factor activity; GO:0001923: B-1 B cell differentiation; GO:0045087: innate immune response; GO:0050870: positive regulation of T cell activation; GO:0050856: regulation of T cell receptor sign...	GO:0005829: cytosol	GO:0005515: protein binding
C037R088	0.00470248	2.35326	DOWN	Maleylacetoacetate isomerase	Gstz1	14874	Mm.29652; Mm.390529	GO:0006559: L-phenylalanine catabolic process; GO:0006572: tyrosine catabolic process	GO:0005739: mitochondrion	GO:0004364: glutathione transferase activity
C044R129	0.00470302	3.09591	UP	Mitochondrial intermembrane space import and assembly protein 40	chchd4	445144	Dr.117015; Dr.77914		GO:0005758: mitochondrial intermembrane space
C071R019	0.0047034	2.54452	UP	T-complex protein 1 subunit theta	CCT8	418486	Gga.4566
C047R036	0.00470669	4.73363	DOWN	Uncharacterized protein YMR317W	YMR317W	855366
C090R063	0.00471176	9.37687	UP	Small ubiquitin-related modifier 3 precursor	SUMO3	770553	Gga.4495
C023R015	0.00471511	5.87314	DOWN	Mitogen-activated protein kinase 3	Mapk3	26417	Mm.8385	GO:0051216: cartilage development; GO:0031663: lipopolysaccharide-mediated signaling pathway; GO:0009887: organ morphogenesis; GO:0006468: protein amino acid phosphorylation; GO:0006974: response to DNA damage stimulus; GO:0043330: response to exogenou...	GO:0005737: cytoplasm; GO:0005634: nucleus	GO:0004707: MAP kinase activity; GO:0001784: phosphotyrosine binding
C120R029	0.00471593	3.85263	DOWN	Dedicator of cytokinesis protein 7	Dock7	67299	Mm.260623			GO:0048365: Rac GTPase binding
C101R143	0.00471669	3.2521	UP	Nucleoprotein TPR	TPR	7175	Hs.279640	GO:0006606: protein import into nucleus	GO:0005737: cytoplasm; GO:0005643: nuclear pore
C047R065	0.00472083	8.89604	UP	Coiled-coil domain-containing protein 25	ccdc25	393359; 792116	Dr.79614
C131R125	0.0047253	2.22658	UP	Interleukin enhancer-binding factor 3 homolog	ilf3	321868	Dr.76843
C003R090	0.0047257	2.23745	DOWN	Arrestin domain-containing protein 2	ARRDC2	27106	Hs.515249
C024R100	0.00472789	2.07333	DOWN	Homeobox protein PKNOX1	Pknox1		Mm.259295	GO:0010551: regulation of specific transcription from RNA polymerase II promoter	GO:0005737: cytoplasm; GO:0005667: transcription factor complex	GO:0005515: protein binding; GO:0003705: RNA polymerase II transcription factor activity, enhancer binding; GO:0043565: sequence-specific DNA binding; GO:0016563: transcription activator activity
C087R062	0.00473007	9.04846	DOWN	Mid1-interacting protein 1	Mid1ip1	68041	Mm.29429	GO:0007026: negative regulation of microtubule depolymerization	GO:0005737: cytoplasm; GO:0015630: microtubule cytoskeleton; GO:0005634: nucleus	GO:0008022: protein C-terminus binding
C024R078	0.00474175	2.44076	DOWN	Zinc finger protein 700	ZNF700	90592	Hs.528486
C010R096	0.00474378	5.75042	UP	4896.1.peg.1143 ArrayExpress:Q96WV6 InterPro:IPR009306 Pfam:PF06131 Uniprot:Q96WV6
C043R075	0.00474504	11.6831	UP	39S ribosomal protein L17, mitochondrial precursor	Mrpl17	27397	Mm.44225	GO:0000002: mitochondrial genome maintenance	GO:0005743: mitochondrial inner membrane
C004R136	0.00475704	4.12745	DOWN	Lysosomal thioesterase PPT2 precursor	Ppt2	54397	Mm.373627			GO:0008474: palmitoyl-(protein) hydrolase activity
C125R046	0.00476083	2.57991	UP	DNA primase large subunit	PRIM2	5558	Hs.654580	GO:0006269: DNA replication, synthesis of RNA primer		GO:0003896: DNA primase activity
C008R051	0.00476332	3.40727	DOWN	Ankyrin repeat domain-containing protein 11	ANKRD11	29123	Hs.335003
C063R096	0.00477026	6.53834	DOWN	Beta-2-microglobulin precursor	b2m
C063R114	0.00477039	2.93943	DOWN	Galectin-2	LGALS2	3957	Hs.531776
C130R018	0.00477847	2.07579	DOWN	Zinc transporter ZIP9	slc39a9	541413	Dr.118987
C180R084	0.00477911	3.97043	DOWN	Coiled-coil domain-containing protein 66	Ccdc66	320234	Mm.247767; Mm.390701
C017R058	0.00478392	2.07098	DOWN	LIM and senescent cell antigen-like-containing domain protein 1	LIMS1	3987	Hs.597715; Hs.613268; Hs.655316	GO:0007569: cell aging
C093R045	0.00478894	2.2944	UP	Nucleolar protein 11-like	nol11	321700	Dr.121662; Dr.75192
C265R117	0.00479476	3.30314	DOWN	Myelin-oligodendrocyte glycoprotein precursor	Mog		Mm.210857
C081R082	0.00481039	3.06839	DOWN	Brain protein 44	BRP44	25874	Hs.517768		GO:0005739: mitochondrion
C103R135	0.00481082	3.83005	UP	Lipase maturation factor 1	Lmf1	76483	Mm.12787	GO:0009306: protein secretion
C024R057	0.00482103	3.11367	DOWN	Leukocyte elastase inhibitor	serpinb1	496899	Str.27793
C117R095	0.00482249	2.5732	UP	Transcription initiation factor TFIID subunit 10	TAF10	6881	Hs.5158		GO:0048471: perinuclear region of cytoplasm; GO:0005669: transcription factor TFIID complex	GO:0005515: protein binding; GO:0003702: RNA polymerase II transcription factor activity
C216R147	0.0048235	2.32268	UP	Intraflagellar transport protein 172 homolog	ift172		Dr.19771
C256R019	0.00482362	3.62046	UP	32199 COG2016, COG2016, Predicted RNA-binding protein (contains PUA domain) [Translation, ribosomal structure and biogenesis].
C221R148	0.00483735	2.42586	DOWN	Muted protein homolog	MUTED	63915	Hs.150837			GO:0005515: protein binding
C139R133	0.00484016	3.33835	UP	ADP-ribosylation factor 4	ARF4	518601	Bt.47269
C265R135	0.00484199	12.7942	UP	Probable RNA-directed DNA polymerase from transposon BS	RTase			GO:0006313: transposition, DNA-mediated		GO:0003964: RNA-directed DNA polymerase activity
C046R145	0.00485209	3.95318	DOWN	Makorin-2	Mkrn2		Mm.101316		GO:0005622: intracellular
C050R147	0.00485755	5.40379	DOWN	F-box only protein 37	Fbxl15		Mm.19973
C096R068	0.00485895	2.28613	DOWN	Succinyl-CoA ligase [GDP-forming] subunit alpha, mitochondrial precursor	SUCLG1	399539	Ssc.14502			GO:0004776: succinate-CoA ligase (GDP-forming) activity
C147R017	0.00485911	3.05097	UP	40S ribosomal protein S19-binding protein 1	RPS19BP1	91582	Hs.526933		GO:0005730: nucleolus; GO:0005654: nucleoplasm	GO:0005515: protein binding
C168R130	0.00486182	2.12761	DOWN	Beta-glucuronidase precursor	GUSB	493879				GO:0004566: beta-glucuronidase activity
C025R128	0.00486288	2.19462	UP	Nuclear transcription factor Y subunit beta	NFYB	614382	Bt.63176
C065R094	0.00486963	3.07678	DOWN	Dysbindin	dtnbp1	394109	Dr.80474
C009R056	0.00487377	3.53921	DOWN	Ras GTPase-activating-like protein IQGAP1	IQGAP1	8826	Hs.430551	GO:0007165: signal transduction	GO:0005884: actin filament	GO:0005516: calmodulin binding; GO:0005096: GTPase activator activity; GO:0005095: GTPase inhibitor activity
C253R111	0.00487528	2.84551	DOWN	Transcription factor Sox-3	sox3	30529; 556845	Dr.117972	GO:0051091: positive regulation of transcription factor activity
C186R102	0.00487782	2.92613	DOWN	Transcriptional repressor CTCF	CTCF	396274	Gga.3278			GO:0005515: protein binding
C026R007	0.00487793	2.55016	DOWN	Protein disulfide-isomerase A5 precursor	PDIA5	10954	Hs.477352	GO:0006118: electron transport; GO:0006457: protein folding; GO:0006950: response to stress	GO:0005788: endoplasmic reticulum lumen	GO:0016491: oxidoreductase activity; GO:0003756: protein disulfide isomerase activity
C254R140	0.00487885	2.29352	UP	Probable ATP-dependent RNA helicase DHX37	DHX37	57647	Hs.107382
C071R031	0.00488677	2.44721	UP	Transposable element Tc1 transposase	tc1a			GO:0006313: transposition, DNA-mediated	GO:0005634: nucleus	GO:0004803: transposase activity
C171R153	0.00490821	3.2288	DOWN	F-box/LRR-repeat protein 19	Fbxl19	233902	Mm.259353
C251R024	0.00491828	2.96791	DOWN	Sialic acid synthase	NANS	54187	Hs.522310; Hs.665191	GO:0009103: lipopolysaccharide biosynthetic process	GO:0005737: cytoplasm	GO:0008781: N-acylneuraminate cytidylyltransferase activity
C262R085	0.00491838	5.91596	DOWN	Mitochondrial tumor suppressor 1 homolog	mtus1	563853	Dr.39108		GO:0005886: plasma membrane
C230R040	0.00492273	2.74251	UP	Nuclear RNA export factor 1	NXF1
C167R131	0.00492399	4.293	UP	Protein CREG2 precursor	Creg2	263764	Mm.122091		GO:0005783: endoplasmic reticulum; GO:0005794: Golgi apparatus
C229R128	0.00493244	4.94106	DOWN	G2/mitotic-specific cyclin-B2	CCNB2
C146R038	0.00493961	20.5476	UP	keratin 78						GO:0005515: protein binding
C132R141	0.00494276	9.04935	UP	Pumilio domain-containing protein C14orf21 homolog		67842	Mm.180338
C151R134	0.00496902	2.65005	DOWN	Dihydrolipoyllysine-residue acetyltransferase component of pyruvate dehydrogenase complex	pdhC	2940497				GO:0004742: dihydrolipoyllysine-residue acetyltransferase activity
C253R009	0.00497128	3.66494	DOWN	Transcription factor SOX-9	Sox9	20682	Mm.286407	GO:0001502: cartilage condensation; GO:0001708: cell fate specification; GO:0001837: epithelial to mesenchymal transition; GO:0001942: hair follicle development; GO:0007507: heart development; GO:0019100: male germ-line sex determination; GO:0008584: m...	GO:0005634: nucleus	GO:0005515: protein binding; GO:0043565: sequence-specific DNA binding; GO:0016563: transcription activator activity
C127R004	0.00497464	2.49273	UP	Claudin-like protein ZF4A22	cldn7	100002388; 60635	Dr.116642; Dr.75457
C230R149	0.00497511	2.2607	UP	Lamin-B1	LMNB1	4001	Hs.89497		GO:0005638: lamin filament	GO:0005198: structural molecule activity
C200R147	0.004976	2.74425	DOWN	Protein GATS	gats	496428	Str.1660
C104R032	0.00497649	4.59338	DOWN	Nucleoporin-like protein RIP	HRB	536149	Bt.41634
C260R115	0.00498018	11.8812	UP	Zinc finger protein 271	ZNF271
C144R122	0.00498525	2.21087	DOWN	Bifunctional purine biosynthesis protein PURH	ATIC	471	Hs.90280	GO:0006139: nucleobase, nucleoside, nucleotide and nucleic acid metabolic process		GO:0003937: IMP cyclohydrolase activity; GO:0004643: phosphoribosylaminoimidazolecarboxamide formyltransferase activity; GO:0005515: protein binding
C087R112	0.00499106	11.4777	UP	Putative uncharacterized protein YIL169C precursor	YIL169C	854637
C216R064	0.00499291	3.84506	DOWN	Isochorismatase domain-containing protein 1	isoc1	559897	Dr.79345
C109R002	0.00499437	3.06908	DOWN	Tubulin beta-2 chain	TUB-2
C044R162	0.00499514	3.77592	DOWN	Nuclear pore complex protein Nup133	NUP133	55746	Hs.12457	GO:0006406: mRNA export from nucleus	GO:0005643: nuclear pore	GO:0005487: nucleocytoplasmic transporter activity; GO:0005515: protein binding
C114R097	0.00499553	4.89807	UP	Interferon-induced very large GTPase 1	GVIN1		Hs.494757
C226R056	0.00500223	2.7425	DOWN	CAAX prenyl protease 1 homolog	ZMPSTE24	10269	Hs.132642; Hs.591501	GO:0006508: proteolysis		GO:0008235: metalloexopeptidase activity
C190R157	0.00500418	3.82611	UP	CAD protein	CAD	790	Hs.377010			GO:0004088: carbamoyl-phosphate synthase (glutamine-hydrolyzing) activity
C093R134	0.00500871	4.2116	UP	WD repeat and SOCS box-containing protein 1	wsb1	445931	Tru.1848
C094R170	0.0050388	3.25365	DOWN	Myosin-Ie	Myo1e	25484	Rn.8737
C149R142	0.00504459	6.45789	UP	Zinc finger protein ZPR1	Znf259	22687	Mm.17519		GO:0005737: cytoplasm; GO:0005634: nucleus	GO:0005515: protein binding; GO:0008270: zinc ion binding
C119R116	0.00504502	3.18426	DOWN	Chondroitin sulfate proteoglycan 5 precursor	Cspg5	29873	Mm.38496	GO:0050804: regulation of synaptic transmission	GO:0030660: Golgi-associated vesicle membrane	GO:0005515: protein binding
C177R123	0.00504615	4.63309	DOWN	Creatine kinase, testis isozyme	tck1					GO:0004111: creatine kinase activity
C165R115	0.00504968	2.35312	UP	FK506-binding protein 10 precursor	FKBP10	535310	Bt.2698		GO:0005788: endoplasmic reticulum lumen
C091R013	0.00505129	3.83137	UP	Integrin alpha-9 precursor	ITGA9		Hs.113157	GO:0007155: cell adhesion	GO:0008305: integrin complex
C130R104	0.0050586	3.92161	UP	Transcription factor 20	TCF20	6942	Hs.475018	GO:0006355: regulation of transcription, DNA-dependent	GO:0005634: nucleus	GO:0003677: DNA binding; GO:0003713: transcription coactivator activity
C197R047	0.00505992	6.304	DOWN	G kinase-anchoring protein 1	gkap1	406581	Dr.78114
C179R087	0.00507003	4.23236	UP	1-acyl-sn-glycerol-3-phosphate acyltransferase epsilon	AGPAT5	55326	Hs.624002	GO:0008654: phospholipid biosynthetic process	GO:0005739: mitochondrion	GO:0003841: 1-acylglycerol-3-phosphate O-acyltransferase activity
C131R060	0.00507871	2.46407	UP	Surfeit locus protein 2	surf2
C249R133	0.00508498	2.9839	DOWN	Complement C1q-like protein 2 precursor	C1QL2		Hs.433493
C199R091	0.00509184	3.54838	DOWN	BCAS2 protein homolog	bcas2	493614	Dr.4101
C246R011	0.00509842	2.99418	DOWN	Tubulin-specific chaperone C	TBCC	515354	Bt.49077
C012R030	0.00511187	3.39993	DOWN	NADH-cytochrome b5 reductase 3	CYB5R3				GO:0005789: endoplasmic reticulum membrane; GO:0005741: mitochondrial outer membrane	GO:0004128: cytochrome-b5 reductase activity
C223R007	0.00511465	4.46588	DOWN	Choline-phosphate cytidylyltransferase A	PCYT1A	5130	Hs.435767		GO:0005625: soluble fraction	GO:0004105: choline-phosphate cytidylyltransferase activity
C154R020	0.0051234	3.82201	DOWN	Cleavage and polyadenylation specificity factor subunit 1	CPSF1	29894	Hs.493202	GO:0006379: mRNA cleavage; GO:0006378: mRNA polyadenylation	GO:0005847: mRNA cleavage and polyadenylation specificity factor complex	GO:0003730: mRNA 3'-UTR binding; GO:0005515: protein binding
C194R079	0.00513926	5.14238	UP	Ubiquitin domain-containing protein UBFD1	UBFD1		Hs.3459
C028R093	0.00513953	8.131	UP	H/ACA ribonucleoprotein complex subunit 2-like protein	nola2	100003787; 321814	Dr.101617; Dr.76828	GO:0031118: rRNA pseudouridine synthesis	GO:0005732: small nucleolar ribonucleoprotein complex	GO:0030559: rRNA pseudouridylation guide activity; GO:0030515: snoRNA binding
C221R011	0.00514099	6.51827	DOWN	DEP domain-containing protein 7	Depdc7	211896	Mm.288805
C123R113	0.00514332	2.85642	DOWN	Zinc finger protein 592	ZNF592	9640	Hs.79347
C088R082	0.0051466	2.20314	DOWN	Uncharacterized protein KIAA0329/KIAA0297	KIAA0329	9895	Hs.195667
C029R156	0.00514995	2.3381	UP	26S protease regulatory subunit 7	PSMC2	5701	Hs.437366		GO:0005737: cytoplasm; GO:0000502: proteasome complex	GO:0005515: protein binding
C014R104	0.00515125	2.96107	UP	CKLF-like MARVEL transmembrane domain-containing protein 7	CMTM7	112616	Hs.440494
C185R114	0.00516305	2.49458	DOWN	Vacuolar proton pump subunit H	ATP6V1H	282657	Bt.49330
C109R115	0.00516389	3.95564	DOWN	39S ribosomal protein L20, mitochondrial precursor	mrpl20	495406	Xl.34799
C088R169	0.0051642	2.17306	DOWN	Churchill protein	churc1	373819	Xl.677
C138R089	0.00516585	4.14921	DOWN	Glutathione S-transferase P 1
C037R155	0.00519586	3.33695	DOWN	Histone deacetylase complex subunit SAP30L	sap30l	327079	Dr.75929
C066R166	0.00520269	5.27379	UP	Endonuclease G, mitochondrial precursor	Endog	13804	Mm.465287		GO:0005739: mitochondrion
C172R074	0.00521515	2.53391	UP	Eukaryotic translation initiation factor 4 gamma 1	EIF4G1	1981	Hs.433750	GO:0006446: regulation of translational initiation	GO:0016281: eukaryotic translation initiation factor 4F complex	GO:0005515: protein binding; GO:0003743: translation initiation factor activity
C079R036	0.00522328	4.32956	DOWN	WD repeat-containing protein 76	WDR76	79968	Hs.250154
C241R147	0.00522383	3.13484	DOWN	Glutathione transferase omega-1	GSTO1	9446	Hs.190028		GO:0005737: cytoplasm	GO:0004364: glutathione transferase activity; GO:0016656: monodehydroascorbate reductase (NADH) activity
C158R041	0.00522597	2.51332	DOWN	Zinc finger protein ZPR1	ZNF259	504523	Bt.2531
C040R115	0.00523002	4.29333	UP	Amyotrophic lateral sclerosis 2 chromosomal region candidate gene 4 protein	ALS2CR4	65062	Hs.12319
C031R125	0.00523675	3.19561	UP	Proteasome subunit beta type-7 precursor	PSMB7	100037992	Ssc.16968
C101R032	0.0052393	4.80788	UP	Protein FAM49A	FAM49A	421949	Gga.11550
C220R116	0.00523953	3.05076	UP	E3 ubiquitin-protein ligase Mdm2	mdm2	30637	Dr.75764
C126R139	0.00524249	2.24909	UP	Mitochondrial import inner membrane translocase subunit Tim13	timm13	436738; 573171	Dr.79071		GO:0005743: mitochondrial inner membrane
C199R062	0.00524273	4.44697	UP	Structural maintenance of chromosomes protein 2	Smc2		Mm.2999			GO:0005515: protein binding
C225R096	0.00524557	2.59973	DOWN	118689 pfam10161, DDDD, Putative mitochondrial precursor protein. This is a family of small conserved proteins found from nematodes to humans. The C-terminal region is rich in asparagine. Members are putatively assigned to be mitochondrial precursor p...
C158R022	0.00524626	21.0316	UP	Choline transporter-like protein 2	SLC44A2	617624	Bt.63749
C017R059	0.005253	9.00189	UP	Transposable element Tcb2 transposase
C138R121	0.00525389	2.84445	DOWN	Glyceraldehyde-3-phosphate dehydrogenase	gapdh
C146R047	0.00525632	6.09481	DOWN	Myoferlin	FER1L3	26509	Hs.655278	GO:0008015: blood circulation; GO:0006936: muscle contraction	GO:0005635: nuclear envelope; GO:0005886: plasma membrane
C145R101	0.00526982	3.74096	DOWN	14-3-3 protein beta/alpha-2
C137R066	0.00527526	4.07173	DOWN	Podocan precursor	Podn	242608	Mm.74710
C213R032	0.00529115	4.41107	UP	Homeobox protein SIX3	SIX3	378786	Gga.291	GO:0007420: brain development; GO:0001654: eye development; GO:0016481: negative regulation of transcription; GO:0030178: negative regulation of Wnt receptor signaling pathway	GO:0005634: nucleus	GO:0005515: protein binding; GO:0003705: RNA polymerase II transcription factor activity, enhancer binding; GO:0016564: transcription repressor activity
C140R073	0.00531556	3.3276	DOWN	Zona pellucida sperm-binding protein 3 precursor	ZP3	396927	Ssc.14525		GO:0005886: plasma membrane
C212R163	0.00533207	3.42123	DOWN	Rhamnose-binding lectin precursor
C246R128	0.00533958	2.91816	DOWN	RB-associated KRAB zinc finger protein	Rbak	57782	Mm.320419
C041R074	0.00534405	10.9166	UP	Fibroblast growth factor 18 precursor	FGF18	533929	Bt.62474
C070R017	0.00534564	2.78445	DOWN	39S ribosomal protein L19, mitochondrial precursor	MRPL19	510957	Bt.55433
C181R158	0.00535215	4.9516	UP	6-pyruvoyl tetrahydrobiopterin synthase	pts
C151R135	0.00535365	3.23746	UP	DNA-directed RNA polymerases I, II, and III subunit RPABC1	Polr2e	66420	Mm.18579
C010R051	0.00535552	3.27751	DOWN	Acidic mammalian chitinase precursor	CHIA	27159	Hs.128814	GO:0006037: cell wall chitin metabolic process; GO:0006032: chitin catabolic process; GO:0007586: digestion; GO:0006955: immune response; GO:0001101: response to acid; GO:0009620: response to fungus	GO:0005737: cytoplasm; GO:0005615: extracellular space	GO:0008061: chitin binding; GO:0004568: chitinase activity; GO:0003796: lysozyme activity; GO:0005529: sugar binding
C130R156	0.00535901	4.79235	DOWN	Insulin-induced gene 1 protein	insig1	334189	Dr.115835		GO:0005789: endoplasmic reticulum membrane
C249R087	0.00536035	3.79731	DOWN	CD276 antigen precursor	Cd276	315716	Rn.76129
C037R102	0.00536665	3.0726	DOWN	E3 ubiquitin-protein ligase MARCH5	2005-03-01	326067	Dr.77219		GO:0005741: mitochondrial outer membrane
C010R080	0.00536678	3.0385	UP	Cyclin-I	CCNI	10983	Hs.699208	GO:0007283: spermatogenesis
C265R032	0.00537863	3.38114	DOWN	Homeobox protein PKNOX1	Pknox1		Mm.259295	GO:0010551: regulation of specific transcription from RNA polymerase II promoter	GO:0005737: cytoplasm; GO:0005667: transcription factor complex	GO:0005515: protein binding; GO:0003705: RNA polymerase II transcription factor activity, enhancer binding; GO:0043565: sequence-specific DNA binding; GO:0016563: transcription activator activity
C063R063	0.00538276	2.9687	UP	3-ketoacyl-CoA thiolase, mitochondrial	Acaa2	170465	Rn.3786			GO:0003988: acetyl-CoA C-acyltransferase activity
C191R062	0.00538588	4.41654	UP	73156 cd01650, RT_nLTR_like, RT_nLTR: Non-LTR (long terminal repeat) retrotransposon and non-LTR retrovirus reverse transcriptase (RT). This subfamily contains both non-LTR retrotransposons and non-LTR retrovirus RTs. RTs catalyze the conversion of sin...
C180R134	0.00540569	2.90004	DOWN	Atlastin-3	ATL3	25923	Hs.356719
C083R008	0.00541586	26.408	UP	Transposable element Tc1 transposase	tc1a			GO:0006313: transposition, DNA-mediated	GO:0005634: nucleus	GO:0004803: transposase activity
C230R111	0.00541948	3.12445	DOWN	Hematological and neurological expressed 1 protein	HN1	51155	Hs.532803; Hs.651516
C236R088	0.00542639	2.00694	UP	Ankyrin repeat and SOCS box protein 6	ASB6	140459	Hs.125037
C183R008	0.00544716	5.54308	DOWN	Rho guanine nucleotide exchange factor 16	Arhgef16	230972	Mm.38481
C003R071	0.00545635	5.1803	UP	Eukaryotic translation initiation factor 4E-binding protein 2	Eif4ebp2	13688	Mm.259516	GO:0019933: cAMP-mediated signaling; GO:0008286: insulin receptor signaling pathway; GO:0006446: regulation of translational initiation		GO:0005515: protein binding
C097R026	0.0054568	3.46296	DOWN	Transcriptional repressor protein YY1	YY1	7528	Hs.388927	GO:0006357: regulation of transcription from RNA polymerase II promoter		GO:0003713: transcription coactivator activity; GO:0003714: transcription corepressor activity; GO:0003700: transcription factor activity; GO:0008270: zinc ion binding
C225R035	0.00546304	12.1208	UP	Uncharacterized protein C14orf130	C14orf130	55148	Hs.648806
C140R148	0.00546895	4.26335	UP	Nucleolin	ncl		Xl.3189
C123R033	0.00547668	8.7746	UP	26S proteasome non-ATPase regulatory subunit 7	PSMD7	5713	Hs.696154		GO:0005838: proteasome regulatory particle	GO:0005515: protein binding
C175R002	0.0054779	7.72357	UP	P2Y purinoceptor 3	P2RY3				GO:0005886: plasma membrane
C201R115	0.00548296	2.31243	DOWN	118689 pfam10161, DDDD, Putative mitochondrial precursor protein. This is a family of small conserved proteins found from nematodes to humans. The C-terminal region is rich in asparagine. Members are putatively assigned to be mitochondrial precursor p...
C198R068	0.00549717	11.7384	UP	Ankyrin repeat and SOCS box protein 6	ASB6	140459	Hs.125037
C048R096	0.00549837	6.25351	UP	Protein SET	SET	6418	Hs.436687; Hs.596814	GO:0006260: DNA replication; GO:0035067: negative regulation of histone acetylation; GO:0006913: nucleocytoplasmic transport; GO:0006334: nucleosome assembly; GO:0006337: nucleosome disassembly	GO:0005783: endoplasmic reticulum; GO:0005634: nucleus; GO:0048471: perinuclear region of cytoplasm	GO:0042393: histone binding; GO:0004864: phosphoprotein phosphatase inhibitor activity; GO:0008601: protein phosphatase type 2A regulator activity
C053R030	0.00550931	6.53695	UP	Cerebral protein 1 homolog		101867	Mm.231400
C180R113	0.00550939	6.19262	UP	39S ribosomal protein L35, mitochondrial precursor	MRPL35
C162R084	0.00551325	6.00848	DOWN	AT-rich interactive domain-containing protein 4A	ARID4A		Hs.161000	GO:0045892: negative regulation of transcription, DNA-dependent; GO:0006366: transcription from RNA polymerase II promoter	GO:0017053: transcriptional repressor complex	GO:0005515: protein binding; GO:0003700: transcription factor activity; GO:0016564: transcription repressor activity
C144R082	0.005517	3.66092	UP	Methionine aminopeptidase 1	metap1	503783	Dr.106237
C011R030	0.00551906	2.05476	UP	Mitochondrial import inner membrane translocase subunit Tim17-A	TIMM17A	10440	Hs.20716	GO:0006626: protein targeting to mitochondrion	GO:0016021: integral to membrane; GO:0005744: mitochondrial inner membrane presequence translocase complex
C254R080	0.00551962	3.3427	DOWN	Glucocorticoid-induced transcript 1 protein	GLCCI1	113263	Hs.131673
C171R054	0.00551977	2.81561	UP	Metal transporter CNNM3	Cnnm3	94218	Mm.256323		GO:0005886: plasma membrane
C100R131	0.00552068	2.47688	UP	tRNA selenocysteine-associated protein 1	TRSPAP1	532582	Bt.19750
C143R086	0.00552114	2.81081	DOWN	Polysialoglycoprotein precursor
C180R112	0.00552409	3.17703	UP	Heterogeneous nuclear ribonucleoprotein L	HNRNPL		Hs.654559	GO:0006396: RNA processing	GO:0030530: heterogeneous nuclear ribonucleoprotein complex; GO:0005654: nucleoplasm	GO:0005515: protein binding; GO:0003723: RNA binding
C041R003	0.00552545	2.36053	UP	Structural maintenance of chromosomes protein 2	Smc2		Mm.2999			GO:0005515: protein binding
C156R169	0.00552971	2.38535	DOWN	Protein EMSY	emsy	335889	Dr.24202
C108R096	0.00553125	2.74953	DOWN	DNA-directed RNA polymerase III subunit RPC6	POLR3F	10621	Hs.472227	GO:0006359: regulation of transcription from RNA polymerase III promoter	GO:0005666: DNA-directed RNA polymerase III complex	GO:0003899: DNA-directed RNA polymerase activity; GO:0005515: protein binding
C034R137	0.0055314	5.14437	DOWN	Major facilitator superfamily domain-containing protein 1	MFSD1	425017	Gga.42660
C171R146	0.00553485	5.07285	UP	Notchless protein homolog 1	Nle1	217011	Mm.29176	GO:0001826: inner cell mass cell differentiation; GO:0007219: Notch signaling pathway
C213R120	0.00555425	7.52873	DOWN	Ammonium transporter Rh type C	rhcg				GO:0016324: apical plasma membrane
C072R099	0.00555506	4.13914	DOWN	Echinoderm microtubule-associated protein-like 1	Eml1	68519	Mm.236645
C030R085	0.00555814	4	DOWN	High mobility group protein 2-like 1	HMG2L1	10042	Hs.588815	GO:0008333: endosome to lysosome transport	GO:0005634: nucleus	GO:0003677: DNA binding
C085R113	0.00558171	2.89647	DOWN	Rac GTPase-activating protein 1	RACGAP1	29127	Hs.696319	GO:0000915: cytokinesis, contractile ring formation; GO:0007108: cytokinesis, initiation of separation; GO:0009790: embryonic development; GO:0007405: neuroblast proliferation; GO:0007283: spermatogenesis; GO:0008272: sulfate transport	GO:0005634: nucleus	GO:0043014: alpha-tubulin binding; GO:0048487: beta-tubulin binding; GO:0043015: gamma-tubulin binding; GO:0005096: GTPase activator activity; GO:0008022: protein C-terminus binding
[truncated: 726 more rows]
