# Supplementary material for: A 44K microarray dataset of the changing transcriptome in developing Atlantic salmon (Salmo salar L.)
Source: BMC Res Notes. 2011 Mar 29;4:88. doi: 10.1186/1756-0500-4-88 (PMC3073910; doi:10.1186/1756-0500-4-88)
Supplement: Additional file 2 — 05 vs. 10 annotated entities. Spreadsheet of all annotated significantly differentially regulated entities between 5 and 10 dpf. Includes p-values, fold change, direction of regulation, and annotation information. [file 1756-0500-4-88-S2.XLS]

## Sheet: Sheet1
Spot ID	P-value	Fold change	Regulation	Description	Gene	GeneId	UniGene	Biological Process	Cellular Component	Molecular Function
C011R035	2.77208e-07	91.5823	UP	Apolipoprotein B-100 precursor	APOB	338	Hs.120759	GO:0008015: blood circulation; GO:0006869: lipid transport; GO:0007165: signal transduction	GO:0042627: chylomicron; GO:0005783: endoplasmic reticulum; GO:0005792: microsome	GO:0005319: lipid transporter activity; GO:0046982: protein heterodimerization activity; GO:0005102: receptor binding
C022R032	1.2872e-06	23.3743	DOWN	Alpha-(1,3)-fucosyltransferase	Fut7		Mm.1203
C249R135	1.72457e-06	2.31018	DOWN	WD40 repeat-containing protein SMU1	smu1	393168	Dr.31728
C002R051	3.17093e-06	7.13177	UP	Sestrin-3	SESN3	143686	Hs.659934
C155R122	3.31231e-06	4.21429	UP	Thioredoxin-dependent peroxide reductase, mitochondrial precursor	PRDX3					GO:0051920: peroxiredoxin activity
C244R038	3.88413e-06	4.25207	DOWN	Multiple inositol polyphosphate phosphatase 1 precursor	Minpp1	29688	Rn.27882		GO:0005788: endoplasmic reticulum lumen	GO:0004446: multiple inositol-polyphosphate phosphatase activity
C132R007	3.97127e-06	10.7221	DOWN	Lectin precursor	LEC
C097R118	5.11662e-06	6.51574	UP	NADH dehydrogenase [ubiquinone] 1 beta subcomplex subunit 2, mitochondrial precursor	NDUFB2
C248R006	5.35158e-06	2.05076	UP	26S protease regulatory subunit 6A	Psmc3	29677	Rn.11173
C170R074	5.41262e-06	28.2626	DOWN	Creatine kinase, testis isozyme	tck1					GO:0004111: creatine kinase activity
C180R030	6.22152e-06	21.8613	UP	Tubulin alpha chain
C012R109	9.18485e-06	47.1974	UP	Homeobox protein Hox-B7a	hoxb7a	58044	Dr.75790
C102R035	9.18823e-06	2.78647	DOWN	Oxysterol-binding protein-related protein 6	OSBPL6	114880	Hs.318775
C141R148	1.05191e-05	3.90416	UP	Profilin-2	Pfn2	18645	Mm.271744			GO:0005515: protein binding
C039R098	1.07622e-05	5.03361	DOWN	Guanine nucleotide-binding protein G(i), alpha-1 subunit	GNAI1	2770	Hs.134587		GO:0005834: heterotrimeric G-protein complex	GO:0003924: GTPase activity; GO:0005515: protein binding
C112R163	1.17731e-05	3.09746	DOWN	Serine/threonine-protein kinase 35	Stk35	67333	Mm.389329
C138R131	1.2759e-05	13.9189	UP	Sushi, von Willebrand factor type A, EGF and pentraxin domain-containing protein 1 precursor	SVEP1	79987	Hs.522334; Hs.606771
C003R103	1.28272e-05	4.1098	UP	Amine sulfotransferase	SULT3A1	100009006	Ocu.2196			GO:0047685: amine sulfotransferase activity
C187R035	1.31174e-05	3.41263	DOWN	28S ribosomal protein S26, mitochondrial precursor	Mrps26	99045	Mm.30057
C078R052	1.34093e-05	4.69006	UP	Integral membrane protein 2C	Itm2c	301575	Rn.8450
C228R091	1.38117e-05	31.2652	DOWN	Ankyrin repeat and SOCS box protein 11	ASB11	140456	Hs.352183
C169R045	1.65526e-05	10.528	UP	Uncharacterized protein C3orf54	C3orf54	389119	Hs.86674
C127R155	1.66947e-05	30.1263	UP	Myosin regulatory light chain 2, smooth muscle isoform	MYL9	10398	Hs.504687	GO:0006937: regulation of muscle contraction	GO:0005859: muscle myosin complex	GO:0008307: structural constituent of muscle
C121R128	1.80403e-05	4.56116	UP	Tubulin alpha-1C chain	TUBA1C	84790	Hs.652390			GO:0005515: protein binding
C045R084	1.81033e-05	2.10259	UP	Eukaryotic translation initiation factor 3 subunit K	EIF3K	515326	Bt.53466
C125R048	1.85939e-05	7.57824	DOWN	Beta-2-microglobulin precursor	b2m
C231R093	2.01812e-05	6.6227	DOWN	Gonadotropin-releasing hormone II receptor					GO:0005886: plasma membrane
C070R121	2.09482e-05	11.9334	DOWN	High choriolytic enzyme 1 precursor	hcea
C195R107	2.21635e-05	3.23824	UP	Dolichyl-diphosphooligosaccharide--protein glycosyltransferase subunit 2 precursor	RPN2	6185	Hs.370895	GO:0018279: protein amino acid N-linked glycosylation via asparagine	GO:0008250: oligosaccharyltransferase complex	GO:0005515: protein binding
C193R132	2.27045e-05	13.9179	UP	Histidine-rich glycoprotein precursor
C214R096	2.31109e-05	4.55552	UP	FKBP12-rapamycin complex-associated protein	FRAP1	2475	Hs.338207	GO:0016049: cell growth; GO:0016310: phosphorylation; GO:0030163: protein catabolic process; GO:0007584: response to nutrient; GO:0007165: signal transduction	GO:0016020: membrane; GO:0005942: phosphoinositide 3-kinase complex	GO:0016301: kinase activity; GO:0051219: phosphoprotein binding
C075R044	2.38006e-05	5.17223	DOWN	Tumor suppressor p53-binding protein 1	TP53BP1	7158	Hs.440968	GO:0045893: positive regulation of transcription, DNA-dependent	GO:0005737: cytoplasm; GO:0005654: nucleoplasm	GO:0005515: protein binding; GO:0016563: transcription activator activity
C153R151	2.40526e-05	3.24676	UP	Mitochondrial carrier homolog 2	MTCH2				GO:0005743: mitochondrial inner membrane
C152R061	2.43546e-05	19.3254	UP	Transcription factor HES-1	HES1	395128	Gga.3754
C025R058	2.57149e-05	25.2966	UP	Tropomyosin alpha-4 chain	TPM4
C010R018	2.63586e-05	2.40611	DOWN	Vesicle-associated membrane protein-associated protein B	VAPB			GO:0045070: positive regulation of viral genome replication; GO:0030968: endoplasmic reticulum unfolded protein response; GO:0019048: virus-host interaction	GO:0005789: endoplasmic reticulum membrane; GO:0005794: Golgi apparatus	GO:0048487: beta-tubulin binding; GO:0019899: enzyme binding; GO:0046982: protein heterodimerization activity; GO:0042803: protein homodimerization activity
C151R024	2.66412e-05	2.27443	UP	Alpha-enolase	ENO1	396017	Gga.1383
C100R113	2.85987e-05	4.72175	DOWN	Growth arrest and DNA-damage-inducible protein GADD45 beta	GADD45B	4616	Hs.110571	GO:0000185: activation of MAPKKK activity; GO:0006915: apoptosis; GO:0006950: response to stress
C190R162	2.88208e-05	16.4659	DOWN	CCAAT/enhancer-binding protein beta	CEBPB	396185	Gga.4285
C176R082	3.00981e-05	6.96721	UP	Elongation factor 1-delta	eef1d	397892	Xl.1171
C228R106	3.4884e-05	3.31986	DOWN	Protein RCC2 homolog	rcc2	406455	Dr.828
C004R145	3.52844e-05	2.38682	UP	Low molecular weight phosphotyrosine protein phosphatase	ACP1	421909	Gga.23765
C159R023	3.58114e-05	8.71941	DOWN	Adipophilin	ADFP	123	Hs.3416		GO:0005783: endoplasmic reticulum; GO:0005576: extracellular region; GO:0005811: lipid particle
C100R036	3.62909e-05	21.5971	UP	Rho GDP-dissociation inhibitor 1	Arhgdia	192662	Mm.30016	GO:0007266: Rho protein signal transduction	GO:0001772: immunological synapse	GO:0005515: protein binding; GO:0005094: Rho GDP-dissociation inhibitor activity
C069R125	3.70182e-05	4.20089	DOWN	Angiogenic factor with G patch and FHA domains 1	AGGF1	55109	Hs.634849	GO:0007155: cell adhesion; GO:0045766: positive regulation of angiogenesis; GO:0001938: positive regulation of endothelial cell proliferation; GO:0006396: RNA processing; GO:0001570: vasculogenesis	GO:0005576: extracellular region; GO:0048471: perinuclear region of cytoplasm	GO:0043499: eukaryotic cell surface binding; GO:0005515: protein binding
C091R140	3.77034e-05	2.90185	UP	Nuclear transport factor 2	Nutf2	291981	Rn.107980			GO:0005515: protein binding
C188R161	3.82784e-05	7.85917	UP	Paired box protein Pax-6	PAX6	286857	Bt.11759
C107R023	3.89796e-05	4.17629	DOWN	Rho-related GTP-binding protein RhoQ precursor	RHOQ	23433	Hs.695931		GO:0005886: plasma membrane	GO:0003924: GTPase activity; GO:0005515: protein binding
C232R059	3.90989e-05	3.87288	UP	Uracil phosphoribosyltransferase	uprt	404623	Dr.75722			GO:0004845: uracil phosphoribosyltransferase activity
C060R126	3.9869e-05	2.57329	DOWN	Activity-dependent neuroprotector homeobox protein	Adnp		Rn.48777
C259R042	4.14615e-05	5.32866	UP	Eukaryotic translation initiation factor 4E type 2	Eif4e2	26987	Mm.227183			GO:0005515: protein binding
C146R120	4.18872e-05	7.05275	UP	Calumenin precursor	CALU	813	Hs.7753		GO:0005783: endoplasmic reticulum; GO:0005794: Golgi apparatus	GO:0005509: calcium ion binding
C035R002	4.19104e-05	4.18364	UP	CDK5 regulatory subunit-associated protein 3	Cdk5rap3	80278	Rn.3727	GO:0008283: cell proliferation; GO:0000079: regulation of cyclin-dependent protein kinase activity
C251R006	4.20675e-05	8.9458	UP	Protein FAM57A	FAM57A	79850	Hs.154396		GO:0005886: plasma membrane
C001R132	4.34192e-05	5.83677	UP	Cytochrome P450 2K1	cyp2k1				GO:0005789: endoplasmic reticulum membrane	GO:0016712: oxidoreductase activity, acting on paired donors, with incorporation or reduction of molecular oxygen, reduced flavin or flavoprotein as one donor, and incorporation of one atom of oxygen
C157R017	4.43051e-05	31.9464	UP	Group XIIB secretory phospholipase A2-like protein precursor	PLA2G12B	84647	Hs.333175
C139R096	4.54466e-05	14.9948	UP	CDK5 regulatory subunit-associated protein 1-like 1	cdkal1	432014	Xl.13079
C234R102	4.6731e-05	4.2851	UP	Uncharacterized protein C1039.06	SPAC1039.06	2542996			GO:0005829: cytosol; GO:0005634: nucleus
C068R157	4.6926e-05	5.3566	UP	Enhancer of zeste homolog 1	Ezh1	14055	Mm.5027		GO:0005634: nucleus	GO:0005515: protein binding
C010R085	4.7147e-05	4.5313	UP	ATP synthase-coupling factor 6, mitochondrial precursor	ATP5J				GO:0005743: mitochondrial inner membrane
C191R159	4.82066e-05	4.89274	DOWN	Heparan sulfate glucosamine 3-O-sulfotransferase 1 precursor	HS3ST1	9957	Hs.507348; Hs.605349		GO:0005796: Golgi lumen; GO:0016021: integral to membrane	GO:0008146: sulfotransferase activity
C036R019	4.83852e-05	3.69177	UP	60S ribosomal protein L10	RPL10	286790; 782629	Bt.46990
C037R160	4.89453e-05	4.78064	UP	NADH dehydrogenase [ubiquinone] 1 beta subcomplex subunit 2, mitochondrial precursor	NDUFB2
C257R087	5.00309e-05	4.11891	UP	Pallidin	PLDN	26258	Hs.7037	GO:0016081: synaptic vesicle docking during exocytosis		GO:0042802: identical protein binding; GO:0030349: syntaxin-13 binding
C122R154	5.01926e-05	5.39672	UP	Mitochondrial folate transporter/carrier	SLC25A32	81034	Hs.654812	GO:0015884: folic acid transport	GO:0005743: mitochondrial inner membrane	GO:0008517: folic acid transporter activity
C083R108	5.17361e-05	4.77121	DOWN	Beta-2-microglobulin precursor	b2m
C263R041	5.22719e-05	8.64659	UP	High mobility group protein B3	HMGB3	3149	Hs.693708	GO:0007275: multicellular organismal development		GO:0008301: DNA bending activity
C195R160	5.53296e-05	15.3367	UP	Gelsolin precursor	GSN	2934	Hs.522373	GO:0030041: actin filament polymerization; GO:0051014: actin filament severing; GO:0051016: barbed-end actin filament capping	GO:0015629: actin cytoskeleton; GO:0005829: cytosol; GO:0005576: extracellular region	GO:0005509: calcium ion binding; GO:0005515: protein binding
C032R083	5.60552e-05	11.5446	UP	Protein disulfide-isomerase A4 precursor	PDIA4	9601	Hs.93659	GO:0009306: protein secretion	GO:0005788: endoplasmic reticulum lumen	GO:0005515: protein binding
C266R078	5.66644e-05	39.4814	UP	Actin-related protein 2/3 complex subunit 1A	ARPC1A	10552	Hs.124126	GO:0030036: actin cytoskeleton organization	GO:0015629: actin cytoskeleton	GO:0003779: actin binding
C043R125	5.8102e-05	4.13872	UP	CDK5 regulatory subunit-associated protein 3	Cdk5rap3	80278	Rn.3727	GO:0008283: cell proliferation; GO:0000079: regulation of cyclin-dependent protein kinase activity
C115R125	5.8277e-05	2.73258	DOWN	Uncharacterized protein C18orf37 homolog		291737	Rn.18319
C159R129	5.83615e-05	4.95091	UP	Filamin-C	FLNC	2318	Hs.58414			GO:0005515: protein binding
C113R125	5.9653e-05	5.50462	UP	Legumain precursor	LGMN	281281	Bt.8947
C246R068	6.26786e-05	3.6788	UP	Staphylococcal nuclease domain-containing protein 1	Snd1	64635	Rn.36148		GO:0042470: melanosome
C238R082	6.33883e-05	2.34937	UP	ADP-ribosylation factor 4	ARF4	518601	Bt.47269
C186R071	6.42452e-05	12.0136	DOWN	Rhamnose-binding lectin precursor
C051R012	6.62121e-05	7.19111	UP	UPF0197 protein C11orf10	C11orf10	746	Hs.437779
C210R057	6.81416e-05	3.91645	DOWN	Inhibitor of growth protein 5	ING5	727773; 84289	Hs.529172; Hs.645460	GO:0008285: negative regulation of cell proliferation; GO:0045926: negative regulation of growth; GO:0006473: protein amino acid acetylation		GO:0005515: protein binding
C181R072	6.8351e-05	15.3333	UP	Filamin A-interacting protein 1-like	filip1l	100004879	Dr.133614
C226R071	6.87228e-05	4.07386	UP	Calumenin precursor	CALU	539218	Bt.87360		GO:0005788: endoplasmic reticulum lumen; GO:0042470: melanosome
C114R036	6.93677e-05	3.22345	UP	SH3 domain-binding glutamic acid-rich-like protein	SH3BGRL	6451	Hs.108029		GO:0005737: cytoplasm; GO:0005634: nucleus	GO:0005070: SH3/SH2 adaptor activity
C136R007	6.95476e-05	3.68147	UP	Putative deoxyribose-phosphate aldolase	Dera	232449	Mm.29181
C042R009	6.96969e-05	2.90535	UP	Ribosome-binding protein 1	RRBP1	403809	Cfa.15828	GO:0007165: signal transduction	GO:0030176: integral to endoplasmic reticulum membrane
C226R116	7.01252e-05	12.1663	DOWN	Polysialoglycoprotein precursor
C124R061	7.19507e-05	3.15878	DOWN	Guanine nucleotide-binding protein G(I)/G(S)/G(O) subunit gamma-5 precursor	Gng5	79218	Rn.2695
C128R137	7.24851e-05	3.15279	UP	Peroxiredoxin-4	PRDX4	10549	Hs.83383	GO:0007252: I-kappaB phosphorylation		GO:0008379: thioredoxin peroxidase activity
C129R163	7.34816e-05	3.85617	UP	Thioredoxin-dependent peroxide reductase, mitochondrial precursor	PRDX3					GO:0051920: peroxiredoxin activity
C110R094	7.42317e-05	7.53208	DOWN	High mobility group protein B3	HMGB3	3149	Hs.693708	GO:0007275: multicellular organismal development		GO:0008301: DNA bending activity
C172R143	7.44589e-05	7.43312	UP	26 proteasome complex subunit DSS1	SHFM1	7979	Hs.489201	GO:0006508: proteolysis	GO:0000502: proteasome complex	GO:0008233: peptidase activity; GO:0005515: protein binding
C084R045	7.45722e-05	2.10536	DOWN	Zinc finger protein 263	ZNF263	10127	Hs.611475	GO:0006355: regulation of transcription, DNA-dependent		GO:0003700: transcription factor activity
C205R047	7.48533e-05	3.19757	UP	Mitochondrial 39S ribosomal protein L23	mrpl23	415142; 572907	Dr.11081; Dr.111746
C191R137	7.58785e-05	2.37697	UP	Immediate early response 3-interacting protein 1	ier3ip1		Dr.2869		GO:0005789: endoplasmic reticulum membrane
C133R102	7.68674e-05	2.88355	DOWN	Ferritin, middle subunit						GO:0004322: ferroxidase activity
C062R030	7.73382e-05	14.8622	DOWN	DNA-damage-inducible transcript 4-like protein	Ddit4l	140582	Rn.19672		GO:0005737: cytoplasm
C202R159	7.83198e-05	4.45596	UP	14-3-3 protein beta/alpha-1
C101R039	7.86387e-05	6.13228	UP	118767 pfam10243, MIP-T3, Microtubule-binding protein MIP-T3. This protein, which interacts with both microtubules and TRAF3 (tumour necrosis factor receptor-associated factor 3), is conserved from worms to humans. The N-terminal region is the microtu...
C215R159	7.90524e-05	13.8725	DOWN	Polysialoglycoprotein precursor
C180R117	7.93946e-05	9.05626	UP	Solute carrier family 22 member 7	SLC22A7				GO:0016323: basolateral plasma membrane
C188R154	7.96608e-05	2.46817	DOWN	Galectin-3	Lgals3	83781	Rn.764
C167R131	8.11815e-05	4.86613	DOWN	Protein CREG2 precursor	Creg2	263764	Mm.122091		GO:0005783: endoplasmic reticulum; GO:0005794: Golgi apparatus
C038R011	8.14424e-05	4.73946	DOWN	HLA class I histocompatibility antigen, B-35 alpha chain precursor	HLA-B		Hs.622401; Hs.653575; Hs.654404; Hs.77961
C015R144	8.70893e-05	4.80868	UP	Calreticulin precursor	CALR	811	Hs.515162	GO:0006874: cellular calcium ion homeostasis; GO:0006611: protein export from nucleus; GO:0042981: regulation of apoptosis; GO:0006355: regulation of transcription, DNA-dependent	GO:0005829: cytosol; GO:0005788: endoplasmic reticulum lumen	GO:0005509: calcium ion binding; GO:0003677: DNA binding; GO:0005515: protein binding
C137R062	8.84325e-05	5.30815	UP	60S ribosomal protein L21	RPL21
C236R084	8.95539e-05	19.4134	UP	Repetin	RPTN	126638	Hs.376144
C094R079	8.98633e-05	2.05207	UP	Protein TFG	TFG		Hs.518123	GO:0043123: positive regulation of I-kappaB kinase/NF-kappaB cascade	GO:0005737: cytoplasm	GO:0004871: signal transducer activity
C022R038	9.04571e-05	3.83344	UP	Macrophage migration inhibitory factor	MIF	280858	Bt.15528			GO:0050178: phenylpyruvate tautomerase activity
C210R038	9.14222e-05	27.707	UP	Beta-galactosidase	lacZ	945006				GO:0005515: protein binding
C025R161	9.23937e-05	2.27089	UP	Proteasome subunit beta type-2	PSMB2	516919	Bt.40863
C093R141	9.55877e-05	4.31285	UP	Tubulin alpha-1C chain	TUBA1C	84790	Hs.652390			GO:0005515: protein binding
C004R128	9.89057e-05	4.13757	DOWN	Pyridoxine-5'-phosphate oxidase	Pnpo	103711	Mm.254704
C092R068	9.93404e-05	2.68527	DOWN	4F2 cell-surface antigen heavy chain	SLC3A2	6520	Hs.502769	GO:0006816: calcium ion transport; GO:0016049: cell growth; GO:0015827: tryptophan transport	GO:0009986: cell surface; GO:0016021: integral to membrane	GO:0005432: calcium:sodium antiporter activity; GO:0005515: protein binding
C086R154	0.000106435	21.7958	UP	Sonic hedgehog protein A precursor	shha	30269; 798440	Dr.115833; Dr.36074	GO:0008015: blood circulation; GO:0001708: cell fate specification; GO:0009953: dorsal/ventral pattern formation; GO:0031076: embryonic camera-type eye development; GO:0048702: embryonic neurocranium morphogenesis; GO:0048703: embryonic viscerocranium ...
C022R040	0.00010726	2.63398	UP	Microtubule-associated proteins 1A/1B light chain 3C precursor	MAP1LC3C	440738	Hs.534971		GO:0005776: autophagic vacuole; GO:0031090: organelle membrane
C225R052	0.000107355	12.7951	UP	Actin-related protein 2/3 complex subunit 1A	ARPC1A	10552	Hs.124126	GO:0030036: actin cytoskeleton organization	GO:0015629: actin cytoskeleton	GO:0003779: actin binding
C230R066	0.000107955	12.3879	UP	Smoothelin-like protein 2	SMTNL2	532143	Bt.1171
C194R170	0.000108493	5.91123	UP	Protein FAM132A precursor	fam132a	790933	Dr.90302
C199R115	0.000108618	23.3034	UP	Annexin A11	ANXA11	100009511	Ocu.6390			GO:0005515: protein binding
C185R018	0.000110137	5.59028	DOWN	Proteasome subunit beta type-7 precursor	Psmb7	85492	Rn.3846
C138R031	0.000112987	8.0372	UP	Butyrate response factor 2	ZFP36L2	678	Hs.503093; Hs.645068	GO:0008283: cell proliferation		GO:0003700: transcription factor activity
C065R026	0.000113418	5.39396	DOWN	G1/S-specific cyclin-E1	ccne1	30188	Dr.29			GO:0016301: kinase activity
C054R077	0.00011485	2.76617	UP	Vigilin	HDLBP	3069	Hs.471851	GO:0008203: cholesterol metabolic process	GO:0005886: plasma membrane	GO:0008289: lipid binding; GO:0005515: protein binding
C007R101	0.000115578	2.34485	DOWN	mitochondrial fission regulator 1				GO:0008150: biological_process	GO:0005575: cellular_component	GO:0003674: molecular_function
C096R026	0.000118412	2.29398	DOWN	Transmembrane protein 60	Tmem60	212090	Mm.347525
C262R019	0.000119411	6.29306	DOWN	Krueppel-like factor 2	KLF2	10365	Hs.107740		GO:0005634: nucleus	GO:0016563: transcription activator activity; GO:0003700: transcription factor activity
C067R130	0.000120448	7.00469	UP	Elongation factor 1-delta	eef1d	397892	Xl.1171
C190R099	0.000121934	9.78832	DOWN	Collagen alpha-1(XXVII) chain precursor	col27a1	560145
C024R076	0.000123036	6.11058	DOWN	Diamine acetyltransferase 1	SAT1	374006	Gga.9589			GO:0004145: diamine N-acetyltransferase activity
C025R008	0.000123835	4.21751	UP	Tropomyosin alpha-4 chain	TPM4
C103R068	0.000125189	2.18244	DOWN	Protein SYS1 homolog	SYS1	90196	Hs.655055		GO:0000139: Golgi membrane
C249R081	0.000127129	2.46373	UP	Mitochondrial 28S ribosomal protein S5	MRPS5	512469	Bt.4900
C080R046	0.000127308	17.1606	UP	Carboxypeptidase-like protein X2 precursor	Cpxm2	55987	Mm.422752			GO:0005515: protein binding
C071R122	0.000128008	2.39236	UP	Ras-related GTP-binding protein A	RRAGA	10670	Hs.432330	GO:0007166: cell surface receptor linked signal transduction; GO:0045919: positive regulation of cytolysis; GO:0019048: virus-host interaction	GO:0005737: cytoplasm; GO:0005634: nucleus	GO:0005525: GTP binding; GO:0051219: phosphoprotein binding; GO:0046982: protein heterodimerization activity; GO:0042803: protein homodimerization activity
C058R156	0.000129065	8.05751	UP	Elongation factor 1-delta	eef1d	397892	Xl.1171
C199R036	0.000130148	2.40733	UP	Protein MGR2 homolog	C20orf52	140823	Hs.472564
C130R094	0.000130368	2.53265	DOWN	Chromatin accessibility complex protein 1	Chrac1	93696	Mm.23095			GO:0005515: protein binding
C215R005	0.000130834	2.77597	UP	Hydroxyacyl-coenzyme A dehydrogenase, mitochondrial precursor	HADH	3033	Hs.438289		GO:0005739: mitochondrion	GO:0003857: 3-hydroxyacyl-CoA dehydrogenase activity
C206R030	0.000131177	2.27399	DOWN	Thiamine transporter 2	SLC19A3
C169R069	0.000131587	4.79776	UP	UMP-CMP kinase	cmpk1	406383	Dr.24327			GO:0004127: cytidylate kinase activity
C063R038	0.000133663	2.43439	DOWN	F-box only protein 5	fbxo5	445392	Dr.79262	GO:0051436: negative regulation of ubiquitin-protein ligase activity during mitotic cell cycle; GO:0007346: regulation of mitotic cell cycle	GO:0005737: cytoplasm; GO:0005634: nucleus; GO:0005819: spindle	GO:0005515: protein binding
C190R129	0.000134191	6.24107	UP	Eukaryotic translation initiation factor 4E type 2	Eif4e2	26987	Mm.227183			GO:0005515: protein binding
C149R125	0.000135241	2.84613	UP	Methionyl-tRNA synthetase, cytoplasmic	MARS	4141	Hs.632707			GO:0004825: methionine-tRNA ligase activity; GO:0005515: protein binding
C046R121	0.000139302	2.28402	DOWN	Amyloid protein-binding protein 2	Appbp2	66884	Mm.209580; Mm.271997
C015R063	0.000139388	5.13203	DOWN	La-related protein 6	LARP6	55323	Hs.416755
C064R137	0.000142843	5.01315	UP	Cytochrome b-c1 complex subunit 6, mitochondrial precursor	Uqcrh	366448	Rn.7401
C026R129	0.000144163	2.31586	DOWN	Hypoxia-inducible factor 1 alpha	hif1a
C224R005	0.000146055	63.3059	UP	Cytosolic sulfotransferase 2	sult1st2	368269	Dr.81642	GO:0006805: xenobiotic metabolic process	GO:0005737: cytoplasm	GO:0008146: sulfotransferase activity
C059R003	0.000147493	3.21822	UP	Cystatin-B	CSTB	458593
C131R105	0.000147956	3.41867	UP	Filamin-B	FLNB	2317	Hs.476448; Hs.666396	GO:0030036: actin cytoskeleton organization; GO:0007016: cytoskeletal anchoring at plasma membrane; GO:0007165: signal transduction	GO:0015629: actin cytoskeleton; GO:0016021: integral to membrane	GO:0003779: actin binding
C155R165	0.00014863	3.0876	UP	NEDD8 precursor	Nedd8	18002	Mm.296566	GO:0008104: protein localization; GO:0006357: regulation of transcription from RNA polymerase II promoter	GO:0005634: nucleus	GO:0005515: protein binding
C076R068	0.000149813	5.81027	UP	Tripartite motif-containing protein 25	TRIM25	7706	Hs.528952			GO:0003700: transcription factor activity
C161R124	0.00015107	5.02129	UP	Glutathione S-transferase		414895	Gga.39241
C172R063	0.000152014	2.97832	DOWN	Deoxycytidylate deaminase	Dctd	290741	Rn.105816			GO:0004132: dCMP deaminase activity
C266R096	0.000153231	3.4174	UP	ATP synthase lipid-binding protein, mitochondrial precursor	ATP5G3	518	Hs.429		GO:0005753: mitochondrial proton-transporting ATP synthase complex	GO:0005515: protein binding; GO:0005215: transporter activity
C132R146	0.000153512	3.17187	DOWN	AP-1 complex subunit mu-2	Ap1m2	11768	Mm.22239	GO:0006886: intracellular protein transport; GO:0016192: vesicle-mediated transport	GO:0005802: trans-Golgi network
C126R036	0.000154051	2.69908	UP	Ufm1-conjugating enzyme 1	UFC1	51506	Hs.301412			GO:0005515: protein binding
C017R073	0.000154079	4.32503	UP	Mitochondrial intermediate peptidase, mitochondrial precursor	MIPEP	4285	Hs.507498	GO:0006627: mitochondrial protein processing during import	GO:0005739: mitochondrion	GO:0004222: metalloendopeptidase activity
C044R169	0.000158897	5.33303	DOWN	CD302 antigen precursor	CD302	9936	Hs.130014
C019R121	0.000159751	3.52737	UP	Annexin A2-B	anxa2-B	397735	Xl.521
C062R031	0.00016045	3.77036	UP	Synaptic vesicle glycoprotein 2B	Sv2b	117556	Rn.58137		GO:0001669: acrosome
C250R147	0.000162162	2.51184	UP	Ufm1-conjugating enzyme 1	UFC1	51506	Hs.301412			GO:0005515: protein binding
C065R024	0.000162892	6.8688	UP	Protein disulfide-isomerase A6 precursor	PDIA6	10130	Hs.212102	GO:0006457: protein folding	GO:0005783: endoplasmic reticulum; GO:0005793: ER-Golgi intermediate compartment	GO:0005515: protein binding; GO:0003756: protein disulfide isomerase activity
C264R045	0.000166997	6.65492	UP	NADH dehydrogenase [ubiquinone] 1 beta subcomplex subunit 2, mitochondrial precursor	NDUFB2
C108R137	0.000167155	16.5397	DOWN	118302 pfam09770, PAT1, Topoisomerase II-associated protein PAT1. Members of this family are necessary for accurate chromosome transmission during cell division.
C159R061	0.000167312	2.7032	UP	LAG1 longevity assurance homolog 2	LASS2	539223	Bt.49574		GO:0005789: endoplasmic reticulum membrane; GO:0031965: nuclear membrane
C050R132	0.000169036	125.993	UP	Actin-related protein 2/3 complex subunit 1A	ARPC1A	10552	Hs.124126	GO:0030036: actin cytoskeleton organization	GO:0015629: actin cytoskeleton	GO:0003779: actin binding
C212R038	0.000169617	3.31438	UP	L-xylulose reductase	lxr1					GO:0050038: L-xylulose reductase activity
C077R043	0.0001728	2.4182	UP	Mitogen-activated protein kinase kinase kinase 7-interacting protein 2 homolog	map3k7ip2	494163	Dr.82175
C121R028	0.000173486	2.62549	UP	Merozoite surface protein CMZ-8
C003R089	0.000177065	2.1495	DOWN	HIRA-interacting protein 3	HIRIP3	8479	Hs.592046	GO:0006333: chromatin assembly or disassembly	GO:0005634: nucleus
C136R059	0.00017815	3.16594	DOWN	Sentrin-specific protease 3	Senp3	80886	Mm.284592	GO:0019538: protein metabolic process	GO:0005730: nucleolus	GO:0005515: protein binding; GO:0004843: ubiquitin-specific protease activity
C111R025	0.000178492	2.32433	DOWN	70033 pfam06546, Vert_HS_TF, Vertebrate heat shock transcription factor. This family represents the C-terminal region of vertebrate heat shock transcription factors. Heat shock transcription factors regulate the expression of heat shock proteins - a se...
C204R154	0.000184794	2.48956	UP	Glutathione S-transferase kappa 1	GSTK1	373156	Hs.390667		GO:0005622: intracellular	GO:0042802: identical protein binding
C100R084	0.000186988	4.0434	UP	Peptidyl-prolyl cis-trans isomerase B precursor	PPIB	281419	Bt.53664		GO:0005788: endoplasmic reticulum lumen; GO:0042470: melanosome
C124R157	0.000189316	3.82397	UP	Cytochrome c oxidase subunit 5A, mitochondrial precursor	Cox5a	252934	Rn.11077		GO:0005743: mitochondrial inner membrane
C041R112	0.000190255	7.36705	UP	Transgelin	Tagln	21345	Mm.283283
C251R045	0.00019201	2.07274	DOWN	Cyclin-dependent kinases regulatory subunit 2	CKS2	1164	Hs.83758	GO:0008283: cell proliferation; GO:0048015: phosphoinositide-mediated signaling; GO:0000079: regulation of cyclin-dependent protein kinase activity; GO:0007051: spindle organization
C047R170	0.000194587	8.98369	UP	Histone H1.0	h1f0	407939	Str.4764
C176R160	0.000194884	4.14768	UP	Cytochrome c oxidase polypeptide VIa, mitochondrial precursor					GO:0005743: mitochondrial inner membrane
C017R128	0.000195205	2.14358	UP	Core histone macro-H2A.2	H2AFY2	55506	Hs.499953	GO:0007549: dosage compensation	GO:0001740: Barr body
C162R028	0.000195453	6.79908	DOWN	Uncharacterized protein C25G10.09c	SPAC25G10.09c	5802955		GO:0006886: intracellular protein transport	GO:0005938: cell cortex; GO:0005634: nucleus
C152R051	0.000197873	12.5151	DOWN	Metalloproteinase inhibitor 2 precursor	Timp2		Mm.206505	GO:0008285: negative regulation of cell proliferation; GO:0030814: regulation of cAMP metabolic process; GO:0043408: regulation of MAPKKK cascade; GO:0045664: regulation of neuron differentiation	GO:0005604: basement membrane; GO:0009986: cell surface	GO:0008047: enzyme activator activity; GO:0005178: integrin binding; GO:0008191: metalloendopeptidase inhibitor activity
C006R048	0.000199405	3.34636	UP	Vigilin	HDLBP	3069	Hs.471851	GO:0008203: cholesterol metabolic process	GO:0005886: plasma membrane	GO:0008289: lipid binding; GO:0005515: protein binding
C078R136	0.000199693	2.47955	DOWN	RB1-inducible coiled-coil protein 1	RB1CC1	9821	Hs.196102			GO:0005515: protein binding
C146R031	0.000204321	11.7245	DOWN	Rhamnose-binding lectin precursor
C130R156	0.000208661	4.71549	DOWN	Insulin-induced gene 1 protein	insig1	334189	Dr.115835		GO:0005789: endoplasmic reticulum membrane
C045R030	0.000208738	2.81051	UP	Ubiquitin-conjugating enzyme E2 N	Ube2n	116725	Rn.165094			GO:0004842: ubiquitin-protein ligase activity
C164R090	0.000209175	6.71953	DOWN	Serine/threonine-protein kinase PLK2	Plk2	83722	Rn.12100
C217R048	0.000210837	7.53398	UP	Dolichyl-diphosphooligosaccharide--protein glycosyltransferase subunit DAD1	Dad1	192275	Rn.7262			GO:0004579: dolichyl-diphosphooligosaccharide-protein glycotransferase activity
C106R036	0.000211374	7.48122	UP	Elongation factor 1-delta	EEF1D		Bt.51464
C180R126	0.000212198	3.15567	UP	Desmocollin-1 precursor	DSC1	281127	Bt.160	GO:0016339: calcium-dependent cell-cell adhesion	GO:0016021: integral to membrane	GO:0005509: calcium ion binding
C251R110	0.000212352	2.41022	UP	Utrophin	UTRN	7402	Hs.133135	GO:0006936: muscle contraction; GO:0007517: muscle development	GO:0005856: cytoskeleton; GO:0005624: membrane fraction; GO:0005886: plasma membrane	GO:0005515: protein binding
C088R144	0.000218358	6.42339	UP	Myosin light polypeptide 6	Myl6	362816	Rn.146093	GO:0030049: muscle filament sliding; GO:0007519: skeletal muscle development	GO:0016461: unconventional myosin complex	GO:0030898: actin-dependent ATPase activity; GO:0003774: motor activity; GO:0008307: structural constituent of muscle
C259R049	0.000220449	6.35053	DOWN	Leucine-rich repeat and WD repeat-containing protein 1	lrwd1	444544	Xl.43573
C071R101	0.000220568	3.94765	UP	Phosphoenolpyruvate carboxykinase [GTP], mitochondrial precursor	Pck2	74551	Mm.29856		GO:0005739: mitochondrion
C192R105	0.000224035	7.21855	UP	Transcription factor Sp5	SP5	389058	Hs.368802
C047R152	0.000224834	3.82891	UP	7227.3.peg.17795 FlyBase:FBgn0052603 HOGENOM:Q8IR57 NextBio:844847 ArrayExpress:Q8IR57 Uniprot:Q8IR57
C110R053	0.000227076	6.10673	UP	Transcription cofactor HES-6	HES6	55502	Hs.42949	GO:0006355: regulation of transcription, DNA-dependent	GO:0005667: transcription factor complex	GO:0003712: transcription cofactor activity; GO:0003700: transcription factor activity
C216R161	0.000228852	3.04972	UP	Annexin A4	ANXA4	281625	Bt.38197
C184R103	0.000229787	10.3799	UP	Cold-inducible RNA-binding protein	CIRBP	1153	Hs.634522	GO:0009409: response to cold		GO:0005515: protein binding; GO:0003723: RNA binding
C233R049	0.000231722	6.86774	UP	Nucleoredoxin-like protein 2	Nxnl2	75124	Mm.179243
C188R015	0.000231846	2.36476	DOWN	228405.5.peg.2054 TIGR:HNE_2133 HOGENOM:Q0C0B3 BioCyc:HNEP81032:HNE_2133-MON InterPro:IPR015654 PANTHER:PTHR13794:SF2 Uniprot:Q0C0B3
C245R002	0.000231856	2.60936	UP	Cytochrome b-c1 complex subunit 2, mitochondrial precursor	UQCRC2	7385	Hs.592048	GO:0009060: aerobic respiration; GO:0006119: oxidative phosphorylation	GO:0005743: mitochondrial inner membrane	GO:0005515: protein binding
C060R150	0.00023504	3.09122	DOWN	Zinc finger protein 257	ZNF257	113835	Hs.283900	GO:0006355: regulation of transcription, DNA-dependent	GO:0005634: nucleus	GO:0003677: DNA binding; GO:0008270: zinc ion binding
C008R139	0.000235113	2.19565	DOWN	Splicing factor U2AF 35 kDa subunit	U2AF1	7307	Hs.365116	GO:0000398: nuclear mRNA splicing, via spliceosome	GO:0015030: Cajal body; GO:0005681: spliceosome	GO:0005515: protein binding
C252R106	0.00023572	3.04312	UP	Pallidin	PLDN	26258	Hs.7037	GO:0016081: synaptic vesicle docking during exocytosis		GO:0042802: identical protein binding; GO:0030349: syntaxin-13 binding
C132R032	0.000235773	6.12442	UP	Peroxiredoxin-5, mitochondrial precursor	PRDX5	25824	Hs.502823	GO:0006954: inflammatory response; GO:0006979: response to oxidative stress	GO:0005739: mitochondrion; GO:0005777: peroxisome	GO:0004601: peroxidase activity
C157R048	0.000236311	4.10197	UP	Glutathione S-transferase alpha-4	Gsta4	300850	Rn.57528
C253R167	0.000237979	2.26805	UP	Mitochondrial carrier homolog 2	MTCH2				GO:0005743: mitochondrial inner membrane
C063R096	0.000240924	4.7985	DOWN	Beta-2-microglobulin precursor	b2m
C007R013	0.000243023	3.11342	UP	Reticulon-4	Rtn4	83765	Rn.1348; Rn.163269	GO:0019987: negative regulation of anti-apoptosis; GO:0030517: negative regulation of axon extension	GO:0030176: integral to endoplasmic reticulum membrane; GO:0005635: nuclear envelope	GO:0005515: protein binding
C168R118	0.000244645	6.70138	UP	Digestive cysteine proteinase 2 precursor	LCP2
C003R140	0.000245336	11.482	UP	Protein spinster homolog 3	spns3	568387	Dr.53252
C205R082	0.00024695	2.57944	UP	Vigilin	HDLBP	3069	Hs.471851	GO:0008203: cholesterol metabolic process	GO:0005886: plasma membrane	GO:0008289: lipid binding; GO:0005515: protein binding
C078R158	0.000252863	3.24112	UP	Keratinocytes-associated protein 2	KRTCAP2	200185	Hs.516671; Hs.639915
C180R131	0.000253537	3.29793	UP	NADH dehydrogenase [ubiquinone] 1 beta subcomplex subunit 1	NDUFB1		Hs.183435	GO:0006120: mitochondrial electron transport, NADH to ubiquinone	GO:0005747: mitochondrial respiratory chain complex I	GO:0008137: NADH dehydrogenase (ubiquinone) activity
C229R050	0.00025491	8.54593	UP	Drebrin	DBN1		Hs.130316	GO:0007015: actin filament organization; GO:0050773: regulation of dendrite development; GO:0048168: regulation of neuronal synaptic plasticity	GO:0042641: actomyosin; GO:0005737: cytoplasm; GO:0030425: dendrite	GO:0003779: actin binding; GO:0005522: profilin binding
C180R148	0.000262277	4.34827	UP	Adenosine kinase	ADK	132	Hs.656586	GO:0009156: ribonucleoside monophosphate biosynthetic process		GO:0004001: adenosine kinase activity
C100R014	0.000268662	8.39702	DOWN	Antigen peptide transporter 1	TAP1				GO:0005789: endoplasmic reticulum membrane
C091R094	0.000269983	4.23604	UP	Platelet-activating factor acetylhydrolase IB subunit gamma	PAFAH1B3	282515	Bt.4040	GO:0007283: spermatogenesis	GO:0005737: cytoplasm	GO:0005515: protein binding
C205R128	0.00027222	4.59414	UP	Small nuclear ribonucleoprotein E	snrpe	393979	Dr.117027
C040R017	0.000272924	9.09593	UP	Dixin	dixdc1	360137	Dr.11043	GO:0030177: positive regulation of Wnt receptor signaling pathway
C189R130	0.0002734	2.4296	UP	3-ketoacyl-CoA thiolase, mitochondrial	Acaa2	170465	Rn.3786			GO:0003988: acetyl-CoA C-acyltransferase activity
C013R125	0.000274637	5.03254	UP	Phospholipid hydroperoxide glutathione peroxidase, mitochondrial precursor	GPX4	399537	Ssc.11742			GO:0047066: phospholipid-hydroperoxide glutathione peroxidase activity
C092R082	0.000275174	2.06938	UP	40S ribosomal protein S25	rps25	393788	Dr.32370
C126R134	0.000275289	3.79913	UP	39S ribosomal protein L11, mitochondrial precursor	Mrpl11	293666	Rn.3762
C158R100	0.000276119	6.63738	DOWN	Protein L-Myc-1b	mycl1b	567762	Dr.74192
C102R027	0.000276711	2.51999	UP	40S ribosomal protein S5	RPS5	6193	Hs.378103	GO:0006412: translation	GO:0022627: cytosolic small ribosomal subunit	GO:0003723: RNA binding; GO:0003735: structural constituent of ribosome
C173R162	0.000277529	6.4184	UP	Nucleoside diphosphate kinase A	Nme1	191575	Rn.6236			GO:0005515: protein binding
C182R163	0.000277711	2.82987	UP	Cysteine and glycine-rich protein 2	Csrp2	13008	Mm.2020
C127R109	0.000278832	6.78237	DOWN	High mobility group protein B3	HMGB3	3149	Hs.693708	GO:0007275: multicellular organismal development		GO:0008301: DNA bending activity
C031R143	0.000279341	5.87412	UP	Laminin subunit beta-1 precursor	Lamb1-1		Mm.172674	GO:0007566: embryo implantation; GO:0007611: learning or memory; GO:0007162: negative regulation of cell adhesion; GO:0031175: neurite development; GO:0042476: odontogenesis; GO:0030335: positive regulation of cell migration	GO:0005606: laminin-1 complex; GO:0043259: laminin-10 complex; GO:0005607: laminin-2 complex; GO:0043257: laminin-8 complex; GO:0048471: perinuclear region of cytoplasm	GO:0019899: enzyme binding; GO:0005201: extracellular matrix structural constituent
C140R081	0.000281456	2.68098	UP	60S ribosomal protein L14	Rpl14	67115	Mm.289810
C262R140	0.000282397	3.64581	UP	3'(2'),5'-bisphosphate nucleotidase 1	BPNT1	521254	Bt.49571			GO:0008441: 3'(2'),5'-bisphosphate nucleotidase activity
C066R104	0.000283227	2.38166	DOWN	Zinc finger protein 135	ZNF135	508062	Bt.25281
C195R033	0.000285109	3.02065	UP	Protein MGR2 homolog	C20orf52	140823	Hs.472564
C025R157	0.000287987	4.98163	DOWN	Fibronectin type-III domain-containing protein C4orf31 precursor	C4orf31	79625	Hs.90250
C013R153	0.000288207	3.72357	DOWN	Asparagine-linked glycosylation protein 11 homolog	alg11		Dr.106553; Dr.78139
C259R111	0.000291517	4.00412	DOWN	Krueppel-like factor 2	Klf2	16598	Mm.26938	GO:0045941: positive regulation of transcription		GO:0005515: protein binding; GO:0030528: transcription regulator activity
C208R081	0.000291795	2.25174	DOWN	117851 pfam09309, FCP1_C, FCP1, C-terminal. The C-terminal domain of FCP-1 is required for interaction with the carboxy terminal domain of RAP74. Interaction relies extensively on van der Waals contacts between hydrophobic residues situated within alp...
C105R042	0.000296365	2.94341	UP	AP-2 complex subunit mu-1-B	ap2m1b	321051	Dr.76279
C049R046	0.000296841	3.07539	UP	Proteasome subunit beta type-3	psmb3
C265R137	0.000301789	3.64313	DOWN	Coiled-coil domain-containing protein 49	CCDC49	54883	Hs.406223
C117R108	0.000302045	2.3419	UP	Septin-5	2005-09-01	615408	Bt.6056
C175R061	0.000302074	3.97433	UP	90007 pfam02937, COX6C, Cytochrome c oxidase subunit VIc. Cytochrome c oxidase, a 13 sub-unit complex, EC:1.9.3.1 is the terminal oxidase in the mitochondrial electron transport chain. This family is composed of cytochrome c oxidase subunit VIc..
C045R164	0.000302633	8.51051	DOWN	DEP domain-containing protein 6	Depdc6	97998	Mm.295397; Mm.393497
C041R114	0.000303088	21.604	UP	Forkhead box protein C1	Foxc1		Mm.12949	GO:0006916: anti-apoptosis; GO:0048844: artery morphogenesis; GO:0001974: blood vessel remodeling; GO:0007420: brain development; GO:0043010: camera-type eye development; GO:0060038: cardiac muscle cell proliferation; GO:0030199: collagen fibril organi...	GO:0005720: nuclear heterochromatin	GO:0008301: DNA bending activity; GO:0003705: RNA polymerase II transcription factor activity, enhancer binding; GO:0043565: sequence-specific DNA binding; GO:0008134: transcription factor binding
C106R118	0.000305139	6.94434	UP	Transmembrane protein 14C	TMEM14C	613802	Bt.39274
C103R142	0.000305149	6.4366	UP	Nidogen-1 precursor	NID1	4811	Hs.356624
C193R162	0.000306949	2.69464	DOWN	U4/U6.U5 tri-snRNP-associated protein 2	USP39	10713	Hs.654745	GO:0000245: spliceosome assembly		GO:0005515: protein binding
C046R064	0.000306994	4.97627	UP	Lysosomal acid lipase/cholesteryl ester hydrolase precursor	LIPA	3988	Hs.643030	GO:0006487: protein amino acid N-linked glycosylation	GO:0005764: lysosome
C024R053	0.000313862	7.36631	UP	Retinol-binding protein I, cellular	Rbp1	100045055; 19659	Mm.279741	GO:0042572: retinol metabolic process		GO:0005501: retinoid binding
C153R063	0.000314366	3.40229	UP	60S ribosomal protein L8	rpl8	393686	Dr.4091
C094R076	0.00031455	2.45321	DOWN	Vesicle transport protein USE1	use1	393294; 792172	Dr.80525		GO:0005789: endoplasmic reticulum membrane
C090R063	0.000317063	2.16789	DOWN	Small ubiquitin-related modifier 3 precursor	SUMO3	770553	Gga.4495
C132R144	0.000317982	2.42869	DOWN	Protein DEK	Dek	306817	Rn.25099
C150R170	0.000323353	7.05561	UP	GTPase IMAP family member 7	GIMAP7	168537	Hs.647074
C064R169	0.000324497	2.26306	DOWN	Serine incorporator 1	Serinc1	294421	Rn.2078	GO:0015825: L-serine transport; GO:0006658: phosphatidylserine metabolic process; GO:0051347: positive regulation of transferase activity; GO:0006665: sphingolipid metabolic process	GO:0005789: endoplasmic reticulum membrane; GO:0005886: plasma membrane	GO:0015194: L-serine transmembrane transporter activity; GO:0005515: protein binding
C092R050	0.000325162	10.6704	DOWN	Cocaine- and amphetamine-regulated transcript protein precursor	CARTPT	493726	Bt.20015	GO:0000186: activation of MAPKK activity; GO:0008343: adult feeding behavior; GO:0001678: cellular glucose homeostasis; GO:0009267: cellular response to starvation; GO:0032922: circadian regulation of gene expression; GO:0007186: G-protein coupled rece...	GO:0005615: extracellular space
C124R009	0.000325838	2.10073	UP	26S proteasome non-ATPase regulatory subunit 6	PSMD6	9861	Hs.152536	GO:0006510: ATP-dependent proteolysis	GO:0000502: proteasome complex	GO:0016887: ATPase activity; GO:0005515: protein binding
C130R073	0.000325902	6.02977	UP	Keratin, type II cytoskeletal 8	krt8	352911; 797433	Dr.104509; Dr.107385
C186R035	0.000330318	7.77108	DOWN	Superoxide dismutase [Mn], mitochondrial precursor	SOD2			GO:0001315: age-dependent response to reactive oxygen species; GO:0006357: regulation of transcription from RNA polymerase II promoter; GO:0006801: superoxide metabolic process
C026R062	0.00033191	5.59919	DOWN	Transcobalamin-2 precursor	TCN2		Bt.44412
C224R046	0.000337257	3.57011	UP	Elongation factor 1-delta	EEF1D	1936	Hs.333388	GO:0043123: positive regulation of I-kappaB kinase/NF-kappaB cascade	GO:0005853: eukaryotic translation elongation factor 1 complex	GO:0005515: protein binding; GO:0004871: signal transducer activity; GO:0008135: translation factor activity, nucleic acid binding
C227R074	0.000337736	7.53406	UP	Tumor protein p53-inducible nuclear protein 2	TP53INP2	58476	Hs.516994
C154R080	0.000338456	3.91139	UP	FK506-binding protein 10 precursor	FKBP10	535310	Bt.2698		GO:0005788: endoplasmic reticulum lumen
C178R162	0.000339548	2.50082	UP	FERM, RhoGEF and pleckstrin domain-containing protein 1	FARP1	10160	Hs.403917		GO:0005856: cytoskeleton	GO:0005089: Rho guanyl-nucleotide exchange factor activity
C205R097	0.000339638	15.1617	DOWN	Eomesodermin	eomes	398065	Xl.373
C105R092	0.000342061	10.6261	DOWN	High choriolytic enzyme 1 precursor	hcea
C036R025	0.000345861	3.23774	UP	Actin, alpha skeletal muscle	acta1	100049431	Ola.4401
C139R153	0.000346317	5.56544	UP	RNA-binding motif, single-stranded-interacting protein 2	RBMS2	5939	Hs.645521; Hs.683360	GO:0006396: RNA processing		GO:0003723: RNA binding
C070R078	0.000347134	6.04468	UP	Receptor expression-enhancing protein 5	REEP5	7905	Hs.429608		GO:0016021: integral to membrane	GO:0005515: protein binding
C186R121	0.000348677	2.75046	UP	29795 cd02896, complement_C3_C4_C5, Proteins similar to C3, C4 and C5 of vertebrate complement. The vertebrate complement system, comprised of a large number of distinct plasma proteins, is an effector of both the acquired and innate immune systems. ...
C077R169	0.000349427	2.30593	DOWN	Protein PAT1 homolog 1	patl1	100009659	Dr.20116
C099R117	0.000350524	4.45047	DOWN	ATP-sensitive inward rectifier potassium channel 8	KCNJ8	3764	Hs.102308; Hs.619408	GO:0006813: potassium ion transport	GO:0008076: voltage-gated potassium channel complex	GO:0005242: inward rectifier potassium channel activity
C223R022	0.000350714	3.96523	UP	Fibronectin precursor	fn1		Xl.2243
C113R020	0.000351185	15.9102	UP	Rhombotin-2	lmo2	30332	Dr.122061; Dr.79808	GO:0030218: erythrocyte differentiation	GO:0005634: nucleus
C026R132	0.000351377	3.36739	DOWN	68431 pfam04856, Securin, Securin sister-chromatid separation inhibitor. Securin is also known as pituitary tumour-transforming gene product. Over-expression of securin is associated with a number of tumours, and it has been proposed that this may be d...
C153R004	0.000353648	7.48551	UP	Alpha-1-antitrypsin homolog precursor
C142R153	0.000353838	5.35141	DOWN	Proteasome subunit beta type-7 precursor	Psmb7	85492	Rn.3846
C071R035	0.000354837	5.55285	UP	Beta-1,3-N-acetylglucosaminyltransferase lunatic fringe	lfng	30158	Dr.1831	GO:0055016: hypochord development
C173R118	0.000355826	8.95613	UP	Moesin	Msn	17698	Mm.138876		GO:0016324: apical plasma membrane; GO:0016323: basolateral plasma membrane; GO:0001931: uropod
C214R004	0.000356936	4.48626	UP	Mitogen-activated protein kinase 12	mapk12		Dr.104488
C173R021	0.000357283	3.35128	UP	Cytochrome c oxidase polypeptide VIIa-liver/heart, mitochondrial precursor	Cox7a2	12866	Mm.152627		GO:0005743: mitochondrial inner membrane
C155R143	0.000357423	5.86468	DOWN	Transgelin	TAGLN	513463	Bt.16055
C217R058	0.000357829	2.53521	UP	UPF0139 membrane protein C19orf56 homolog		508733	Bt.17344
C215R053	0.000358014	4.8297	UP	Apolipoprotein A-I-binding protein precursor	APOA1BP	128240	Hs.528320		GO:0005576: extracellular region	GO:0005515: protein binding
C237R075	0.000360989	4.63791	UP	Dehydrogenase/reductase SDR family member 4	DHRS4	397082	Ssc.86		GO:0005739: mitochondrion
C104R038	0.000367194	7.26929	UP	Heart- and neural crest derivatives-expressed protein 2	hand2		Dr.81423
C251R043	0.000367965	2.79756	DOWN	Junctional adhesion molecule A precursor	F11R	653015
C029R119	0.000369771	3.94417	DOWN	Beta-2-microglobulin precursor	b2m
C205R072	0.000370478	21.7348	UP	Cytosolic sulfotransferase 2	sult1st2	368269	Dr.81642	GO:0006805: xenobiotic metabolic process	GO:0005737: cytoplasm	GO:0008146: sulfotransferase activity
C166R027	0.000370926	2.23275	DOWN	RNA-binding protein 4B	RBM4B
C257R096	0.000372006	3.17983	DOWN	Actin, cytoplasmic 1	actb
C250R145	0.000374251	2.25371	UP	39S ribosomal protein L32, mitochondrial precursor	Mrpl32	75398	Mm.36511	GO:0006412: translation	GO:0005743: mitochondrial inner membrane; GO:0005762: mitochondrial large ribosomal subunit
C072R001	0.000375688	22.1543	UP	Drebrin-like protein	Dbnl	83527	Rn.4115	GO:0016601: Rac protein signal transduction	GO:0005938: cell cortex; GO:0030027: lamellipodium	GO:0003779: actin binding
C231R058	0.000377562	2.7404	DOWN	Protein BUD31 homolog	bud31	379740	Xl.22489; Xl.49179
C173R094	0.000377591	4.08423	UP	Peptidyl-prolyl cis-trans isomerase B precursor	PPIB	281419	Bt.53664		GO:0005788: endoplasmic reticulum lumen; GO:0042470: melanosome
C124R048	0.00038209	49.2057	UP	Actin-related protein 2/3 complex subunit 1A	ARPC1A	10552	Hs.124126	GO:0030036: actin cytoskeleton organization	GO:0015629: actin cytoskeleton	GO:0003779: actin binding
C113R130	0.000382376	3.01829	DOWN	Zinc finger protein FLJ12955		90485	Hs.458438
C247R077	0.000384925	4.38486	UP	Calmodulin	Calm1	24242; 24244; 50663	Rn.216430; Rn.2892; Rn.4166; Rn.5968			GO:0005515: protein binding
C186R157	0.000386245	2.9641	UP	60S ribosomal protein L27	rpl27
C191R162	0.000387918	3.27863	DOWN	E3 ubiquitin-protein ligase UHRF1	UHRF1	29128	Hs.108106	GO:0008283: cell proliferation; GO:0006357: regulation of transcription from RNA polymerase II promoter		GO:0005515: protein binding; GO:0003702: RNA polymerase II transcription factor activity; GO:0003700: transcription factor activity
C115R025	0.000390476	5.3351	UP	Probable E3 ubiquitin-protein ligase MYCBP2	MYCBP2	23077	Hs.591221			GO:0005515: protein binding
C150R116	0.000390669	5.3447	DOWN	si:ch211-69g19.2				GO:0008150: biological_process	GO:0005575: cellular_component	GO:0003674: molecular_function
C149R037	0.000392984	2.20537	DOWN	Shugoshin-like 1	sgol1	735145	Xl.52393
C147R003	0.000394432	18.2942	UP	DEAD-box ATP-dependent RNA helicase 42	RH42	838685	At.48212
C073R026	0.000399274	9.45914	DOWN	DNA-damage-inducible transcript 4-like protein	Ddit4l	140582	Rn.19672		GO:0005737: cytoplasm
C187R017	0.000400396	2.87961	UP	Protein jagged-1a precursor	jag1a	140421	Dr.83677		GO:0016021: integral to membrane
C092R134	0.000403081	2.72068	DOWN	High mobility group protein 2-like 1	HMG2L1	10042	Hs.588815	GO:0008333: endosome to lysosome transport	GO:0005634: nucleus	GO:0003677: DNA binding
C003R028	0.000408504	2.87304	UP	OCIA domain-containing protein 1	ociad1	393272	Dr.24321
C012R048	0.000408953	18.238	UP	Annexin A11	ANXA11	100009511	Ocu.6390			GO:0005515: protein binding
C169R047	0.000411723	4.86617	UP	Myocilin precursor	MYOC				GO:0005791: rough endoplasmic reticulum
C018R091	0.000414283	9.88749	DOWN	Late histone H2A.2.2
C217R109	0.000418158	2.14478	DOWN	Secreted frizzled-related protein 5 precursor	SFRP5	282069	Bt.3968
C064R116	0.000420534	2.36773	UP	GTP-binding protein SAR1a	SAR1A	595115	Ssc.8626
C079R026	0.000420684	4.80708	UP	Receptor-type tyrosine-protein phosphatase N2 precursor	PTPRN2
C028R130	0.000421937	2.75829	DOWN	Transposable element Tcb1 transposase
C140R018	0.000422794	20.3883	UP	Perlwapin
C145R066	0.000424401	4.39144	DOWN	Dynein light chain 1, axonemal	dnal1	445048	Dr.79591
C098R109	0.000425139	2.77668	DOWN	Negative elongation factor A	WHSC2	7469	Hs.21771	GO:0007275: multicellular organismal development
C102R057	0.000427679	2.52051	DOWN	Twinfilin-1	TWF1	506683	Bt.5944	GO:0006468: protein amino acid phosphorylation		GO:0004713: protein tyrosine kinase activity
C141R027	0.000427814	7.25474	UP	Transcription factor Sox-2	sox2	378723	Dr.5379	GO:0048592: eye morphogenesis; GO:0051091: positive regulation of transcription factor activity	GO:0005667: transcription factor complex
C253R096	0.000432258	3.79848	UP	Glutathione S-transferase alpha-4	Gsta4	300850	Rn.57528
C166R074	0.000436506	4.50473	UP	39S ribosomal protein L11, mitochondrial precursor	Mrpl11	293666	Rn.3762
C064R045	0.00043826	2.9981	DOWN	PERQ amino acid-rich with GYF domain-containing protein 1	Gigyf1	57330	Mm.268344	GO:0048009: insulin-like growth factor receptor signaling pathway		GO:0005515: protein binding
C049R156	0.000440368	2.15251	DOWN	Eukaryotic translation initiation factor 1A, X-chromosomal	EIF1AX	1964	Hs.522590; Hs.522897	GO:0006413: translational initiation		GO:0008135: translation factor activity, nucleic acid binding
C208R034	0.000441811	4.22677	DOWN	Beta-2-microglobulin precursor	b2m
C002R053	0.000441963	3.00215	DOWN	Interferon-induced protein 44	IFI44	456971
C226R101	0.00044209	4.96127	UP	Rho-related GTP-binding protein RhoC precursor	RHOC	395869	Gga.17535		GO:0005886: plasma membrane
C227R164	0.000442241	2.03247	DOWN	Paired amphipathic helix protein Sin3a	SIN3A	25942	Hs.513039	GO:0045892: negative regulation of transcription, DNA-dependent	GO:0005634: nucleus	GO:0005515: protein binding
C116R064	0.000444074	2.71531	UP	Uncharacterized protein C16orf52 homolog B		379458	Xl.29350
C196R054	0.000446445	4.43817	DOWN	Cytochrome P450 26A1	cyp26a1		Dr.75754		GO:0005789: endoplasmic reticulum membrane
C265R026	0.000446943	2.46797	DOWN	Elongation factor 1-gamma	eef1g		Dr.75657
C126R139	0.0004478	3.22987	DOWN	Mitochondrial import inner membrane translocase subunit Tim13	timm13	436738; 573171	Dr.79071		GO:0005743: mitochondrial inner membrane
C077R067	0.000449353	6.77548	UP	NADH dehydrogenase [ubiquinone] 1 beta subcomplex subunit 2, mitochondrial precursor	NDUFB2
C227R017	0.000451592	3.75255	UP	Reticulon-4	Rtn4	83765	Rn.1348; Rn.163269	GO:0019987: negative regulation of anti-apoptosis; GO:0030517: negative regulation of axon extension	GO:0030176: integral to endoplasmic reticulum membrane; GO:0005635: nuclear envelope	GO:0005515: protein binding
C246R165	0.000452894	2.88615	UP	Mitochondrial 39S ribosomal protein L23	mrpl23	415142; 572907	Dr.11081; Dr.111746
C071R103	0.000456068	2.16945	DOWN	Retinol dehydrogenase 10-A	rdh10a	378722	Dr.76149
C110R016	0.000457066	9.93113	UP	Homeobox protein Dlx5a	dlx5a	30569	Dr.429
C017R065	0.000457259	2.51343	UP	FERM, RhoGEF and pleckstrin domain-containing protein 1	FARP1	10160	Hs.403917		GO:0005856: cytoskeleton	GO:0005089: Rho guanyl-nucleotide exchange factor activity
C146R065	0.000458386	2.8419	DOWN	Protein HEXIM	hexim	562319	Dr.80032
C249R083	0.000458927	2.18764	UP	DEP domain-containing protein 6	Depdc6	97998	Mm.295397; Mm.393497
C125R107	0.00045973	5.40577	DOWN	Endothelial zinc finger protein induced by tumor necrosis factor alpha	ZNF71	58491	Hs.301431; Hs.600391	GO:0006355: regulation of transcription, DNA-dependent	GO:0005634: nucleus	GO:0003700: transcription factor activity
C082R095	0.000461967	5.15854	UP	Ribose-phosphate pyrophosphokinase 1	Prps1	29562; 314140	Rn.91470; Rn.9761
C101R057	0.000465141	6.39455	UP	Delta-like protein B precursor	dlb	30141	Dr.574
C229R093	0.000467199	3.35759	UP	NADH dehydrogenase [ubiquinone] iron-sulfur protein 4, mitochondrial precursor	NDUFS4	4724	Hs.528222	GO:0007420: brain development; GO:0019933: cAMP-mediated signaling; GO:0045333: cellular respiration; GO:0006120: mitochondrial electron transport, NADH to ubiquinone; GO:0032981: mitochondrial respiratory chain complex I assembly; GO:0006800: oxygen a...	GO:0005747: mitochondrial respiratory chain complex I	GO:0008137: NADH dehydrogenase (ubiquinone) activity
C189R090	0.000469569	4.87353	DOWN	DNA-damage-inducible transcript 4-like protein	Ddit4l	140582	Rn.19672		GO:0005737: cytoplasm
C106R028	0.000470159	8.90194	UP	Zona pellucida-like domain-containing protein 1 precursor	ZPLD1
C187R013	0.000471335	3.42404	DOWN	Proteasome subunit beta type-6 precursor	PSMB6	510069	Bt.2116
C015R157	0.000471352	14.7581	UP	Whey acidic protein precursor	WAP
C045R136	0.000472363	11.6073	DOWN	83058 PRK09510, tolA, cell envelope integrity inner membrane protein TolA.
C252R132	0.000473806	4.25715	UP	Aldehyde dehydrogenase, mitochondrial precursor	Aldh2	29539	Rn.101781		GO:0005759: mitochondrial matrix	GO:0004029: aldehyde dehydrogenase (NAD) activity
C127R031	0.000478639	8.19732	UP	Leucine-rich repeat-containing protein 38 precursor	Lrrc38		Mm.94020
C012R129	0.000478823	11.4848	UP	NADH dehydrogenase [ubiquinone] 1 alpha subcomplex subunit 4-like 2	NDUFA4L2	56901	Hs.221447
C116R096	0.000479252	3.78557	UP	Ribosomal protein L22-like 1	Rpl22l1	68028	Mm.371630
C134R008	0.000485055	4.35355	UP	DNA polymerase subunit delta-4	POLD4	617899	Bt.17284	GO:0006260: DNA replication	GO:0005634: nucleus	GO:0003887: DNA-directed DNA polymerase activity; GO:0005515: protein binding
C051R013	0.000485713	4.09864	UP	Adenylyl cyclase-associated protein 1	CAP1	504519	Bt.48990		GO:0005886: plasma membrane
C213R030	0.000488347	2.25417	UP	Eukaryotic translation initiation factor 3 subunit G	EIF3G	8666	Hs.529059	GO:0006446: regulation of translational initiation		GO:0005515: protein binding; GO:0008135: translation factor activity, nucleic acid binding
C029R020	0.000488585	6.3519	UP	NADH dehydrogenase [ubiquinone] 1 beta subcomplex subunit 2, mitochondrial precursor	NDUFB2
C167R113	0.000490786	4.60113	DOWN	Wee1-like protein kinase	wee1a		Xl.1694			GO:0004715: non-membrane spanning protein tyrosine kinase activity
C217R026	0.000497071	11.8424	UP	Serpin H1 precursor	SERPINH1	396228	Gga.4168		GO:0005788: endoplasmic reticulum lumen
C157R044	0.000497251	6.73389	UP	NADH dehydrogenase [ubiquinone] 1 beta subcomplex subunit 2, mitochondrial precursor	NDUFB2
C096R061	0.000502568	3.94244	UP	Syntenin-1	SDCBP	6386	Hs.200804	GO:0030036: actin cytoskeleton organization; GO:0007242: intracellular signaling cascade; GO:0006612: protein targeting to membrane; GO:0006930: substrate-bound cell migration, cell extension; GO:0007268: synaptic transmission	GO:0005912: adherens junction; GO:0005856: cytoskeleton; GO:0005895: interleukin-5 receptor complex; GO:0005634: nucleus	GO:0008093: cytoskeletal adaptor activity; GO:0005137: interleukin-5 receptor binding; GO:0046982: protein heterodimerization activity; GO:0047485: protein N-terminus binding; GO:0045545: syndecan binding
C048R161	0.000507144	6.42447	UP	Nucleoside diphosphate kinase A	Nme1	191575	Rn.6236			GO:0005515: protein binding
C070R002	0.000510212	2.58907	DOWN	Nicotinamide riboside kinase 2	ITGB1BP3	27231	Hs.135458			GO:0005515: protein binding
C141R114	0.000516153	3.23497	DOWN	Beta-2-microglobulin precursor	b2m
C043R036	0.00051694	2.43771	DOWN	Splicing factor 3B subunit 1	sf3b1	399336	Xl.2599
C233R135	0.000517418	6.38795	DOWN	Myosin-2	MYH2	4620	Hs.440895	GO:0030049: muscle filament sliding	GO:0005859: muscle myosin complex; GO:0030017: sarcomere	GO:0003779: actin binding; GO:0005524: ATP binding; GO:0005516: calmodulin binding; GO:0000146: microfilament motor activity; GO:0008307: structural constituent of muscle
C132R133	0.000519659	2.17255	DOWN	Ras-related protein Rab-1A	RAB1A	5861	Hs.310645	GO:0016192: vesicle-mediated transport		GO:0003924: GTPase activity
C056R100	0.000521151	2.47652	DOWN	Mitotic checkpoint serine/threonine-protein kinase BUB1 beta	Bub1b	12236	Mm.29133		GO:0000940: outer kinetochore of condensed chromosome
C163R055	0.000525665	2.14698	DOWN	Nuclear ubiquitous casein and cyclin-dependent kinases substrate	Nucks1	98415	Mm.246869; Mm.392848; Mm.436518; Mm.450754		GO:0005634: nucleus
C003R149	0.000532547	2.98946	UP	COMM domain-containing protein 3	Commd3	12238	Mm.249586
C037R170	0.000537031	3.09504	UP	Electron transfer flavoprotein subunit alpha, mitochondrial precursor	ETFA	521892	Bt.5350		GO:0005759: mitochondrial matrix
C204R036	0.000539382	3.97327	UP	Extended-synaptotagmin-1	FAM62A
C062R165	0.000540499	2.84961	UP	LAG1 longevity assurance homolog 2	LASS2	539223	Bt.49574		GO:0005789: endoplasmic reticulum membrane; GO:0031965: nuclear membrane
C231R021	0.000541095	2.7659	UP	Actin-related protein 2/3 complex subunit 4	ARPC4	10093	Hs.323342	GO:0045010: actin nucleation	GO:0005885: Arp2/3 protein complex	GO:0005515: protein binding; GO:0005200: structural constituent of cytoskeleton
C135R104	0.000542102	2.83011	DOWN	Progesterone-induced-blocking factor 1	PIBF1	10464	Hs.441926
C169R028	0.000547323	5.4571	UP	ADAMTS-1 precursor	ADAMTS1	9510	Hs.643357	GO:0007229: integrin-mediated signaling pathway; GO:0008285: negative regulation of cell proliferation		GO:0008237: metallopeptidase activity
C066R015	0.000550634	5.01802	UP	109791 pfam00748, Calpain_inhib, Calpain inhibitor. This region is found multiple times in calpain inhibitor proteins.
C115R011	0.000551556	3.83011	UP	Cytochrome c oxidase polypeptide VIa, mitochondrial precursor					GO:0005743: mitochondrial inner membrane
C221R104	0.000556355	11.7131	DOWN	Cytochrome P450 26A1	cyp26a1		Dr.75754		GO:0005789: endoplasmic reticulum membrane
C159R115	0.000561069	13.2498	UP	Cytochrome c oxidase subunit 4 isoform 2, mitochondrial precursor					GO:0005743: mitochondrial inner membrane
C001R106	0.000561957	2.09846	UP	CD81 antigen	CD81	511435	Bt.51424
C095R053	0.000566205	6.43694	UP	Glycerophosphodiester phosphodiesterase domain-containing protein 3	GDPD3	79153	Hs.289015
C264R026	0.000567528	4.13519	UP	CDK5 regulatory subunit-associated protein 3	Cdk5rap3	80278	Rn.3727	GO:0008283: cell proliferation; GO:0000079: regulation of cyclin-dependent protein kinase activity
C028R145	0.000571416	2.74949	UP	Heat shock factor-binding protein 1	HSBP1	3281	Hs.250899; Hs.645620	GO:0000122: negative regulation of transcription from RNA polymerase II promoter	GO:0005634: nucleus	GO:0003714: transcription corepressor activity
C203R033	0.000573014	2.74305	UP	Transmembrane protein C18orf45 homolog		100036999	Xl.53171
C079R047	0.000574468	2.18456	DOWN	Smad nuclear-interacting protein 1	SNIP1	79753	Hs.471951			GO:0005515: protein binding
C236R070	0.000575295	4.99908	DOWN	Beta-2-microglobulin precursor	b2m
C168R119	0.000577611	6.39594	UP	Transmembrane protein 100	TMEM100	55273	Hs.173233
C030R048	0.000580627	3.4512	UP	COUP transcription factor 2	NR2F2	386585	Gga.4445
C003R142	0.000582945	2.95349	UP	Pallidin	PLDN	26258	Hs.7037	GO:0016081: synaptic vesicle docking during exocytosis		GO:0042802: identical protein binding; GO:0030349: syntaxin-13 binding
C071R120	0.000585134	3.85994	UP	Extracellular superoxide dismutase [Cu-Zn] precursor	SOD3	6649	Hs.2420		GO:0005625: soluble fraction	GO:0004784: superoxide dismutase activity
C191R013	0.000585847	2.25968	UP	NADH dehydrogenase [ubiquinone] 1 beta subcomplex subunit 9	NDUFB9	327660	Bt.3117
C074R018	0.000586631	3.47119	DOWN	Epidermal retinal dehydrogenase 2	Rdhe2	242285	Mm.98096
C204R098	0.000587306	3.03409	UP	Mitochondrial 39S ribosomal protein L23	mrpl23	415142; 572907	Dr.11081; Dr.111746
C167R170	0.000587536	6.67626	DOWN	NACHT, LRR and PYD domains-containing protein 3	Nlrp3	216799	Mm.54174	GO:0006954: inflammatory response; GO:0032088: negative regulation of NF-kappaB transcription factor activity; GO:0042347: negative regulation of NF-kappaB import into nucleus; GO:0043280: positive regulation of caspase activity; GO:0050718: positive r...		GO:0005515: protein binding
C164R139	0.000588711	5.21997	DOWN	Serine/threonine-protein kinase PLK2	Plk2	20620	Mm.380	GO:0000278: mitotic cell cycle
C160R036	0.000593065	5.8295	UP	Glutathione S-transferase alpha-4	Gsta4	300850	Rn.57528
C007R087	0.000598111	6.2406	UP	Heme-binding protein 2	HEBP2	23593	Hs.486589
C233R028	0.000598682	2.73983	UP	Pterin-4-alpha-carbinolamine dehydratase	Pcbd1	13180	Mm.39473	GO:0045941: positive regulation of transcription; GO:0051291: protein heterooligomerization; GO:0051289: protein homotetramerization; GO:0043496: regulation of protein homodimerization activity	GO:0005634: nucleus	GO:0004505: phenylalanine 4-monooxygenase activity; GO:0003713: transcription coactivator activity
C126R160	0.000603818	3.08244	DOWN	Pre-mRNA-splicing factor 38B	prpf38b	406810	Dr.2143
C069R046	0.000606097	2.36674	DOWN	Pinin	PNN	5411	Hs.409965	GO:0007155: cell adhesion	GO:0005911: cell-cell junction; GO:0005882: intermediate filament	GO:0005515: protein binding; GO:0005198: structural molecule activity
C128R014	0.000612124	2.50508	DOWN	Transcription termination factor 1	Ttf1	22130	Mm.252195	GO:0006338: chromatin remodeling; GO:0045944: positive regulation of transcription from RNA polymerase II promoter; GO:0006361: transcription initiation from RNA polymerase I promoter	GO:0005634: nucleus	GO:0003682: chromatin binding; GO:0003677: DNA binding; GO:0005515: protein binding; GO:0003716: RNA polymerase I transcription termination factor activity
C212R094	0.000613418	3.00533	DOWN	Tesmin	MTL5		Hs.145932	GO:0006875: cellular metal ion homeostasis; GO:0010038: response to metal ion; GO:0007283: spermatogenesis		GO:0046872: metal ion binding
C229R134	0.0006149	3.39143	UP	Proteasome subunit beta type-7 precursor	PSMB7	100037992	Ssc.16968
C215R066	0.000619976	2.09326	DOWN	N-acetylglucosamine-1-phosphotransferase subunits alpha/beta precursor	gnptab	553365	Dr.7927			GO:0003976: UDP-N-acetylglucosamine-lysosomal-enzyme N-acetylglucosaminephosphotransferase activity
C085R072	0.000625444	2.78281	UP	Ufm1-conjugating enzyme 1	UFC1	51506	Hs.301412			GO:0005515: protein binding
C250R108	0.00062726	5.18712	DOWN	Rho GTPase-activating protein 29	arhgap29	378998	Dr.85725
C028R118	0.000627988	13.2235	UP	Monocarboxylate transporter 1	SLC16A1	505775	Bt.40113		GO:0005886: plasma membrane
C147R098	0.000628661	2.33306	UP	Tyrosyl-tRNA synthetase, cytoplasmic	yars	368235	Dr.81609
C042R152	0.000630256	3.47647	DOWN	Makorin-1	Mkrn1		Mm.270484			GO:0003682: chromatin binding
C046R103	0.000630714	4.03169	UP	60S ribosomal protein L15	rpl15
C079R042	0.000633289	5.62713	DOWN	Zona pellucida sperm-binding protein 2 precursor	ZP2	280963	Bt.7208		GO:0005886: plasma membrane
C214R055	0.00063364	5.6563	DOWN	High mobility group protein B3	HMGB3	3149	Hs.693708	GO:0007275: multicellular organismal development		GO:0008301: DNA bending activity
C095R118	0.000637807	4.88004	UP	Cell division control protein 42 homolog precursor	CDC42	532712	Bt.56113		GO:0005886: plasma membrane
C120R163	0.000638161	7.39933	UP	Myosin-11	Myh11	17880	Mm.250705; Mm.443669	GO:0048739: cardiac muscle fiber development; GO:0048251: elastic fiber assembly; GO:0030241: muscle thick filament assembly; GO:0006939: smooth muscle contraction	GO:0005859: muscle myosin complex; GO:0030485: smooth muscle contractile fiber; GO:0001725: stress fiber	GO:0003774: motor activity; GO:0008307: structural constituent of muscle
C263R074	0.000638833	4.08287	UP	Thioredoxin-dependent peroxide reductase, mitochondrial precursor	PRDX3					GO:0051920: peroxiredoxin activity
C183R038	0.000640765	2.83779	DOWN	TRIO and F-actin-binding protein	TRIOBP	11078	Hs.533030	GO:0030047: actin modification; GO:0051016: barbed-end actin filament capping	GO:0015629: actin cytoskeleton	GO:0017049: GTP-Rho binding; GO:0045159: myosin II binding
C009R146	0.000644413	7.84944	UP	Keratin, type I cytoskeletal 18	krt18	352912	Dr.39128
C231R078	0.000649179	5.00035	UP	Fibronectin precursor	fn1		Xl.2243
C171R074	0.000649638	3.49237	UP	PR domain zinc finger protein 12	PRDM12	59335	Hs.495311
C053R134	0.000652044	3.91129	DOWN	Geminin	GMNN	51053	Hs.234896	GO:0045786: negative regulation of cell cycle; GO:0008156: negative regulation of DNA replication		GO:0005515: protein binding
C220R074	0.000656847	2.77634	UP	Homeobox protein engrailed-2-B	en2-B	399321	Xl.1174
C259R105	0.000658334	2.43474	DOWN	Carbohydrate sulfotransferase 1	chst1	445124	Dr.120785		GO:0000139: Golgi membrane	GO:0045130: keratan sulfotransferase activity
C084R139	0.000658526	20.3816	UP	Rhombotin-2	lmo2	30332	Dr.122061; Dr.79808	GO:0030218: erythrocyte differentiation	GO:0005634: nucleus
C210R047	0.000662441	4.8977	UP	Mixed lineage kinase domain-like protein	MLKL	197259	Hs.119878			GO:0005515: protein binding
C096R004	0.000664605	2.2408	UP	SH3 domain-binding glutamic acid-rich-like protein	SH3BGRL	6451	Hs.108029		GO:0005737: cytoplasm; GO:0005634: nucleus	GO:0005070: SH3/SH2 adaptor activity
C133R035	0.000668237	2.85794	UP	Actin-related protein 2/3 complex subunit 4	ARPC4	10093	Hs.323342	GO:0045010: actin nucleation	GO:0005885: Arp2/3 protein complex	GO:0005515: protein binding; GO:0005200: structural constituent of cytoskeleton
C143R008	0.000671572	2.30049	DOWN	Uncharacterized protein KIAA0247 precursor	KIAA0247	9766	Hs.440025
C235R012	0.000671872	4.91647	DOWN	Protein max	max		Dr.5013	GO:0006355: regulation of transcription, DNA-dependent	GO:0005634: nucleus	GO:0003677: DNA binding; GO:0005515: protein binding
C205R125	0.000675016	2.57915	UP	Cytochrome c oxidase subunit 7C, mitochondrial precursor	Cox7c	100048613; 12867	Mm.378898		GO:0005743: mitochondrial inner membrane
C083R167	0.000681013	10.4885	UP	Whey acidic protein precursor	WAP
C203R063	0.000682596	2.03652	UP	Ubiquitin fusion degradation protein 1 homolog	UFD1L	7353	Hs.474213	GO:0001501: skeletal system development; GO:0006511: ubiquitin-dependent protein catabolic process		GO:0005515: protein binding; GO:0004843: ubiquitin-specific protease activity
C125R022	0.000683686	4.16604	UP	FK506-binding protein 7 precursor	FKBP7	51661	Hs.410378		GO:0005788: endoplasmic reticulum lumen
C138R076	0.000688909	2.13576	UP	7955.3.peg.30906 HOGENOM:Q4VBU7 HOVERGEN:Q4VBU7 ArrayExpress:Q4VBU7 Bgee:Q4VBU7 Uniprot:Q4VBU7
C135R006	0.000691165	3.98114	DOWN	DENN domain-containing protein 2D	DENND2D	79961	Hs.557850
C073R147	0.000693332	3.06775	UP	40S ribosomal protein S15a	RPS15A	6210	Hs.370504	GO:0006412: translation	GO:0022627: cytosolic small ribosomal subunit	GO:0005515: protein binding; GO:0003723: RNA binding; GO:0003735: structural constituent of ribosome
C148R023	0.000694148	2.54268	DOWN	Nucleolar transcription factor 1	UBTF	7343	Hs.89781	GO:0006356: regulation of transcription from RNA polymerase I promoter	GO:0005730: nucleolus	GO:0005515: protein binding; GO:0003701: RNA polymerase I transcription factor activity
C109R049	0.000695449	8.05792	DOWN	Myomesin-1	Myom1		Mm.4103	GO:0006936: muscle contraction	GO:0005856: cytoskeleton; GO:0030017: sarcomere	GO:0005200: structural constituent of cytoskeleton
C178R053	0.000695734	6.64438	DOWN	Protein FAM13A1	FAM13A1	282605	Bt.12533
C210R031	0.000696761	7.51	UP	Tubulin alpha chain
C249R054	0.000700075	3.41354	UP	60S ribosomal protein L23	rpl23
C028R073	0.000701199	5.7297	UP	88293 cd05022, S-100A13, S-100A13: S-100A13 domain found in proteins similar to S100A13. S100A13 is a calcium-binding protein belonging to a large S100 vertebrate-specific protein family within the EF-hand superfamily of calcium-binding proteins. Note ...
C149R067	0.000715188	21.2658	UP	Selenoprotein Pb precursor	sepp1b	791479	Dr.8516	GO:0006979: response to oxidative stress	GO:0005576: extracellular region
C107R160	0.000719463	5.32974	DOWN	Prefoldin subunit 5	PFDN5
C128R084	0.00072098	46.5934	UP	113281 pfam04505, CD225, Interferon-induced transmembrane protein. This family includes the human leukocyte antigen CD225, which is an interferon inducible transmembrane protein, and is associated with interferon induced cell growth suppression.
C135R152	0.000721162	5.73507	UP	Staphylococcal nuclease domain-containing protein 1	snd1	324404	Dr.76177
C162R030	0.000725829	3.11989	UP	Protein MGR2 homolog	C20orf52	140823	Hs.472564
C146R003	0.000728169	3.09994	UP	Protocadherin-18 precursor	PCDH18	54510	Hs.591691	GO:0007420: brain development		GO:0005515: protein binding
C086R024	0.000729817	12.7245	DOWN	Protein phosphatase 1 regulatory subunit 14A	CPI17	397610	Ssc.13002
C264R146	0.000734099	2.49203	DOWN	Serine/threonine-protein kinase RIO3	RIOK3	522917	Bt.52758
C174R013	0.000736339	2.07384	DOWN	Ras-related protein Rab-35	RAB35	11021	Hs.524788	GO:0000910: cytokinesis; GO:0016197: endosome transport; GO:0008104: protein localization	GO:0031253: cell projection membrane; GO:0045334: clathrin-coated endocytic vesicle; GO:0005905: coated pit; GO:0045171: intercellular bridge	GO:0003924: GTPase activity; GO:0005546: phosphatidylinositol-4,5-bisphosphate binding
C061R163	0.000737868	8.16624	UP	heat shock protein 5					GO:0005576: extracellular region
C088R062	0.000740269	3.15912	UP	Zinc transporter ZIP11	SLC39A11	615681	Bt.29897
C223R116	0.000741413	5.18561	UP	Solute carrier family 23 member 1	SLC23A1	9963	Hs.643467	GO:0015851: nucleobase transport; GO:0006139: nucleobase, nucleoside, nucleotide and nucleic acid metabolic process	GO:0005887: integral to plasma membrane; GO:0005624: membrane fraction	GO:0015205: nucleobase transmembrane transporter activity
C152R165	0.000743127	2.0871	UP	Heterogeneous nuclear ribonucleoprotein K	HNRPK	426516	Gga.42749
C150R053	0.000755458	13.3536	UP	Annexin A13	ANXA13	312	Hs.181107	GO:0030154: cell differentiation	GO:0005886: plasma membrane	GO:0005544: calcium-dependent phospholipid binding
C191R112	0.000755781	4.90233	UP	UDP-glucose 6-dehydrogenase	UGDH	422792	Gga.8846	GO:0001702: gastrulation with mouth forming second
C187R043	0.00075709	3.10582	DOWN	Reticulon-3	RTN3	359721	Bt.16079		GO:0005789: endoplasmic reticulum membrane; GO:0000139: Golgi membrane
C221R156	0.000757648	3.72031	UP	NADH dehydrogenase [ubiquinone] 1 beta subcomplex subunit 2, mitochondrial precursor	NDUFB2
C105R137	0.000761075	2.42912	UP	Mitochondrial carrier homolog 2	MTCH2				GO:0005743: mitochondrial inner membrane
C128R102	0.000763971	10.603	DOWN	Class B basic helix-loop-helix protein 5	BHLHB5	395164	Gga.5820
C249R064	0.000764028	2.94474	DOWN	Deoxyribonuclease gamma precursor	DNASE1L3	1776	Hs.476453	GO:0006259: DNA metabolic process		GO:0005509: calcium ion binding; GO:0004536: deoxyribonuclease activity; GO:0003677: DNA binding
C166R052	0.000765534	7.61851	DOWN	Islet cell autoantigen 1	Ica1		Rn.1379		GO:0005829: cytosol; GO:0000139: Golgi membrane; GO:0030667: secretory granule membrane; GO:0030672: synaptic vesicle membrane
C057R136	0.000768342	6.65905	UP	Nucleoside diphosphate kinase A	Nme1	191575	Rn.6236			GO:0005515: protein binding
C069R011	0.000771522	2.09069	DOWN	Splicing factor, arginine/serine-rich 3	SFRS3	6428	Hs.405144			GO:0005515: protein binding; GO:0003723: RNA binding
C043R164	0.000772646	2.96748	DOWN	Zinc finger protein 653	ZNF653	115950	Hs.465928
C058R074	0.000778018	2.33202	UP	Lambda-crystallin	CRYL1	100009108	Ocu.1849
C063R011	0.000778154	3.0544	UP	Plastin-2	Lcp1	18826	Mm.153911; Mm.443081	GO:0051017: actin filament bundle formation	GO:0005884: actin filament; GO:0005737: cytoplasm; GO:0001891: phagocytic cup; GO:0001726: ruffle	GO:0051015: actin filament binding; GO:0042802: identical protein binding
C260R103	0.000778657	2.23134	DOWN	Carbohydrate sulfotransferase 2	Chst2	54371	Mm.212446; Mm.393146; Mm.71026	GO:0006044: N-acetylglucosamine metabolic process		GO:0008146: sulfotransferase activity
C148R021	0.000779049	2.00409	UP	NEDD8 precursor	Nedd8	18002	Mm.296566	GO:0008104: protein localization; GO:0006357: regulation of transcription from RNA polymerase II promoter	GO:0005634: nucleus	GO:0005515: protein binding
C227R065	0.00077944	3.52212	UP	NADH dehydrogenase [ubiquinone] 1 beta subcomplex subunit 1	NDUFB1		Hs.183435	GO:0006120: mitochondrial electron transport, NADH to ubiquinone	GO:0005747: mitochondrial respiratory chain complex I	GO:0008137: NADH dehydrogenase (ubiquinone) activity
C121R167	0.000782825	2.39745	DOWN	Protein transport protein Sec24A	SEC24A	505089	Bt.28249
C201R166	0.000785072	2.49625	DOWN	Solute carrier family 2, facilitated glucose transporter member 3	SLC2A3	6515	Hs.419240; Hs.655169	GO:0005975: carbohydrate metabolic process; GO:0015758: glucose transport		GO:0005355: glucose transmembrane transporter activity
C058R109	0.000786874	20.4707	UP	Cytosolic sulfotransferase 2	sult1st2	368269	Dr.81642	GO:0006805: xenobiotic metabolic process	GO:0005737: cytoplasm	GO:0008146: sulfotransferase activity
C145R052	0.000787848	2.89133	UP	Phosducin-like protein 3	Pdcl3	68833	Mm.28121		GO:0005737: cytoplasm	GO:0005515: protein binding
C014R116	0.000789273	2.68007	UP	Aspartate aminotransferase, mitochondrial precursor	GOT2				GO:0005759: mitochondrial matrix; GO:0005886: plasma membrane	GO:0004069: L-aspartate:2-oxoglutarate aminotransferase activity
C143R116	0.000794333	2.35037	DOWN	Serine/arginine repetitive matrix protein 1	SRRM1	10250	Hs.18192	GO:0008380: RNA splicing	GO:0005634: nucleus	GO:0005515: protein binding; GO:0031202: RNA splicing factor activity, transesterification mechanism
C246R094	0.000798781	8.71556	UP	Ras-related protein Rab-6B	RAB6B	51560	Hs.12152	GO:0006890: retrograde vesicle-mediated transport, Golgi to ER	GO:0005794: Golgi apparatus	GO:0003924: GTPase activity
C029R161	0.000799947	5.85135	DOWN	3-hydroxybutyrate dehydrogenase type 2	BDH2	515321	Bt.1792			GO:0003858: 3-hydroxybutyrate dehydrogenase activity
C085R061	0.000803913	2.34211	UP	Tryptophanyl-tRNA synthetase, cytoplasmic	Wars	22375	Mm.38433
C047R040	0.000804656	2.16689	UP	14-3-3 protein beta/alpha-2
C194R165	0.000806702	2.44514	DOWN	PCNA-associated factor	PAF	9768	Hs.81892
C039R154	0.000809856	2.1197	UP	Mitochondrial carrier homolog 2	MTCH2				GO:0005743: mitochondrial inner membrane
C206R138	0.000810498	12.1257	UP	Apolipoprotein B-100 precursor	APOB	338	Hs.120759	GO:0008015: blood circulation; GO:0006869: lipid transport; GO:0007165: signal transduction	GO:0042627: chylomicron; GO:0005783: endoplasmic reticulum; GO:0005792: microsome	GO:0005319: lipid transporter activity; GO:0046982: protein heterodimerization activity; GO:0005102: receptor binding
C038R141	0.000811165	3.48346	UP	NADH dehydrogenase [ubiquinone] 1 beta subcomplex subunit 1	NDUFB1
C116R006	0.000811316	3.66902	UP	Homeobox protein SIX1	SIX1
C229R063	0.000820288	5.48664	UP	Uncharacterized protein ENSP00000317143 precursor			Hs.669526
C209R031	0.000820469	5.0249	UP	Import inner membrane translocase subunit TIM50, mitochondrial precursor	timm50	393638	Dr.5208	GO:0006915: apoptosis; GO:0007006: mitochondrial membrane organization; GO:0006470: protein amino acid dephosphorylation	GO:0005744: mitochondrial inner membrane presequence translocase complex	GO:0005515: protein binding; GO:0004722: protein serine/threonine phosphatase activity; GO:0004725: protein tyrosine phosphatase activity
C133R091	0.000827934	2.22107	UP	Glutathione S-transferase kappa 1	Gstk1	76263	Mm.267014	GO:0006749: glutathione metabolic process	GO:0005743: mitochondrial inner membrane	GO:0004602: glutathione peroxidase activity; GO:0004364: glutathione transferase activity
C078R150	0.000839512	3.53129	DOWN	U4/U6 small nuclear ribonucleoprotein Prp3	PRPF3	426667	Gga.1509		GO:0016607: nuclear speck
C189R042	0.000840169	2.2155	UP	Coiled-coil-helix-coiled-coil-helix domain-containing protein 2, mitochondrial precursor	CHCHD2	51142	Hs.389996; Hs.547257
C237R043	0.000847087	2.27914	DOWN	Membrane-associated progesterone receptor component 2	PGRMC2	10424	Hs.507910		GO:0016021: integral to membrane	GO:0005496: steroid binding; GO:0003707: steroid hormone receptor activity
C009R111	0.000849071	21.807	UP	Transcription factor GATA-4	gata4	399302	Xl.1061
C159R043	0.000856535	5.65267	UP	ATP synthase-coupling factor 6, mitochondrial precursor	ATP5J				GO:0005743: mitochondrial inner membrane
C205R044	0.000858525	3.47786	UP	Histone H1x	H1FX	8971	Hs.75307	GO:0006334: nucleosome assembly	GO:0000786: nucleosome	GO:0003677: DNA binding
C171R056	0.00085888	4.44913	UP	Receptor expression-enhancing protein 5	REEP5
C019R118	0.000870942	3.48677	DOWN	CDC42 small effector 1						GO:0003674: molecular_function
C226R074	0.000876413	6.37161	UP	NADH dehydrogenase [ubiquinone] 1 beta subcomplex subunit 2, mitochondrial precursor	NDUFB2
C103R073	0.000876443	2.89463	DOWN	Squamous cell carcinoma antigen recognized by T-cells 3	Sart3	53890	Mm.29594		GO:0016607: nuclear speck
C137R137	0.000876975	2.57706	UP	Coagulation factor V precursor	F5	280687	Bt.23666
C080R015	0.000877712	5.15175	UP	Receptor expression-enhancing protein 5	REEP5	7905	Hs.429608		GO:0016021: integral to membrane	GO:0005515: protein binding
C256R032	0.000878447	4.06806	DOWN	GSK-3-binding protein	gbp	398043	Xl.5740
C113R060	0.00088046	7.53532	DOWN	6PF-2-K/Fru-2,6-P2ASE liver/muscle isozymes						GO:0003873: 6-phosphofructo-2-kinase activity; GO:0004331: fructose-2,6-bisphosphate 2-phosphatase activity
C171R141	0.000883722	2.42674	DOWN	30883 COG0537, Hit, Diadenosine tetraphosphate (Ap4A) hydrolase and other HIT family hydrolases [Nucleotide transport and metabolism / Carbohydrate transport and metabolism / General function prediction only].
C127R011	0.000885716	3.34153	DOWN	Sodium-coupled neutral amino acid transporter 3	Slc38a3	252919	Rn.32067	GO:0006867: asparagine transport; GO:0006868: glutamine transport; GO:0015817: histidine transport	GO:0005887: integral to plasma membrane	GO:0015182: L-asparagine transmembrane transporter activity; GO:0015186: L-glutamine transmembrane transporter activity; GO:0005290: L-histidine transmembrane transporter activity
C091R148	0.00088708	11.338	UP	Transcription cofactor HES-6	HES6	55502	Hs.42949	GO:0006355: regulation of transcription, DNA-dependent	GO:0005667: transcription factor complex	GO:0003712: transcription cofactor activity; GO:0003700: transcription factor activity
C230R108	0.000888172	2.77439	UP	Glutathione S-transferase kappa 1	Gstk1	76263	Mm.267014	GO:0006749: glutathione metabolic process	GO:0005743: mitochondrial inner membrane	GO:0004602: glutathione peroxidase activity; GO:0004364: glutathione transferase activity
C170R149	0.000890358	2.91994	UP	Mitochondrial carrier homolog 2	MTCH2				GO:0005743: mitochondrial inner membrane
C017R109	0.000892558	3.14428	UP	Ubiquitin	UBA52		Cfa.24507; Cfa.3552	GO:0045941: positive regulation of transcription; GO:0016567: protein ubiquitination		GO:0005515: protein binding; GO:0030528: transcription regulator activity
C117R121	0.000893721	2.89657	UP	Alpha-tocopherol transfer protein	TTPA	7274	Hs.69049	GO:0006629: lipid metabolic process; GO:0006810: transport		GO:0008431: vitamin E binding
C141R073	0.00089594	4.77329	UP	Voltage-dependent anion-selective channel protein 2	VDAC2
C225R082	0.000896909	3.3271	DOWN	Cytospin-A	SPECC1L	416950	Gga.33755
C173R108	0.000897737	2.58534	DOWN	Survival of motor neuron-related-splicing factor 30	SMNDC1	10285	Hs.632093	GO:0006917: induction of apoptosis; GO:0006397: mRNA processing; GO:0008380: RNA splicing	GO:0005681: spliceosome	GO:0005515: protein binding; GO:0031202: RNA splicing factor activity, transesterification mechanism
C253R016	0.000899373	2.31838	UP	Mitochondrial carrier homolog 2	MTCH2				GO:0005743: mitochondrial inner membrane
C070R119	0.000904473	11.9551	UP	FK506-binding protein 10 precursor	FKBP10	535310	Bt.2698		GO:0005788: endoplasmic reticulum lumen
C149R135	0.000905476	4.34478	DOWN	MICAL-like protein 2	MICALL2	79778	Hs.376617; Hs.663699
C039R094	0.00090822	3.15065	UP	Mitochondrial 2-oxoglutarate/malate carrier protein	Slc25a11	67863	Mm.296082; Mm.456131		GO:0005743: mitochondrial inner membrane
C266R104	0.000909125	5.4288	UP	ATP synthase-coupling factor 6, mitochondrial precursor	ATP5J				GO:0005743: mitochondrial inner membrane
C265R121	0.000911816	3.55607	UP	Alpha-2-macroglobulin precursor	A2M
C112R103	0.000915183	4.81889	DOWN	Polysialoglycoprotein precursor
C049R078	0.000920227	11.2243	DOWN	G2/mitotic-specific cyclin-B2	CCNB2	281668	Bt.41		GO:0015630: microtubule cytoskeleton	GO:0005515: protein binding
C057R003	0.000922488	5.91064	UP	Inositol-3-phosphate synthase A	ino1-A	379227	Xl.7914
C150R077	0.000928865	3.35302	UP	RWD domain-containing protein 1	Rwdd1	66521	Mm.28528
C182R095	0.000930611	4.16971	DOWN	AMP deaminase 1	Ampd1		Mm.331272
C144R155	0.000931055	8.13755	UP	Legumain precursor	LGMN	281281	Bt.8947
C044R128	0.000937903	5.76453	UP	Receptor expression-enhancing protein 5	REEP5
C151R140	0.000939108	4.41838	UP	Cytochrome b-c1 complex subunit 6, mitochondrial precursor	UQCRH	7388	Hs.481571	GO:0009060: aerobic respiration; GO:0006118: electron transport; GO:0006119: oxidative phosphorylation	GO:0005746: mitochondrial respiratory chain	GO:0008121: ubiquinol-cytochrome-c reductase activity
C137R163	0.000944439	2.36423	DOWN	DNA topoisomerase 1	TOP1	7150	Hs.472737; Hs.592136	GO:0016310: phosphorylation; GO:0012501: programmed cell death; GO:0042493: response to drug	GO:0005730: nucleolus; GO:0005654: nucleoplasm	GO:0003682: chromatin binding; GO:0003917: DNA topoisomerase type I activity; GO:0005515: protein binding
C060R111	0.000944575	3.21501	UP	Neurabin-1	PPP1R9A	55607	Hs.21816
C030R067	0.000949292	3.4975	UP	Tumor suppressor candidate 3	TUSC3	7991	Hs.591845	GO:0018279: protein amino acid N-linked glycosylation via asparagine	GO:0008250: oligosaccharyltransferase complex
C150R142	0.000954327	3.28369	UP	Actin, cytoplasmic 1	actb
C197R026	0.000954556	4.63985	DOWN	Grainyhead-like protein 3 homolog	Grhl3	230824	Mm.331972	GO:0008544: epidermis development; GO:0007389: pattern specification process; GO:0045941: positive regulation of transcription; GO:0042060: wound healing	GO:0005634: nucleus	GO:0003677: DNA binding; GO:0005515: protein binding
C237R161	0.000955947	2.55916	DOWN	2-aminoethanethiol dioxygenase	ADO	84890	Hs.99821			GO:0047800: cysteamine dioxygenase activity
C192R169	0.000969401	5.21399	UP	Lysyl-tRNA synthetase	Kars	85305	Mm.196544; Mm.410491			GO:0005515: protein binding
C222R020	0.000973703	3.79597	DOWN	Sodium/potassium-transporting ATPase subunit beta-233	atnb233			GO:0006813: potassium ion transport; GO:0006814: sodium ion transport	GO:0005890: sodium:potassium-exchanging ATPase complex	GO:0005391: sodium:potassium-exchanging ATPase activity
C239R009	0.000975135	2.57099	DOWN	Sialin	Slc17a5	235504	Mm.46932		GO:0016023: cytoplasmic membrane-bounded vesicle; GO:0005886: plasma membrane
C068R154	0.000981371	4.51958	UP	Pleiotrophic factor-alpha-2 precursor		399256	Xl.899
C053R120	0.000983616	2.84263	DOWN	ADP-ribosylation factor-like protein 3	ARL3	595114	Ssc.54051
C022R129	0.000984162	2.3734	DOWN	Non-SMC element 4 homolog A	NSMCE4A	527312	Bt.30543
C141R091	0.000994261	2.83778	DOWN	Kinesin-like protein KIF2C	KIF2C					GO:0005515: protein binding
C092R014	0.00099522	11.0017	DOWN	Homeobox protein MIXL1	MIXL1	83881	Hs.282079
C051R116	0.000997559	4.52224	UP	Homeobox protein Hox-A2a	hoxa2a
C154R002	0.00099956	2.46564	UP	Cofilin-2	Cfl2	12632	Mm.276826		GO:0016363: nuclear matrix
C193R102	0.00100525	4.08903	UP	Splicing factor, arginine/serine-rich 7	SFRS7	6432	Hs.309090	GO:0006397: mRNA processing; GO:0008380: RNA splicing	GO:0005634: nucleus	GO:0005515: protein binding
C066R101	0.00100694	3.07604	UP	Thioredoxin-interacting protein	TXNIP	733688	Ssc.16648
C219R152	0.00101035	4.9554	UP	Stress-associated endoplasmic reticulum protein 1	SERP1	27230	Hs.518326	GO:0007009: plasma membrane organization; GO:0006486: protein amino acid glycosylation; GO:0006950: response to stress	GO:0005783: endoplasmic reticulum; GO:0005840: ribosome
C106R134	0.00102078	2.2988	UP	F-actin-capping protein subunit alpha-2	CAPZA2	417771	Gga.3338
C136R158	0.00102388	6.24737	UP	Armadillo repeat protein deleted in velo-cardio-facial syndrome	ARVCF	421	Hs.370408	GO:0007155: cell adhesion; GO:0007275: multicellular organismal development	GO:0005622: intracellular
C164R053	0.00103065	2.06689	DOWN	Tumor protein D52	TPD52	100009212	Ocu.3180	GO:0030183: B cell differentiation	GO:0005783: endoplasmic reticulum; GO:0048471: perinuclear region of cytoplasm	GO:0005509: calcium ion binding; GO:0046982: protein heterodimerization activity; GO:0042803: protein homodimerization activity
C177R125	0.00103283	4.62369	UP	Protocadherin-18 precursor	PCDH18	54510	Hs.591691	GO:0007420: brain development		GO:0005515: protein binding
C190R120	0.00103381	9.86656	UP	T-cell acute lymphocytic leukemia protein 1 homolog	tal1	30766	Dr.75812	GO:0001525: angiogenesis; GO:0048844: artery morphogenesis; GO:0060216: definitive hemopoiesis; GO:0060214: endocardium formation; GO:0030218: erythrocyte differentiation; GO:0060217: hemangioblast cell differentiation; GO:0001570: vasculogenesis	GO:0005634: nucleus	GO:0003677: DNA binding
C135R161	0.00103472	6.30371	DOWN	Iron-sulfur cluster assembly enzyme ISCU, mitochondrial precursor	Iscu	66383	Mm.29497		GO:0005739: mitochondrion
C095R126	0.00104003	2.36898	UP	Ferritin, lower subunit
C062R146	0.00104042	4.49603	UP	Low-density lipoprotein receptor-related protein 2 precursor	Lrp2	14725	Mm.23847	GO:0008283: cell proliferation; GO:0030900: forebrain development; GO:0006898: receptor-mediated endocytosis; GO:0006766: vitamin metabolic process	GO:0016324: apical plasma membrane; GO:0005903: brush border; GO:0005905: coated pit; GO:0030139: endocytic vesicle; GO:0005783: endoplasmic reticulum; GO:0005768: endosome; GO:0005794: Golgi apparatus; GO:0005624: membrane fraction
C165R012	0.00104347	4.95993	DOWN	Zinc finger protein 135	ZNF135	508062	Bt.25281
C084R009	0.00104626	2.07167	DOWN	5'-AMP-activated protein kinase subunit beta-1	Prkab1	19079	Mm.458152	GO:0006950: response to stress	GO:0005634: nucleus	GO:0004679: AMP-activated protein kinase activity; GO:0005515: protein binding
C139R026	0.0010478	3.6909	UP	60S ribosomal protein L18	rpl18
C112R017	0.00105055	2.23854	UP	Eukaryotic translation initiation factor 3 subunit K	EIF3K	515326	Bt.53466
C027R163	0.00105528	2.3104	DOWN	Histone-binding protein RBBP4	rbbp4	321726	Dr.76462	GO:0006338: chromatin remodeling	GO:0005634: nucleus
C133R049	0.00105749	3.79388	UP	60S ribosomal protein L12	RPL12	6136	Hs.408054
C188R087	0.00105873	5.81425	UP	117573 pfam09007, EBP50_C-term, EBP50, C-terminal. This C terminal domain allows interaction of EBP50 with FERM (four-point one ERM) domains, resulting in the activation of Ezrin-radixin-moesin (ERM), with subsequent cytoskeletal modulation and cellul...
C085R117	0.00106238	2.04098	DOWN	Nucleosome-remodeling factor subunit BPTF	BPTF	2186	Hs.444200	GO:0007420: brain development; GO:0006338: chromatin remodeling; GO:0000122: negative regulation of transcription from RNA polymerase II promoter; GO:0043193: positive regulation of gene-specific transcription	GO:0005737: cytoplasm; GO:0005634: nucleus	GO:0043565: sequence-specific DNA binding; GO:0008134: transcription factor binding; GO:0030528: transcription regulator activity
C112R096	0.00106572	2.30904	DOWN	DNA topoisomerase 1	TOP1	7150	Hs.472737; Hs.592136	GO:0016310: phosphorylation; GO:0012501: programmed cell death; GO:0042493: response to drug	GO:0005730: nucleolus; GO:0005654: nucleoplasm	GO:0003682: chromatin binding; GO:0003917: DNA topoisomerase type I activity; GO:0005515: protein binding
C178R061	0.00107111	3.26851	UP	RNA-binding protein Musashi homolog 2	MSI2	124540	Hs.658922
C107R130	0.00107323	3.20029	UP	Cold-inducible RNA-binding protein	CIRBP	1153	Hs.634522	GO:0009409: response to cold		GO:0005515: protein binding; GO:0003723: RNA binding
C055R090	0.00107338	2.33544	DOWN	RNA-binding protein 38	Rbm38		Mm.458080
C220R152	0.00107586	2.81447	DOWN	Small ubiquitin-related modifier 3 precursor	SUMO3	6612	Hs.474005		GO:0000776: kinetochore	GO:0005515: protein binding
C034R032	0.00108148	3.13159	UP	14-3-3 protein epsilon	YWHAE	7531	Hs.513851	GO:0007242: intracellular signaling cascade		GO:0019899: enzyme binding
C028R105	0.00108879	2.22958	UP	Platelet-activating factor acetylhydrolase IB subunit gamma	PAFAH1B3	282515	Bt.4040	GO:0007283: spermatogenesis	GO:0005737: cytoplasm	GO:0005515: protein binding
C138R038	0.00109119	14.2606	UP	Nucleoside diphosphate kinase A	Nme1	191575	Rn.6236			GO:0005515: protein binding
C012R111	0.00109139	4.82943	UP	Heme-binding protein 2	HEBP2	23593	Hs.486589
C095R061	0.00109185	3.04418	DOWN	U4/U6 small nuclear ribonucleoprotein Prp3	PRPF3	426667	Gga.1509		GO:0016607: nuclear speck
C015R042	0.00109243	2.24946	UP	Proteasome maturation protein	POMP	510314	Bt.48903
C189R005	0.00109968	5.19365	UP	Rho-related GTP-binding protein RhoB precursor	Rhob	64373	Rn.2042	GO:0007155: cell adhesion; GO:0008333: endosome to lysosome transport; GO:0045786: negative regulation of cell cycle; GO:0045766: positive regulation of angiogenesis; GO:0006927: transformed cell apoptosis	GO:0010008: endosome membrane; GO:0005634: nucleus; GO:0005886: plasma membrane	GO:0005525: GTP binding
C028R062	0.00110377	2.71176	UP	OCIA domain-containing protein 1	ociad1	393272	Dr.24321
C156R013	0.00110546	2.91382	UP	Nuclear transport factor 2	Nutf2	291981	Rn.107980			GO:0005515: protein binding
C007R090	0.00110755	2.48674	DOWN	Mediator of RNA polymerase II transcription subunit 13-like	zgc:153454	564707	Dr.36004
C169R007	0.00111209	2.23301	DOWN	Dickkopf-related protein 3 precursor	DKK3	396023	Gga.3573
C078R036	0.0011133	4.72444	UP	Carbonyl reductase [NADPH] 1	CBR1	873	Hs.606200; Hs.644616; Hs.88778			GO:0004090: carbonyl reductase (NADPH) activity; GO:0005515: protein binding
C071R037	0.00112187	3.6629	UP	NADH dehydrogenase [ubiquinone] 1 beta subcomplex subunit 1	NDUFB1		Hs.183435	GO:0006120: mitochondrial electron transport, NADH to ubiquinone	GO:0005747: mitochondrial respiratory chain complex I	GO:0008137: NADH dehydrogenase (ubiquinone) activity
C037R117	0.00112272	2.96501	DOWN	BCL2/adenovirus E1B 19 kDa protein-interacting protein 3	Bnip3	12176	Mm.378890	GO:0006338: chromatin remodeling; GO:0051607: defense response to virus; GO:0006309: DNA fragmentation during apoptosis; GO:0006917: induction of apoptosis; GO:0045837: negative regulation of membrane potential; GO:0008634: negative regulation of survi...	GO:0030425: dendrite; GO:0031307: integral to mitochondrial outer membrane; GO:0005635: nuclear envelope; GO:0005654: nucleoplasm	GO:0046982: protein heterodimerization activity; GO:0042803: protein homodimerization activity
C121R160	0.00112362	5.86104	UP	Digestive cysteine proteinase 2 precursor	LCP2
C077R024	0.00112422	2.66257	DOWN	RNA exonuclease 4	rexo4	379197	Xl.988
C022R120	0.00113607	3.38596	UP	Putative deoxyribose-phosphate aldolase	Dera	232449	Mm.29181
C240R080	0.0011448	11.968	DOWN	115149 pfam06473, FGF-BP1, FGF binding protein 1 (FGF-BP1). This family consists of several mammalian FGF binding protein 1. Fibroblast growth factors (FGFs) play important roles during fetal and embryonic development. Fibroblast growth factor-binding...
C023R057	0.00114942	3.52111	UP	Ras-related GTP-binding protein C	Rragc	54170	Mm.220922		GO:0005737: cytoplasm; GO:0005634: nucleus	GO:0019003: GDP binding; GO:0005525: GTP binding; GO:0003924: GTPase activity; GO:0046982: protein heterodimerization activity
C108R118	0.00115704	3.50753	DOWN	LAG1 longevity assurance homolog 5	LASS5	91012	Hs.270525	GO:0046513: ceramide biosynthetic process	GO:0005792: microsome	GO:0050291: sphingosine N-acyltransferase activity
C204R086	0.00116257	2.41027	UP	Cytochrome c oxidase polypeptide VIIa-liver/heart, mitochondrial precursor	COX7A2	1347	Hs.70312
C045R033	0.00116763	3.69512	UP	Cytochrome c oxidase subunit VIb isoform 1	Cox6b1	110323	Mm.400
C214R098	0.00117046	2.88088	UP	Serine/threonine-protein kinase MST4	MST4	51765	Hs.444247	GO:0006468: protein amino acid phosphorylation; GO:0042981: regulation of apoptosis	GO:0005794: Golgi apparatus	GO:0005524: ATP binding; GO:0042802: identical protein binding; GO:0000287: magnesium ion binding; GO:0004672: protein kinase activity
C221R024	0.00117545	5.5495	DOWN	Inorganic pyrophosphatase	PPA1	280701	Bt.7870
C127R061	0.0011799	3.95339	UP	Dapper homolog 1	dact1		Dr.88844	GO:0016055: Wnt receptor signaling pathway
C086R104	0.00118016	4.62983	UP	Voltage-dependent anion-selective channel protein 1	VDAC1	100008751	Ocu.2411		GO:0005886: plasma membrane
C182R122	0.00118573	3.51547	DOWN	Oxysterol-binding protein-related protein 6	OSBPL6	114880	Hs.318775
C069R078	0.00118721	2.99667	UP	Keratinocytes-associated protein 2	KRTCAP2	200185	Hs.516671; Hs.639915
C204R072	0.0011938	5.88255	DOWN	C-X-C chemokine receptor type 4	CXCR4				GO:0005886: plasma membrane
C062R059	0.00119821	5.21188	UP	Calpain-1 catalytic subunit		396240	Gga.1707		GO:0005886: plasma membrane
C100R109	0.00120026	2.14614	UP	26 proteasome complex subunit DSS1	SHFM1	7979	Hs.489201	GO:0006508: proteolysis	GO:0000502: proteasome complex	GO:0008233: peptidase activity; GO:0005515: protein binding
C251R082	0.00120426	7.77199	UP	Receptor-type tyrosine-protein phosphatase F precursor	PTPRF	5792	Hs.272062	GO:0007155: cell adhesion; GO:0007185: transmembrane receptor protein tyrosine phosphatase signaling pathway	GO:0005887: integral to plasma membrane	GO:0005001: transmembrane receptor protein tyrosine phosphatase activity
C030R098	0.00120519	3.47813	DOWN	LINE-1 reverse transcriptase homolog
C260R129	0.00121141	2.74215	DOWN	Ribonuclease P protein subunit p30	RPP30	615098	Bt.48969			GO:0004526: ribonuclease P activity
C233R024	0.00121561	2.75453	UP	TFIIA-alpha and beta-like factor	Gtf2a1l	71828	Mm.61330
C213R086	0.00121649	3.20156	UP	60S ribosomal protein L23	rpl23
C229R082	0.00122194	3.47816	UP	COMM domain-containing protein 3	Commd3	12238	Mm.249586
C230R020	0.0012244	4.58019	UP	Rho-related GTP-binding protein RhoC precursor	RHOC	395869	Gga.17535		GO:0005886: plasma membrane
C096R136	0.00123093	2.43949	DOWN	WD40 repeat-containing protein SMU1	smu1	393168	Dr.31728
C074R014	0.00123129	3.21022	UP	Collagen alpha-2(IV) chain	COL4A2		Bt.91372
C070R096	0.00123215	6.65412	DOWN	Replication initiator 1	Repin1	445541	Rn.204397
C113R092	0.0012329	7.33561	UP	Galectin-3	Lgals3		Mm.248615	GO:0030198: extracellular matrix organization; GO:0001501: skeletal system development	GO:0005737: cytoplasm; GO:0005634: nucleus; GO:0005578: proteinaceous extracellular matrix	GO:0005515: protein binding
C076R009	0.00123577	2.15141	UP	NEDD4 family-interacting protein 1	ndfip1	436776	Dr.109068		GO:0000139: Golgi membrane
C167R063	0.00123663	2.78621	DOWN	SID1 transmembrane family member 2 precursor	SIDT2	51092	Hs.410977
C055R099	0.00123723	3.56893	UP	Fatty acyl-CoA hydrolase precursor, medium chain
C208R076	0.00123812	3.37363	DOWN	Transmembrane protein 189	TMEM189	507694	Bt.7791		GO:0005789: endoplasmic reticulum membrane
C234R052	0.00123927	5.26609	UP	ADAMTS-1 precursor	ADAMTS1	9510	Hs.643357	GO:0007229: integrin-mediated signaling pathway; GO:0008285: negative regulation of cell proliferation		GO:0008237: metallopeptidase activity
C006R034	0.00124001	6.60555	UP	60S ribosomal protein L35a	rpl35a
C142R170	0.00124351	2.04076	UP	Rho GTPase-activating protein 20	ARHGAP20	57569	Hs.6136
C147R026	0.00124514	2.22411	UP	Cytochrome b-c1 complex subunit 7	UQCRB	616871	Bt.49002
C120R087	0.00124538	2.6999	UP	Cadherin-17 precursor	CDH17	1015	Hs.591853	GO:0007155: cell adhesion; GO:0006810: transport		GO:0005215: transporter activity
C224R021	0.00124563	2.61785	DOWN	Coiled-coil domain-containing protein 71	Ccdc71	72454	Mm.46488
C093R087	0.0012468	5.90223	DOWN	Cyclin-dependent kinase inhibitor 1C	Cdkn1c		Mm.168789	GO:0000122: negative regulation of transcription from RNA polymerase II promoter; GO:0042551: neuron maturation	GO:0005634: nucleus	GO:0005515: protein binding
C084R024	0.00125147	2.37566	DOWN	Septin-10	2010-09-01	151011	Hs.469615
C045R057	0.00125967	2.32409	DOWN	Heparan-alpha-glucosaminide N-acetyltransferase	Hgsnat	52120	Mm.28326
C238R113	0.00126334	2.10887	UP	COMM domain-containing protein 6	commd6	549218	Str.4678
C055R075	0.00126969	3.46319	DOWN	Claudin-like protein ZF4A22	cldn7	100002388; 60635	Dr.116642; Dr.75457
C080R016	0.00127276	3.06484	DOWN	Arrestin red cell isoform 3
C128R147	0.00127885	2.2617	UP	Complement factor I precursor	Cfi	79126	Rn.7424			GO:0003818: complement factor I activity
C199R060	0.00128074	69.8443	UP	Transcription cofactor HES-6	HES6	55502	Hs.42949	GO:0006355: regulation of transcription, DNA-dependent	GO:0005667: transcription factor complex	GO:0003712: transcription cofactor activity; GO:0003700: transcription factor activity
C164R074	0.00128092	2.25832	DOWN	Coilin	COIL	8161	Hs.532795		GO:0015030: Cajal body; GO:0005730: nucleolus	GO:0008022: protein C-terminus binding
C241R139	0.001282	5.81099	DOWN	Y+L amino acid transporter 1	Slc7a7	83509	Rn.163294
C042R117	0.00128382	2.09136	DOWN	Uncharacterized protein C1orf187 precursor	C1orf187	374946	Hs.371716; Hs.632364
C086R134	0.00129414	2.47894	UP	Carbonyl reductase [NADPH] 1	Cbr1	29224	Rn.3425			GO:0004090: carbonyl reductase (NADPH) activity
C211R073	0.00129582	2.59576	DOWN	Zinc finger protein 430	ZNF430	80264	Hs.466289
C044R084	0.0012981	2.43811	UP	Tubulin beta chain	tubb	380418	Xl.46552
C148R035	0.00129936	2.30463	DOWN	Vacuolar proton translocating ATPase 116 kDa subunit a isoform 1	Atp6v0a1	11975	Mm.340818; Mm.417707	GO:0007420: brain development; GO:0007507: heart development; GO:0001701: in utero embryonic development; GO:0030099: myeloid cell differentiation; GO:0006367: transcription initiation from RNA polymerase II promoter	GO:0005737: cytoplasm; GO:0005667: transcription factor complex	GO:0003682: chromatin binding; GO:0046966: thyroid hormone receptor binding; GO:0003713: transcription coactivator activity
C115R019	0.00131384	7.51971	UP	Cellular retinoic acid-binding protein	crabp	378522	Xl.12210
C159R024	0.00131667	2.84674	DOWN	Zinc finger protein 85	ZNF85	7639	Hs.37138		GO:0005634: nucleus	GO:0003714: transcription corepressor activity; GO:0003700: transcription factor activity
C055R094	0.00131855	2.79847	UP	Protein transport protein Sec61 subunit alpha isoform A	sec61aa				GO:0005789: endoplasmic reticulum membrane
C121R009	0.00131878	2.61225	DOWN	U4/U6.U5 tri-snRNP-associated protein 1	Sart1	29678	Rn.25144
C073R029	0.00132236	18.6303	UP	High choriolytic enzyme 1 precursor	hcea
C236R015	0.00132869	2.73487	UP	Serine-protein kinase ATM	Atm	11920	Mm.392163; Mm.5088	GO:0007420: brain development; GO:0000077: DNA damage checkpoint; GO:0008630: DNA damage response, signal transduction resulting in induction of apoptosis; GO:0006281: DNA repair; GO:0007292: female gamete generation; GO:0007507: heart development; GO:...	GO:0005634: nucleus; GO:0005819: spindle	GO:0016303: 1-phosphatidylinositol-3-kinase activity; GO:0047485: protein N-terminus binding; GO:0004674: protein serine/threonine kinase activity
C027R131	0.00133191	7.39781	DOWN	3-hydroxybutyrate dehydrogenase type 2	BDH2	515321	Bt.1792			GO:0003858: 3-hydroxybutyrate dehydrogenase activity
C162R008	0.00134204	2.93502	UP	Collagen alpha-3(IV) chain	COL4A3		Bt.12794
C113R062	0.00135106	4.97563	DOWN	Diamine acetyltransferase 1	SAT1	374006	Gga.9589			GO:0004145: diamine N-acetyltransferase activity
C184R001	0.00135273	2.74555	UP	Splicing factor, arginine/serine-rich 7	Sfrs7	225027	Mm.292016			GO:0005515: protein binding
C212R013	0.00136018	2.6768	UP	Septin-6	2006-09-01	23157	Hs.496666	GO:0000910: cytokinesis		GO:0005525: GTP binding; GO:0005515: protein binding
C129R124	0.001363	5.32808	DOWN	Proteasome subunit beta type-7 precursor	Psmb7	85492	Rn.3846
C233R051	0.00136751	12.9143	UP	Keratin, type I cytoskeletal 18	krt18
C231R154	0.00136846	5.17157	UP	Filamin-C	FLNC	2318	Hs.58414			GO:0005515: protein binding
C197R132	0.00137155	2.89771	UP	Reticulon-4	Rtn4	83765	Rn.1348; Rn.163269	GO:0019987: negative regulation of anti-apoptosis; GO:0030517: negative regulation of axon extension	GO:0030176: integral to endoplasmic reticulum membrane; GO:0005635: nuclear envelope	GO:0005515: protein binding
C111R014	0.00137386	2.23016	UP	Dolichyl-diphosphooligosaccharide--protein glycosyltransferase subunit STT3A	Stt3a	16430	Mm.2863	GO:0018279: protein amino acid N-linked glycosylation via asparagine	GO:0005624: membrane fraction; GO:0008250: oligosaccharyltransferase complex
C162R048	0.00138534	20.9167	UP	Serine/threonine-protein phosphatase PP1-beta catalytic subunit	ppp1cb	496958	Str.106
C195R037	0.00138673	3.49145	UP	Fructose-1,6-bisphosphatase 1	FBP1	397038	Ssc.5127			GO:0042132: fructose 1,6-bisphosphate 1-phosphatase activity
C101R035	0.00138729	2.15581	UP	GTP-binding nuclear protein Ran	ran	30572	Dr.32354
C210R010	0.00138823	4.06328	UP	Abhydrolase domain-containing protein 10, mitochondrial precursor	ABHD10
C238R062	0.00139649	2.54152	DOWN	Myelin basic protein	MBP	4155	Hs.551713	GO:0008366: axon ensheathment; GO:0007417: central nervous system development; GO:0006955: immune response; GO:0007268: synaptic transmission
C134R157	0.0013966	4.48683	DOWN	Farnesyl pyrophosphate synthetase	FDPS		Gga.42725			GO:0004161: dimethylallyltranstransferase activity; GO:0004337: geranyltranstransferase activity
C218R125	0.00140278	6.02773	DOWN	Protein L-Myc-1b	mycl1b	567762	Dr.74192
C171R162	0.00140462	2.36629	UP	Ubiquitin-like modifier-activating enzyme 1	UBA1	100009225	Ocu.6207
C062R115	0.00140834	2.20178	UP	105544 PRK12323, PRK12323, DNA polymerase III subunits gamma and tau; Provisional.
C092R140	0.00140924	2.90746	DOWN	Amyotrophic lateral sclerosis 2 chromosomal region candidate gene 4 protein	ALS2CR4	65062	Hs.12319
C014R009	0.00140953	2.82631	UP	Utrophin	UTRN	7402	Hs.133135	GO:0006936: muscle contraction; GO:0007517: muscle development	GO:0005856: cytoskeleton; GO:0005624: membrane fraction; GO:0005886: plasma membrane	GO:0005515: protein binding
C218R099	0.00141024	11.0693	DOWN	Protein FAM13A1	FAM13A1	282605	Bt.12533
C033R159	0.00141044	4.95527	UP	Protein deltex-3-like	DTX3L	151636	Hs.518201
C245R143	0.00141082	7.38791	DOWN	Spartin	SPG20	23111	Hs.440414
C180R168	0.001415	3.20294	UP	Transposable element Tcb2 transposase
C124R111	0.00141923	14.4269	UP	cAMP-responsive element-binding protein 3-like protein 3-A	creb3l3a	553700	Dr.79847		GO:0005789: endoplasmic reticulum membrane
C212R106	0.00142493	5.22591	UP	Drebrin	DBN1		Hs.130316	GO:0007015: actin filament organization; GO:0050773: regulation of dendrite development; GO:0048168: regulation of neuronal synaptic plasticity	GO:0042641: actomyosin; GO:0005737: cytoplasm; GO:0030425: dendrite	GO:0003779: actin binding; GO:0005522: profilin binding
C251R054	0.00143132	2.61628	UP	Putative aminopeptidase W07G4.4	W07G4.4	179790	Cel.5665
C062R006	0.00143393	2.05995	UP	Cystathionine gamma-lyase	CTH	1491	Hs.19904	GO:0006534: cysteine metabolic process
C113R115	0.00143476	2.52077	UP	Isocitrate dehydrogenase [NAD] subunit gamma, mitochondrial precursor	Idh3g	15929	Mm.14825	GO:0006102: isocitrate metabolic process	GO:0005739: mitochondrion	GO:0004449: isocitrate dehydrogenase (NAD+) activity
C261R157	0.00144091	3.22152	DOWN	Gastrula zinc finger protein XlCGF48.2			Xl.83196
C179R154	0.001445	3.58933	DOWN	RPA-interacting protein A	rpain-A	398009	Xl.218
C047R079	0.00144503	2.00739	DOWN	AN1-type zinc finger protein 5	Zfand5	100047896; 22682	Mm.292405; Mm.379919
C086R056	0.00144732	2.30016	UP	DNA-binding protein inhibitor ID-2	Id2	25587	Rn.217356; Rn.3272
C099R034	0.00145122	2.3155	UP	DNA-binding protein inhibitor ID-2	ID2	654298	Ssc.14914
C033R115	0.00145214	16.0776	UP	Homeobox protein Hox-C6	hoxc6	394330	Xl.1209
C255R165	0.00145236	3.34189	DOWN	Zinc finger protein 385D	ZNF385D	79750	Hs.21026
C162R117	0.00145281	4.81015	DOWN	Gamma-glutamyl hydrolase precursor	GGH	8836	Hs.78619			GO:0008464: gamma-glutamyl hydrolase activity
C048R012	0.00145553	3.25869	UP	Annexin A11	ANXA11	311	Hs.530291	GO:0006955: immune response	GO:0005737: cytoplasm; GO:0005635: nuclear envelope; GO:0005654: nucleoplasm	GO:0005543: phospholipid binding; GO:0005515: protein binding
C096R144	0.00146072	9.68942	UP	cAMP-responsive element-binding protein 3-like protein 3-B	creb3l3b				GO:0005789: endoplasmic reticulum membrane
C108R093	0.00146455	2.99998	DOWN	Serine/threonine-protein kinase TAO3	TAOK3	395499	Gga.4360
C131R120	0.00146465	3.95237	UP	Calumenin precursor	CALU	813	Hs.7753		GO:0005783: endoplasmic reticulum; GO:0005794: Golgi apparatus	GO:0005509: calcium ion binding
C258R063	0.00146677	7.53387	DOWN	G1/S-specific cyclin-E1	ccne1	30188	Dr.29			GO:0016301: kinase activity
C225R025	0.00146854	2.64228	UP	UPF0527 membrane protein	zgc:56559	393239	Dr.3685
C171R035	0.00146988	3.1279	UP	Claudin-3	CLDN3	403648	Cfa.3513	GO:0016338: calcium-independent cell-cell adhesion	GO:0005923: tight junction	GO:0042802: identical protein binding
C120R072	0.00147674	6.11968	UP	Follistatin-related protein 1 precursor	FSTL1	534482	Bt.89210
C003R152	0.00147803	2.85486	UP	Coatomer subunit zeta-1	COPZ1	281707	Bt.43744	GO:0006891: intra-Golgi vesicle-mediated transport; GO:0006890: retrograde vesicle-mediated transport, Golgi to ER	GO:0030126: COPI vesicle coat
C176R046	0.00148266	5.37571	UP	Actin-related protein 2/3 complex subunit 1A	ARPC1A	10552	Hs.124126	GO:0030036: actin cytoskeleton organization	GO:0015629: actin cytoskeleton	GO:0003779: actin binding
C100R132	0.00148585	2.11757	DOWN	Protein regulator of cytokinesis 1	PRC1	9055	Hs.567385	GO:0000910: cytokinesis; GO:0000022: mitotic spindle elongation	GO:0005634: nucleus; GO:0005876: spindle microtubule	GO:0005515: protein binding
C210R150	0.001487	2.86038	DOWN	Peptidyl-prolyl cis-trans isomerase-like 1	Ppil1	100047806; 68816	Mm.328928
C209R129	0.00148793	2.86327	UP	Cysteine and glycine-rich protein 2	Csrp2	13008	Mm.2020
C131R094	0.00149922	5.97535	UP	Fructose-bisphosphate aldolase A	Aldoa	24189	Rn.1774
C172R156	0.00150539	2.77854	UP	Annexin A4	ANXA4
C003R039	0.00150641	3.24472	UP	Electron transfer flavoprotein subunit alpha, mitochondrial precursor	ETFA	521892	Bt.5350		GO:0005759: mitochondrial matrix
C226R145	0.00150755	3.63749	DOWN	Proteasome subunit alpha type-6	Psma6	29673	Rn.107278
C103R063	0.00150952	9.0194	UP	Thymidylate kinase	DTYMK	1841; 727761	Hs.471873; Hs.647895	GO:0007049: cell cycle; GO:0008283: cell proliferation		GO:0004798: thymidylate kinase activity
C042R098	0.00150999	4.5739	UP	Cytoplasmic dynein 2 heavy chain 1	Dync2h1	110350	Mm.237596	GO:0008105: asymmetric protein localization; GO:0042384: cilium assembly; GO:0007368: determination of left/right symmetry; GO:0009953: dorsal/ventral pattern formation; GO:0030326: embryonic limb morphogenesis; GO:0030900: forebrain development; GO:00...
C063R111	0.00151581	2.70626	DOWN	Coiled-coil domain-containing protein 82	Ccdc82	66396	Mm.290620
C169R157	0.00151647	2.68045	UP	AP-2 complex subunit mu-1-B	ap2m1b	321051	Dr.76279
C153R084	0.00151984	2.352	DOWN	ATP-dependent RNA helicase DHX8	DHX8	1659	Hs.463105	GO:0008380: RNA splicing	GO:0005681: spliceosome	GO:0004004: ATP-dependent RNA helicase activity
C111R095	0.0015219	2.12509	DOWN	Zinc finger protein 14	ZNF14	7561	Hs.659932
C139R141	0.00152197	13.1256	DOWN	Lectin precursor	LEC
C160R078	0.00152795	2.47394	UP	Proteasome subunit alpha type-2	psma2	399279	Xl.2546
C084R022	0.00153207	2.05364	UP	Translocon-associated protein subunit delta precursor	Ssr4	20832	Mm.831		GO:0005789: endoplasmic reticulum membrane
C188R092	0.00154527	2.60116	DOWN	4896.1.peg.2977 BioCyc:SPOM-XXX-01:SPOM-XXX-01-000729-MON ArrayExpress:Q10409 InterPro:IPR007177 Pfam:PF04034 Uniprot:Q10409
C098R163	0.00154677	2.0003	UP	Retinoic acid receptor responder protein 3	RARRES3	5920	Hs.17466	GO:0008285: negative regulation of cell proliferation
C152R109	0.00154688	2.30036	UP	Heat shock factor-binding protein 1	HSBP1	767979	Bt.49471
C199R031	0.00154837	4.77132	UP	Homeobox protein Hox-C6a	hoxc6a
C140R030	0.0015529	2.86334	DOWN	Nicotinamide riboside kinase 2	ITGB1BP3	27231	Hs.135458			GO:0005515: protein binding
C003R043	0.00155851	2.00286	UP	Histone H3.3	H3f3b	117056	Rn.124815; Rn.198918; Rn.29857
C026R110	0.00156054	3.32321	UP	Annexin A2-B	anxa2-B	397735	Xl.521
C090R075	0.00156284	2.44739	UP	Transposable element Tcb1 transposase
C102R060	0.00156421	3.04946	DOWN	U4/U6.U5 tri-snRNP-associated protein 1	Sart1	20227	Mm.34562
C138R153	0.00157144	5.47713	DOWN	Dynein light chain 2, cytoplasmic	Dynll2	140734	Rn.36362
C256R062	0.00157317	3.32489	UP	69325 pfam05793, TFIIF_alpha, Transcription initiation factor IIF, alpha subunit (TFIIF-alpha). Transcription initiation factor IIF, alpha subunit (TFIIF-alpha) or RNA polymerase II-associating protein 74 (RAP74) is the large subunit of transcription f...
C109R112	0.00157387	2.72006	UP	Copper transport protein ATOX1	ATOX1	443451	Oar.723
C016R017	0.00157459	7.63664	UP	Filamin-C	FLNC	2318	Hs.58414			GO:0005515: protein binding
C015R163	0.0015771	17.6736	UP	Ictacalcin
C130R092	0.00157834	4.79852	UP	Calreticulin precursor	CALR	100009050	Ocu.1840		GO:0005788: endoplasmic reticulum lumen
C037R035	0.00157899	3.84137	UP	DNA (cytosine-5)-methyltransferase 3A	DNMT3A	421991	Gga.6002			GO:0003886: DNA (cytosine-5-)-methyltransferase activity
C054R150	0.00158074	2.78561	UP	Lactoylglutathione lyase	Glo1	294320	Rn.108014	GO:0006916: anti-apoptosis		GO:0004462: lactoylglutathione lyase activity
C242R078	0.00158355	5.93137	UP	Thioredoxin-dependent peroxide reductase, mitochondrial precursor	PRDX3					GO:0051920: peroxiredoxin activity
C039R035	0.00158786	3.00321	DOWN	Glutamate--cysteine ligase regulatory subunit	GCLM	2730	Hs.315562	GO:0006536: glutamate metabolic process; GO:0006750: glutathione biosynthetic process; GO:0050880: regulation of blood vessel size; GO:0042493: response to drug; GO:0006979: response to oxidative stress	GO:0005829: cytosol; GO:0005625: soluble fraction	GO:0035226: glutamate-cysteine ligase catalytic subunit binding
C072R055	0.00158804	4.01522	DOWN	Nuclear autoantigenic sperm protein	NASP	100009592	Ocu.1939	GO:0001824: blastocyst development; GO:0007049: cell cycle; GO:0008283: cell proliferation; GO:0006260: DNA replication; GO:0043486: histone exchange	GO:0005634: nucleus	GO:0051879: Hsp90 protein binding
C208R046	0.00159635	2.76302	UP	Platelet-activating factor acetylhydrolase IB subunit gamma	PAFAH1B3	282515	Bt.4040	GO:0007283: spermatogenesis	GO:0005737: cytoplasm	GO:0005515: protein binding
C087R132	0.00159823	5.55523	DOWN	Calcium-dependent secretion activator 1	Cadps	27062	Mm.260881	GO:0050432: catecholamine secretion; GO:0016050: vesicle organization	GO:0031410: cytoplasmic vesicle	GO:0005515: protein binding
C029R127	0.0016042	4.96727	DOWN	Charged multivesicular body protein 4c	chmp4c	444307	Xl.47359
C121R057	0.00160676	13.9822	UP	Keratin, type I cytoskeletal 13	krt13
C187R082	0.00160763	3.11458	DOWN	Kinesin-like protein KIF2C	KIF2C					GO:0005515: protein binding
C026R122	0.00162179	2.14652	UP	Cold-inducible RNA-binding protein	CIRBP	1153	Hs.634522	GO:0009409: response to cold		GO:0005515: protein binding; GO:0003723: RNA binding
C131R155	0.0016232	7.10771	DOWN	Signal transducer and activator of transcription 4	Stat4		Mm.1550	GO:0008283: cell proliferation; GO:0019221: cytokine-mediated signaling pathway	GO:0005634: nucleus	GO:0003677: DNA binding
C161R091	0.00162595	2.48573	UP	Ras-related protein Rap-1b precursor	Rap1b	171337	Rn.95071		GO:0005886: plasma membrane
C084R071	0.00162815	2.50653	UP	Semaphorin-4C precursor	Sema4c		Mm.29558			GO:0005515: protein binding
C123R097	0.00162926	2.00784	DOWN	CDK5 regulatory subunit-associated protein 1	Cdk5rap1	252827	Rn.203271	GO:0008283: cell proliferation; GO:0045736: negative regulation of cyclin-dependent protein kinase activity
C247R148	0.00163066	2.096	UP	Translation initiation factor eIF-2B subunit beta	eif2b2			GO:0051716: cellular response to stimulus; GO:0042552: myelination; GO:0014003: oligodendrocyte development; GO:0001541: ovarian follicle development; GO:0006413: translational initiation	GO:0005851: eukaryotic translation initiation factor 2B complex	GO:0005524: ATP binding; GO:0005525: GTP binding; GO:0005515: protein binding
C164R038	0.00163907	3.6778	DOWN	Y-box-binding protein 2-A	ybx2-A	397746	Xl.787
C002R054	0.00164238	2.77974	DOWN	Zinc finger protein 40	Hivep1		Mm.4808	GO:0045892: negative regulation of transcription, DNA-dependent	GO:0005634: nucleus	GO:0003677: DNA binding; GO:0005515: protein binding; GO:0016564: transcription repressor activity
C262R088	0.00164902	6.76746	UP	Homeobox protein Hox-D4a	hoxd4a	30329	Dr.75800
C252R006	0.00165073	2.46558	DOWN	DNA ligase 1	lig1	397978	Xl.78
C152R064	0.00165806	3.11261	DOWN	Pleckstrin homology domain-containing family F member 1	PLEKHF1	79156	Hs.466383
C104R007	0.00166504	2.21902	UP	Alpha-enolase	ENO1	396017	Gga.1383
C180R138	0.00166798	2.98341	UP	Hydroxyacyl-coenzyme A dehydrogenase, mitochondrial precursor	HADH	3033	Hs.438289		GO:0005739: mitochondrion	GO:0003857: 3-hydroxyacyl-CoA dehydrogenase activity
C237R146	0.0016705	5.72351	UP	Catalase	cat		Dr.1079	GO:0046688: response to copper ion
C243R100	0.0016741	3.73128	UP	Clathrin heavy chain 1	Cltc	67300	Mm.254588; Mm.456985		GO:0030117: membrane coat; GO:0005739: mitochondrion
C101R163	0.00167917	2.91429	DOWN	WD repeat-containing protein 34	Wdr34	71820	Mm.88053
C022R082	0.00167987	2.80051	UP	Enoyl-CoA hydratase, mitochondrial precursor	Echs1	93747	Mm.24452		GO:0005739: mitochondrion
C221R045	0.00168453	2.09211	UP	Transposable element Tc1 transposase	tc1a			GO:0006313: transposition, DNA-mediated	GO:0005634: nucleus	GO:0004803: transposase activity
C235R024	0.0016963	2.65672	DOWN	MAD2L1-binding protein	MAD2L1BP	9587	Hs.122346		GO:0005737: cytoplasm; GO:0005634: nucleus	GO:0005515: protein binding
C060R155	0.00169755	2.02241	DOWN	U3 small nucleolar RNA-associated protein 18 homolog	UTP18	51096	Hs.463456		GO:0005732: small nucleolar ribonucleoprotein complex	GO:0005515: protein binding
C034R020	0.00170188	2.62817	DOWN	110977 pfam02029, Caldesmon, Caldesmon.
C028R155	0.00170301	2.55302	UP	Protein transport protein Sec61 subunit beta	SEC61B	10952	Hs.191887		GO:0005783: endoplasmic reticulum	GO:0015450: P-P-bond-hydrolysis-driven protein transmembrane transporter activity
C139R071	0.00170542	3.26819	UP	Pterin-4-alpha-carbinolamine dehydratase	Pcbd1	13180	Mm.39473	GO:0045941: positive regulation of transcription; GO:0051291: protein heterooligomerization; GO:0051289: protein homotetramerization; GO:0043496: regulation of protein homodimerization activity	GO:0005634: nucleus	GO:0004505: phenylalanine 4-monooxygenase activity; GO:0003713: transcription coactivator activity
C180R160	0.00170721	4.48361	UP	Homeobox protein Hox-D10a	hoxd10a	30404	Dr.47548; Dr.75795
C226R063	0.00170819	2.04415	UP	Vacuolar proton pump subunit H	ATP6V1H	282657	Bt.49330
C082R091	0.00170841	2.30234	DOWN	CPEB-associated factor Maskin	masking		Xl.25749			GO:0005515: protein binding
C166R090	0.00171131	4.83254	DOWN	Beta-2-microglobulin precursor	b2m
C136R019	0.00171411	2.6674	DOWN	Rac GTPase-activating protein 1	RACGAP1	29127	Hs.696319	GO:0000915: cytokinesis, contractile ring formation; GO:0007108: cytokinesis, initiation of separation; GO:0009790: embryonic development; GO:0007405: neuroblast proliferation; GO:0007283: spermatogenesis; GO:0008272: sulfate transport	GO:0005634: nucleus	GO:0043014: alpha-tubulin binding; GO:0048487: beta-tubulin binding; GO:0043015: gamma-tubulin binding; GO:0005096: GTPase activator activity; GO:0008022: protein C-terminus binding
C008R128	0.00171853	3.05486	DOWN	Methyl-CpG-binding domain protein 2	Mbd2	17191	Mm.322	GO:0043623: cellular protein complex assembly; GO:0042711: maternal behavior; GO:0000122: negative regulation of transcription from RNA polymerase II promoter	GO:0000792: heterochromatin; GO:0000118: histone deacetylase complex	GO:0003682: chromatin binding; GO:0008327: methyl-CpG binding; GO:0003729: mRNA binding; GO:0035197: siRNA binding
C043R123	0.00172187	2.74103	UP	Iroquois-class homeodomain protein IRX-5	IRX5	10265	Hs.435730
C190R106	0.00172582	3.5459	UP	Fucolectin-6 precursor				GO:0010185: regulation of cellular defense response; GO:0001868: regulation of complement activation, lectin pathway	GO:0005615: extracellular space	GO:0005509: calcium ion binding; GO:0042806: fucose binding
C234R065	0.00173144	2.24219	DOWN	WD repeat-containing protein 34	Wdr34	71820	Mm.88053
C020R140	0.00173399	2.22355	UP	Lactoylglutathione lyase	Glo1	294320	Rn.108014	GO:0006916: anti-apoptosis		GO:0004462: lactoylglutathione lyase activity
C198R158	0.00173929	2.1231	DOWN	Proteasome activator complex subunit 2	PSME2	509857	Bt.48996
C175R005	0.00173982	3.00029	DOWN	Protein FAM86A	FAM86A	196483	Hs.406461
C111R151	0.00174306	5.34074	DOWN	High mobility group protein B3	HMGB3	3149	Hs.693708	GO:0007275: multicellular organismal development		GO:0008301: DNA bending activity
C126R042	0.00175244	5.71525	UP	IgGFc-binding protein precursor	FCGBP	8857	Hs.111732; Hs.700150
C007R059	0.00175413	2.48896	UP	60S ribosomal protein L37a	Rpl37a	500547	Rn.991
C104R085	0.00175469	9.41306	UP	Calpain-1 catalytic subunit		396240	Gga.1707		GO:0005886: plasma membrane
C154R149	0.00175957	4.27628	UP	CCAAT/enhancer-binding protein alpha	CEBPA		Bt.4332
C019R055	0.00176885	18.1611	UP	Actin-related protein 2/3 complex subunit 1A	ARPC1A	10552	Hs.124126	GO:0030036: actin cytoskeleton organization	GO:0015629: actin cytoskeleton	GO:0003779: actin binding
C122R052	0.00177021	3.84106	DOWN	TBC1 domain family member 9	TBC1D9	23158	Hs.480819; Hs.694161
C042R128	0.00177761	2.07806	UP	Heat shock factor-binding protein 1	HSBP1	3281	Hs.250899; Hs.645620	GO:0000122: negative regulation of transcription from RNA polymerase II promoter	GO:0005634: nucleus	GO:0003714: transcription corepressor activity
C173R050	0.00177771	3.94416	DOWN	Outer dense fiber protein 2-like	ODF2L	533508	Bt.33408
C039R163	0.00177897	3.84231	DOWN	Zinc finger and BTB domain-containing protein 12	ZBTB12	221527	Hs.234027
C219R077	0.00178975	2.76941	DOWN	Protein lunapark-A	lnpa	326761	Dr.6104
C094R053	0.00179901	2.84079	DOWN	Lipid phosphate phosphohydrolase 2	PPAP2C	8612	Hs.465506		GO:0016020: membrane	GO:0004721: phosphoprotein phosphatase activity
C197R020	0.00180251	2.19908	UP	Complement C4-A precursor	C4A	720	Hs.534847; Hs.655564
C150R065	0.00180348	2.29599	UP	Thimet oligopeptidase	THOP1	510889	Bt.21827
C206R136	0.00180446	4.56035	UP	Keratin, type II cytoskeletal 8	krt8	352911; 797433	Dr.104509; Dr.107385
C070R062	0.00180458	2.28659	DOWN	Zinc finger protein 483	ZNF483	158399	Hs.660784
C086R089	0.00181737	4.3609	UP	Cytochrome c oxidase subunit 5A, mitochondrial precursor	COX5A	444878	Bt.55686		GO:0005743: mitochondrial inner membrane	GO:0004129: cytochrome-c oxidase activity
C162R130	0.00181828	2.25187	DOWN	Protein regulator of cytokinesis 1	PRC1	9055	Hs.567385	GO:0000910: cytokinesis; GO:0000022: mitotic spindle elongation	GO:0005634: nucleus; GO:0005876: spindle microtubule	GO:0005515: protein binding
C183R127	0.00182288	2.4585	DOWN	CDGSH iron sulfur domain-containing protein 1	Cisd1	52637	Mm.254114		GO:0005739: mitochondrion
C083R097	0.00182638	18.2156	DOWN	Secretogranin-2 precursor	Scg2	24765	Rn.45602	GO:0001525: angiogenesis; GO:0048245: eosinophil chemotaxis; GO:0050930: induction of positive chemotaxis; GO:0000165: MAPKKK cascade; GO:0043066: negative regulation of apoptosis; GO:0001938: positive regulation of endothelial cell proliferation	GO:0005615: extracellular space	GO:0042056: chemoattractant activity; GO:0005125: cytokine activity
C108R125	0.00182797	2.90077	DOWN	Round spermatid basic protein 1-like protein	RSBN1L	222194	Hs.592289
C017R127	0.00183324	3.67862	DOWN	Homeobox protein engrailed-1-B	en1-B		Xl.64
C034R065	0.00183558	4.45011	DOWN	Complement C1q tumor necrosis factor-related protein 2 precursor	C1qtnf2	69183	Mm.390374	GO:0000187: activation of MAPK activity; GO:0046321: positive regulation of fatty acid oxidation; GO:0046326: positive regulation of glucose import; GO:0045725: positive regulation of glycogen biosynthetic process; GO:0051260: protein homooligomerization	GO:0005615: extracellular space	GO:0005102: receptor binding
C086R120	0.00183608	4.74595	UP	Palmitoyl-protein thioesterase 1 precursor	PPT1	5538	Hs.3873	GO:0007420: brain development; GO:0051186: cofactor metabolic process; GO:0051181: cofactor transport; GO:0006309: DNA fragmentation during apoptosis; GO:0007042: lysosomal lumen acidification; GO:0031579: membrane raft organization; GO:0030308: negati...	GO:0030424: axon; GO:0005829: cytosol; GO:0005576: extracellular region; GO:0005794: Golgi apparatus; GO:0005764: lysosome; GO:0005624: membrane fraction; GO:0045121: membrane raft; GO:0005634: nucleus; GO:0008021: synaptic vesicle	GO:0008474: palmitoyl-(protein) hydrolase activity; GO:0016290: palmitoyl-CoA hydrolase activity
C065R046	0.00183649	4.38685	DOWN	5-aminolevulinate synthase, nonspecific, mitochondrial precursor	alas1				GO:0005759: mitochondrial matrix
C224R044	0.00184535	2.51568	UP	Chloride channel protein 3	Clcn3	12725	Mm.25263; Mm.259751		GO:0005769: early endosome; GO:0005794: Golgi apparatus; GO:0005770: late endosome; GO:0012506: vesicle membrane	GO:0030165: PDZ domain binding; GO:0046982: protein heterodimerization activity
C230R099	0.00184762	2.21735	UP	Heat shock factor-binding protein 1	HSBP1	767979	Bt.49471
C132R009	0.00184919	3.18471	UP	Fatty acid-binding protein, heart	fabp3
C173R066	0.00185319	3.16081	DOWN	PTRF/SDPR family protein	zgc:158664	570392	Dr.40921
C088R169	0.00185762	2.29249	UP	Churchill protein	churc1	373819	Xl.677
C070R045	0.00185789	4.90099	DOWN	Beta-2-microglobulin precursor	b2m
C179R114	0.00185799	3.57459	DOWN	Probable E3 ubiquitin-protein ligase HERC3	HERC3	8916	Hs.35804
C006R021	0.0018607	7.14309	DOWN	Dynein beta chain, ciliary
C049R076	0.001869	2.04541	DOWN	Abhydrolase domain-containing protein FAM108B1 precursor	FAM108B1	427252	Gga.18778
C074R127	0.00187004	3.11988	UP	Calreticulin precursor	CALR	100009050	Ocu.1840		GO:0005788: endoplasmic reticulum lumen
C135R004	0.001871	3.16232	UP	Protein disulfide-isomerase precursor	P4HB				GO:0005788: endoplasmic reticulum lumen; GO:0042470: melanosome	GO:0003756: protein disulfide isomerase activity
C249R131	0.00187122	3.31706	UP	Sorting nexin-9	Snx9	66616	Mm.89515	GO:0006886: intracellular protein transport	GO:0005737: cytoplasm; GO:0005792: microsome; GO:0005886: plasma membrane; GO:0005625: soluble fraction	GO:0035091: phosphoinositide binding; GO:0005515: protein binding
C116R044	0.00187139	18.082	UP	Phosphoenolpyruvate carboxykinase, cytosolic [GTP]	Pck1	362282	Rn.104376			GO:0004613: phosphoenolpyruvate carboxykinase (GTP) activity
C007R020	0.00188325	2.84284	UP	Xaa-Pro dipeptidase	PEPD	5184	Hs.36473	GO:0006520: amino acid metabolic process; GO:0006508: proteolysis		GO:0008472: metallocarboxypeptidase D activity
C006R058	0.0018845	3.436	UP	Lysyl-tRNA synthetase	Kars	85305	Mm.196544; Mm.410491			GO:0005515: protein binding
C172R015	0.00188515	2.312	UP	26S proteasome non-ATPase regulatory subunit 14	PSMD14	10213	Hs.567410	GO:0006511: ubiquitin-dependent protein catabolic process	GO:0000502: proteasome complex	GO:0005515: protein binding
C173R025	0.00188704	2.62953	DOWN	Tropomyosin alpha-3 chain	TPM3	7170	Hs.535581; Hs.654421; Hs.699198	GO:0006928: cell motion; GO:0006937: regulation of muscle contraction	GO:0005862: muscle thin filament tropomyosin	GO:0005515: protein binding
C006R153	0.00189032	3.52354	UP	Histone H3.3	H3f3b	117056	Rn.124815; Rn.198918; Rn.29857
C026R028	0.00189574	2.11272	UP	CCAAT/enhancer-binding protein delta	Cebpd	12609	Mm.347407		GO:0005634: nucleus	GO:0003677: DNA binding; GO:0046982: protein heterodimerization activity; GO:0042803: protein homodimerization activity
C082R155	0.00189684	2.9568	DOWN	TM2 domain-containing protein 2 precursor	tm2d2	436913	Dr.84744
C139R047	0.00189818	5.64992	UP	Hyaluronan and proteoglycan link protein 3 precursor	HAPLN3	145864	Hs.447530
C208R088	0.00189985	2.051	DOWN	Intracellular hyaluronan-binding protein 4	HABP4	22927	Hs.494567
C223R147	0.00191195	2.78415	UP	Guanine nucleotide-binding protein G(i), alpha-2 subunit	GNAI2	442957	Cfa.39104
C241R093	0.00191826	4.10188	UP	Cysteine and glycine-rich protein 1	Csrp1	29276	Rn.108075
C207R105	0.00191913	3.71923	UP	Bifunctional 3'-phosphoadenosine 5'-phosphosulfate synthetase 2	PAPSS2	9060	Hs.524491	GO:0001501: skeletal system development		GO:0005515: protein binding; GO:0004781: sulfate adenylyltransferase (ATP) activity
C194R028	0.0019226	2.53939	DOWN	Membrane-associated tyrosine- and threonine-specific cdc2-inhibitory kinase	PKMYT1	9088	Hs.77783	GO:0000079: regulation of cyclin-dependent protein kinase activity; GO:0007088: regulation of mitosis	GO:0005783: endoplasmic reticulum; GO:0005794: Golgi apparatus; GO:0005624: membrane fraction	GO:0005515: protein binding; GO:0004672: protein kinase activity
C036R149	0.00192446	7.19461	DOWN	Coiled-coil domain-containing protein 122	CCDC122	160857	Hs.170849; Hs.697707
C172R018	0.00192495	2.90523	UP	Double-strand break repair protein MRE11A	Mre11a	64046	Rn.209040
C249R004	0.00192972	2.74893	UP	Double-stranded RNA-binding protein Staufen homolog 2	stau2	393899	Dr.132481	GO:0007281: germ cell development; GO:0008354: germ cell migration
C213R096	0.00193458	7.39213	UP	Hyaluronan and proteoglycan link protein 2 precursor	Hapln2	64057	Rn.76545
C130R067	0.00194046	3.96716	DOWN	Diamine acetyltransferase 1	SAT1	374006	Gga.9589			GO:0004145: diamine N-acetyltransferase activity
C119R077	0.00194302	4.88398	DOWN	Beta-2-microglobulin precursor	b2m
C037R042	0.00194581	3.92609	DOWN	7SK snRNA methylphosphate capping enzyme	MEPCE	56257	Hs.178011
C107R123	0.00194651	2.30939	DOWN	Complement component 1 Q subcomponent-binding protein, mitochondrial precursor	C1QBP	708	Hs.555866	GO:0006955: immune response	GO:0005886: plasma membrane	GO:0005515: protein binding
C033R007	0.00195071	7.07945	DOWN	29849 cd00934, PTB, Phosphotyrosine-binding (PTB) domain; PTB domains have a PH-like fold and are found in various eukaryotic signaling molecules. They were initially identified based upon their ability to recognize phosphorylated tyrosine residues. ...
C239R059	0.001951	4.79509	UP	Homeobox protein CDX-1	cdx1	395055	Str.121
C057R123	0.00195515	6.34267	UP	Regulator of G-protein signaling 3	RGS3	5998	Hs.494875	GO:0000188: inactivation of MAPK activity; GO:0008277: regulation of G-protein coupled receptor protein signaling pathway	GO:0005829: cytosol	GO:0005096: GTPase activator activity
C100R160	0.00195647	2.79688	UP	110124 pfam01101, HMG14_17, HMG14 and HMG17.
C209R146	0.00196677	8.18475	UP	Uncharacterized protein C8orf4 homolog		617047	Bt.5598
C016R162	0.00196919	3.90009	DOWN	Brain protein I3	BRI3	615390	Bt.12436
C192R094	0.00197153	2.69456	UP	E3 ubiquitin-protein ligase LNX	LNX1	84708	Hs.655269			GO:0005515: protein binding
C212R074	0.00197377	2.36406	UP	Vigilin	HDLBP	3069	Hs.471851	GO:0008203: cholesterol metabolic process	GO:0005886: plasma membrane	GO:0008289: lipid binding; GO:0005515: protein binding
C232R143	0.00197419	3.33243	UP	Pterin-4-alpha-carbinolamine dehydratase	Pcbd1	13180	Mm.39473	GO:0045941: positive regulation of transcription; GO:0051291: protein heterooligomerization; GO:0051289: protein homotetramerization; GO:0043496: regulation of protein homodimerization activity	GO:0005634: nucleus	GO:0004505: phenylalanine 4-monooxygenase activity; GO:0003713: transcription coactivator activity
C017R149	0.00198485	11.4041	UP	Band 4.1-like protein 3	Epb41l3	13823	Mm.131135		GO:0005911: cell-cell junction	GO:0005515: protein binding
C181R070	0.0019902	4.80914	DOWN	Calcium-binding protein 4	CABP4	281656	Bt.12516
C039R061	0.00200223	2.13173	UP	Glutathione S-transferase kappa 1	GSTK1	373156	Hs.390667		GO:0005622: intracellular	GO:0042802: identical protein binding
C157R014	0.00200247	2.19858	UP	Guanine nucleotide-binding protein G(I)/G(S)/G(T) subunit beta-1	gnb1	322104	Dr.75526
C108R131	0.00200281	4.64279	DOWN	Zinc finger and BTB domain-containing protein 17	ZBTB17	7709	Hs.433764	GO:0045786: negative regulation of cell cycle		GO:0005515: protein binding; GO:0003700: transcription factor activity
C120R046	0.0020035	3.10291	UP	Histone H1x	H1FX	8971	Hs.75307	GO:0006334: nucleosome assembly	GO:0000786: nucleosome	GO:0003677: DNA binding
C024R077	0.00200634	4.43984	DOWN	Ankyrin repeat domain-containing protein 37	ankrd37	549791	Str.10884
C211R062	0.00201429	2.55204	DOWN	Leucine-rich alpha-2-glycoprotein precursor	LRG1	116844	Hs.655559		GO:0005576: extracellular region; GO:0016020: membrane
C047R156	0.00202196	3.10135	DOWN	Mitochondrial 28S ribosomal protein S30	MRPS30	10884	Hs.591747	GO:0006915: apoptosis
C184R042	0.00202268	3.68319	UP	Beta-glucuronidase precursor	Gusb	110006	Mm.3317	GO:0005975: carbohydrate metabolic process	GO:0005764: lysosome; GO:0005792: microsome	GO:0004566: beta-glucuronidase activity
C110R096	0.0020241	2.02898	DOWN	Thyroid hormone receptor alpha	thra1
C037R116	0.00202584	4.42772	UP	Band 4.1-like protein 3	EPB41L3	23136	Hs.213394		GO:0005911: cell-cell junction	GO:0005515: protein binding
C152R083	0.00202826	7.66601	UP	Paxillin	PXN	5829	Hs.446336	GO:0007155: cell adhesion; GO:0007172: signal complex assembly	GO:0005875: microtubule associated complex	GO:0017166: vinculin binding
C146R124	0.00203661	3.81935	DOWN	Opioid growth factor receptor	Ogfr		Mm.250418
C100R076	0.00204249	5.07269	UP	Dolichyl-diphosphooligosaccharide--protein glycosyltransferase subunit 4	Ost4	67695	Mm.21450
C262R033	0.00204787	7.87071	UP	Thymidylate kinase	DTYMK	1841; 727761	Hs.471873; Hs.647895	GO:0007049: cell cycle; GO:0008283: cell proliferation		GO:0004798: thymidylate kinase activity
C066R085	0.00205234	3.2805	UP	Peptidyl-prolyl cis-trans isomerase B precursor	PPIB	281419	Bt.53664		GO:0005788: endoplasmic reticulum lumen; GO:0042470: melanosome
C081R001	0.00205341	11.2971	DOWN	ETS-related transcription factor Elf-3	Elf3	304815	Rn.3063			GO:0005515: protein binding
C170R005	0.00205612	2.56649	UP	Low molecular weight phosphotyrosine protein phosphatase	ACP1	280977	Bt.9965
C075R063	0.00205952	5.67223	UP	BMP-binding endothelial regulator protein precursor	BMPER	168667	Hs.660998
C169R049	0.00206179	5.75126	DOWN	Insulin-like growth factor-binding protein 6 precursor	IGFBP6	3489	Hs.274313	GO:0008285: negative regulation of cell proliferation; GO:0007165: signal transduction
C069R050	0.00206577	2.10317	DOWN	Nuclear receptor coactivator 7	Ncoa7	211329	Mm.297903
C100R087	0.00207155	8.07815	DOWN	Basic leucine zipper and W2 domain-containing protein 2	bzw2	393892	Dr.75376
C123R017	0.00208082	2.27434	UP	UPF0139 membrane protein C19orf56 homolog		508733	Bt.17344
C005R145	0.00208248	10.3179	DOWN	Antigen peptide transporter 1	TAP1				GO:0005789: endoplasmic reticulum membrane
C098R097	0.00209023	2.44802	DOWN	WD and tetratricopeptide repeats protein 1	WDTC1	23038	Hs.469154
C098R002	0.00209413	9.03377	DOWN	B-cell lymphoma/leukemia 11A	BCL11A	53335	Hs.370549	GO:0030097: hemopoiesis	GO:0005737: cytoplasm; GO:0005634: nucleus
C066R157	0.00209444	2.21677	DOWN	Signal recognition particle 14 kDa protein	SRP14
C253R091	0.00209628	2.64568	UP	DnaJ homolog subfamily B member 6-A	dnajb6-A	734291	Xl.59282
C213R123	0.00210166	2.35559	UP	Translocator protein	Tspo	24230	Rn.1820		GO:0031966: mitochondrial membrane
C050R044	0.00210458	2.77427	UP	Protein MGR2 homolog	C20orf52	140823	Hs.472564
C083R030	0.00211611	2.75585	UP	Dihydrolipoyllysine-residue succinyltransferase component of 2-oxoglutarate dehydrogenase complex, mitochondrial precursor	DLST		Hs.525459	GO:0006091: generation of precursor metabolites and energy		GO:0005515: protein binding
C056R062	0.00211709	2.72557	UP	Phosducin-like protein 3	pdcl3	403034	Dr.142080; Dr.76839		GO:0005737: cytoplasm	GO:0005515: protein binding
C151R108	0.00211932	6.24829	DOWN	High mobility group protein B3	HMGB3	3149	Hs.693708	GO:0007275: multicellular organismal development		GO:0008301: DNA bending activity
C162R091	0.00212014	2.11295	DOWN	Proteasome activator complex subunit 2	PSME2	509857	Bt.48996
C045R064	0.00212055	4.00033	UP	Cytochrome b5	CYB5A	414799	Ssc.12198		GO:0005789: endoplasmic reticulum membrane
C226R153	0.0021239	2.99985	UP	Ezrin	EZR	7430	Hs.699179	GO:0051017: actin filament bundle formation; GO:0007016: cytoskeletal anchoring at plasma membrane	GO:0005884: actin filament; GO:0030863: cortical cytoskeleton; GO:0005829: cytosol; GO:0019898: extrinsic to membrane; GO:0005902: microvillus; GO:0001726: ruffle	GO:0051015: actin filament binding; GO:0043621: protein self-association
C080R051	0.00212734	13.5417	UP	Actin-related protein 2/3 complex subunit 1A	ARPC1A	508402	Bt.1766
C130R151	0.00212767	2.12618	UP	NEDD8 precursor	Nedd8	18002	Mm.296566	GO:0008104: protein localization; GO:0006357: regulation of transcription from RNA polymerase II promoter	GO:0005634: nucleus	GO:0005515: protein binding
C084R094	0.00214441	22.3481	UP	Annexin A11	ANXA11	100009511	Ocu.6390			GO:0005515: protein binding
C233R064	0.0021494	2.80782	UP	Spectrin alpha chain, brain	SPTAN1	374234	Gga.11413
C153R165	0.0021506	2.08842	UP	Interferon regulatory factor 2-binding protein 2-A	irf2bp2a	406614	Dr.35325
C200R159	0.00215324	2.43798	UP	Talin-1	TLN1	7094	Hs.471014	GO:0006928: cell motion; GO:0007016: cytoskeletal anchoring at plasma membrane; GO:0007043: cell-cell junction assembly	GO:0005925: focal adhesion; GO:0005911: cell-cell junction; GO:0001726: ruffle	GO:0030274: LIM domain binding; GO:0005200: structural constituent of cytoskeleton; GO:0017166: vinculin binding
C021R004	0.00215897	5.34981	UP	Myosin-11	Myh11	17880	Mm.250705; Mm.443669	GO:0048739: cardiac muscle fiber development; GO:0048251: elastic fiber assembly; GO:0030241: muscle thick filament assembly; GO:0006939: smooth muscle contraction	GO:0005859: muscle myosin complex; GO:0030485: smooth muscle contractile fiber; GO:0001725: stress fiber	GO:0003774: motor activity; GO:0008307: structural constituent of muscle
C058R026	0.00216089	2.35539	UP	Coiled-coil-helix-coiled-coil-helix domain-containing protein 2, mitochondrial precursor	CHCHD2	51142	Hs.389996; Hs.547257
C014R010	0.00217634	2.14749	UP	NADH dehydrogenase [ubiquinone] 1 beta subcomplex subunit 9	NDUFB9	327660	Bt.3117
C027R123	0.00217839	6.04446	DOWN	molybdenum cofactor synthesis 1				GO:0032324: molybdopterin cofactor biosynthetic process	GO:0005575: cellular_component	GO:0003674: molecular_function
C264R087	0.00218082	3.30982	DOWN	Cysteine protease ATG4D	Atg4d	235040	Mm.440165	GO:0000045: autophagic vacuole formation; GO:0006612: protein targeting to membrane; GO:0006623: protein targeting to vacuole; GO:0006508: proteolysis	GO:0005829: cytosol; GO:0005875: microtubule associated complex	GO:0004197: cysteine-type endopeptidase activity; GO:0008017: microtubule binding
C123R155	0.00218789	2.75603	UP	HHIP-like protein 1 precursor	Hhipl1	214305	Mm.36423
C072R036	0.00219393	2.48446	DOWN	Proteasome subunit beta type-6 precursor	PSMB6	510069	Bt.2116
C110R010	0.00219453	2.74288	UP	Actin-related protein 2/3 complex subunit 2	ARPC2	10109	Hs.529303	GO:0006928: cell motion	GO:0005885: Arp2/3 protein complex	GO:0005515: protein binding; GO:0005200: structural constituent of cytoskeleton
C061R111	0.00219718	2.20845	DOWN	Glycogenin-1	GYG1	2992	Hs.477892			GO:0005515: protein binding
C017R005	0.00219737	2.4384	UP	AP-2 complex subunit mu-1-B	ap2m1b	321051	Dr.76279
C061R013	0.00221093	2.42343	DOWN	Period circadian protein homolog 1	Per1	18626	Mm.7373	GO:0007623: circadian rhythm; GO:0016481: negative regulation of transcription	GO:0005634: nucleus	GO:0005515: protein binding
C163R101	0.00221138	13.1858	UP	Secretagogin	Scgn	214189	Mm.255667
C242R042	0.00221224	3.53076	UP	B-cell receptor-associated protein 31	BCAP31				GO:0005789: endoplasmic reticulum membrane; GO:0033116: ER-Golgi intermediate compartment membrane
C036R160	0.00221376	2.31886	UP	Vacuolar proton pump subunit G 1	ATP6V1G1	281641	Bt.1990
C187R089	0.00221718	2.09703	DOWN	Sperm-associated antigen 7	SPAG7	9552	Hs.90436			GO:0005515: protein binding
C031R082	0.00221876	20.7248	UP	Claudin-3	CLDN3	1365	Hs.647023	GO:0016338: calcium-independent cell-cell adhesion; GO:0001666: response to hypoxia	GO:0005887: integral to plasma membrane; GO:0005923: tight junction	GO:0042802: identical protein binding; GO:0004888: transmembrane receptor activity
C019R167	0.00221959	3.29668	UP	Nanos homolog 1	Nanos1	332397	Mm.186390
C088R071	0.00222868	2.59294	UP	Protein transport protein Sec61 subunit beta	SEC61B	10952	Hs.191887		GO:0005783: endoplasmic reticulum	GO:0015450: P-P-bond-hydrolysis-driven protein transmembrane transporter activity
C221R001	0.00223114	2.3769	UP	Mitochondrial 28S ribosomal protein S5	MRPS5	512469	Bt.4900
C034R132	0.00223441	3.48277	UP	60S ribosomal protein L12	RPL12	6136	Hs.408054
C233R125	0.00224517	2.78299	DOWN	LAG1 longevity assurance homolog 2	LASS2	539223	Bt.49574		GO:0005789: endoplasmic reticulum membrane; GO:0031965: nuclear membrane
C208R015	0.00225794	4.45324	UP	Cytochrome b-c1 complex subunit 6, mitochondrial precursor	UQCRH	7388	Hs.481571	GO:0009060: aerobic respiration; GO:0006118: electron transport; GO:0006119: oxidative phosphorylation	GO:0005746: mitochondrial respiratory chain	GO:0008121: ubiquinol-cytochrome-c reductase activity
C117R034	0.00226154	2.79707	UP	Protein ARMET precursor	ARMET	7873	Hs.436446
C263R140	0.00226801	2.70615	DOWN	tRNA pseudouridine synthase 3	PUS3	515824	Bt.33259
C149R007	0.002269	16.1266	DOWN	Basic leucine zipper and W2 domain-containing protein 2	bzw2	393892	Dr.75376
C105R068	0.00227194	3.02521	UP	Protein ITFG3	Itfg3	106581	Mm.28844
C204R089	0.00227892	3.32464	DOWN	Mitochondrial import inner membrane translocase subunit Tim13	timm13	436738; 573171	Dr.79071		GO:0005743: mitochondrial inner membrane
C048R077	0.00228421	5.86664	DOWN	Tubulin alpha-1C chain	TUBA1C	84790	Hs.652390			GO:0005515: protein binding
C208R004	0.00228665	2.22325	DOWN	F-box/LRR-repeat protein 14	Fbxl14	101358	Mm.125477
C049R073	0.00228845	2.498	DOWN	Protein kinase C and casein kinase II substrate protein 3	Pacsin3	80708	Mm.236650	GO:0045806: negative regulation of endocytosis	GO:0005737: cytoplasm	GO:0008092: cytoskeletal protein binding
C013R030	0.00229029	30.62	UP	Plasminogen precursor	Plg	18815	Mm.971	GO:0007596: blood coagulation; GO:0006917: induction of apoptosis; GO:0046716: muscle maintenance; GO:0045445: myoblast differentiation; GO:0016525: negative regulation of angiogenesis; GO:0042246: tissue regeneration	GO:0005615: extracellular space	GO:0005515: protein binding
C140R003	0.00229357	2.57534	UP	Lysozyme g
C246R128	0.00229825	2.00963	DOWN	RB-associated KRAB zinc finger protein	Rbak	57782	Mm.320419
C217R043	0.00229931	2.38566	DOWN	Protein Jumonji	JARID2	3720	Hs.696068	GO:0007417: central nervous system development
C154R121	0.00230022	2.03856	DOWN	RNA-binding protein 4B	RBM4B
C171R107	0.00230306	2.58318	DOWN	Antigen KI-67	MKI67	4288	Hs.80976	GO:0008283: cell proliferation		GO:0005515: protein binding
C020R044	0.00230703	2.88011	DOWN	Zinc finger BED domain-containing protein 1	ZBED1	9189	Hs.131452		GO:0000228: nuclear chromosome	GO:0004803: transposase activity
C106R141	0.00231149	3.10377	DOWN	Xylose isomerase	XYLA	835871	At.20353
C152R031	0.00231273	4.81866	UP	Thioredoxin-dependent peroxide reductase, mitochondrial precursor	PRDX3					GO:0051920: peroxiredoxin activity
C098R153	0.002323	2.59356	UP	Transmembrane emp24 domain-containing protein 3 precursor	Tmed3	300888	Rn.98226		GO:0033116: ER-Golgi intermediate compartment membrane
C171R121	0.00232968	2.64919	DOWN	RNA-binding protein 42	rbm42	445360	Dr.77446
C133R022	0.00233223	3.73705	UP	Alpha-N-acetylgalactosaminidase	NAGA		Gga.4369			GO:0008456: alpha-N-acetylgalactosaminidase activity
C177R138	0.00234262	4.92333	DOWN	Transcriptional regulator Myc	myc
C055R083	0.00234276	2.28356	DOWN	Trichohyalin	TCHH		Hs.432416; Hs.553300		GO:0005856: cytoskeleton	GO:0005509: calcium ion binding
C158R146	0.00236788	10.7783	UP	Receptor-type tyrosine-protein phosphatase F precursor	PTPRF	5792	Hs.272062	GO:0007155: cell adhesion; GO:0007185: transmembrane receptor protein tyrosine phosphatase signaling pathway	GO:0005887: integral to plasma membrane	GO:0005001: transmembrane receptor protein tyrosine phosphatase activity
C160R128	0.00237068	3.18763	UP	Receptor-type tyrosine-protein phosphatase-like N precursor	Ptprn	116660	Rn.11097			GO:0005515: protein binding
C016R075	0.00237194	2.27956	DOWN	Beta-2-microglobulin precursor	b2m
C030R036	0.00237383	2.38789	UP	Pallidin	PLDN	26258	Hs.7037	GO:0016081: synaptic vesicle docking during exocytosis		GO:0042802: identical protein binding; GO:0030349: syntaxin-13 binding
C244R100	0.00238034	13.3957	UP	Dedicator of cytokinesis protein 8	DOCK8	81704	Hs.132599
C095R130	0.00238473	2.4867	DOWN	Baculoviral IAP repeat-containing protein 4	Birc4	63879	Rn.91239
C253R090	0.00239343	5.44836	UP	Myosin-11	MYH11	100009145	Ocu.1925	GO:0048739: cardiac muscle fiber development; GO:0048251: elastic fiber assembly; GO:0030241: muscle thick filament assembly; GO:0006939: smooth muscle contraction		GO:0008307: structural constituent of muscle
C213R107	0.00240508	9.82466	DOWN	Cell division control protein 6 homolog	CDC6	990	Hs.405958	GO:0000076: DNA replication checkpoint; GO:0008285: negative regulation of cell proliferation; GO:0000079: regulation of cyclin-dependent protein kinase activity; GO:0007089: traversing start control point of mitotic cell cycle	GO:0005737: cytoplasm; GO:0005634: nucleus	GO:0000166: nucleotide binding; GO:0005515: protein binding
C212R089	0.00241852	4.40859	DOWN	Egl nine homolog 1	EGLN1	54583	Hs.444450	GO:0043433: negative regulation of transcription factor activity; GO:0032364: oxygen homeostasis; GO:0001666: response to hypoxia	GO:0005829: cytosol	GO:0031543: peptidyl-proline dioxygenase activity; GO:0005515: protein binding
C053R025	0.00242031	5.06764	UP	Electron transfer flavoprotein subunit alpha, mitochondrial precursor	ETFA	2108	Hs.39925		GO:0005759: mitochondrial matrix	GO:0009055: electron carrier activity
C143R051	0.00242278	2.30961	DOWN	Golgin subfamily B member 1	GOLGB1	2804	Hs.213389	GO:0007030: Golgi organization	GO:0005793: ER-Golgi intermediate compartment; GO:0000139: Golgi membrane; GO:0005795: Golgi stack; GO:0016021: integral to membrane	GO:0005515: protein binding
C114R055	0.00242421	8.14872	UP	Tartrate-resistant acid phosphatase type 5 precursor	ACP5	100008599	Ocu.1775			GO:0003993: acid phosphatase activity
C077R068	0.00242438	6.4332	DOWN	Target of Nesh-SH3 precursor	ABI3BP	25890	Hs.477015
C131R057	0.00242502	2.80717	UP	Calnexin precursor	CANX				GO:0005789: endoplasmic reticulum membrane; GO:0042470: melanosome
C221R144	0.00242591	3.17761	UP	Cytochrome c oxidase polypeptide VIIa-liver/heart, mitochondrial precursor	COX7A2	327688	Bt.4970
C066R060	0.00242604	8.063	UP	Schwannomin-interacting protein 1	Schip1	30953	Mm.331064			GO:0005515: protein binding
C166R086	0.00244049	2.73239	UP	Proteasome subunit beta type-6 precursor	PSMB6	510069	Bt.2116
C112R134	0.00244374	2.0163	UP	PDZ and LIM domain protein 1	Pdlim1	54133	Rn.11170
C203R100	0.00244924	2.01678	DOWN	U3 small nucleolar RNA-associated protein 14 homolog A	UTP14A	10813	Hs.458598			GO:0005515: protein binding
C042R116	0.00245264	3.42743	UP	Cysteine and glycine-rich protein 2	Csrp2	13008	Mm.2020
C266R049	0.00245973	2.41003	DOWN	Pre-mRNA-processing factor 6	Prpf6	68879	Mm.292001
C194R105	0.00246149	2.81906	UP	Actin-related protein 2/3 complex subunit 3	ARPC3	10094	Hs.524741	GO:0006928: cell motion	GO:0005885: Arp2/3 protein complex	GO:0005515: protein binding; GO:0005200: structural constituent of cytoskeleton
C201R115	0.00246263	3.92265	UP	118689 pfam10161, DDDD, Putative mitochondrial precursor protein. This is a family of small conserved proteins found from nematodes to humans. The C-terminal region is rich in asparagine. Members are putatively assigned to be mitochondrial precursor p...
C170R004	0.00246476	5.08962	DOWN	119032 pfam10512, Borealin, Cell division cycle-associated protein 8. The chromosomal passenger complex of Aurora B kinase, INCENP, and Survivin has essential regulatory roles at centromeres and the central spindle in mitosis. Borealin is also a membe...
C135R132	0.00247189	2.36338	DOWN	Negative elongation factor A	Whsc2	24116	Mm.332320
C224R084	0.00247591	3.33609	UP	NADH dehydrogenase [ubiquinone] flavoprotein 1, mitochondrial precursor	NDUFV1	747209
C198R074	0.00248978	3.28374	UP	Balbiani ring protein 3 precursor	BR3
C095R170	0.00249397	4.45028	UP	88293 cd05022, S-100A13, S-100A13: S-100A13 domain found in proteins similar to S100A13. S100A13 is a calcium-binding protein belonging to a large S100 vertebrate-specific protein family within the EF-hand superfamily of calcium-binding proteins. Note ...
C233R167	0.00249953	2.24418	DOWN	Squamous cell carcinoma antigen recognized by T-cells 3	SART3	9733	Hs.584842			GO:0005515: protein binding
C047R062	0.00250394	2.24878	DOWN	Serine incorporator 1	SERINC1	57515	Hs.146668	GO:0015825: L-serine transport; GO:0006658: phosphatidylserine metabolic process; GO:0051347: positive regulation of transferase activity; GO:0006665: sphingolipid metabolic process	GO:0005789: endoplasmic reticulum membrane; GO:0005886: plasma membrane	GO:0015194: L-serine transmembrane transporter activity; GO:0005515: protein binding
C141R159	0.00251229	2.17005	UP	Uncharacterized protein C2orf18 precursor	C2orf18	54978	Hs.516034
C239R125	0.00251416	8.49103	UP	Filamin-C	FLNC	2318	Hs.58414			GO:0005515: protein binding
C243R015	0.00252318	2.57354	DOWN	Small ubiquitin-related modifier 3 precursor	SUMO3	6612	Hs.474005		GO:0000776: kinetochore	GO:0005515: protein binding
C252R007	0.00252641	2.79915	DOWN	Aspartate aminotransferase, cytoplasmic	GOT1	396261	Gga.730			GO:0004069: L-aspartate:2-oxoglutarate aminotransferase activity
C121R040	0.00252881	3.57604	UP	Lysosomal acid lipase/cholesteryl ester hydrolase precursor	LIPA	3988	Hs.643030	GO:0006487: protein amino acid N-linked glycosylation	GO:0005764: lysosome
C128R044	0.00252895	2.04067	DOWN	Uncharacterized protein C1orf112 homolog	si:dkey-97o5.1	553598	Dr.79117
C187R079	0.00252968	2.65795	DOWN	Uncharacterized protein KIAA1543	Kiaa1543	69697	Mm.390010
C142R160	0.002531	2.50371	UP	Uncharacterized protein KIAA0391	KIAA0391		Hs.458487
C206R078	0.00253198	3.16066	DOWN	Sclerostin domain-containing protein 1 precursor	Sostdc1	66042	Mm.43375	GO:0030514: negative regulation of BMP signaling pathway; GO:0042475: odontogenesis of dentine-containing tooth; GO:0007389: pattern specification process	GO:0005615: extracellular space	GO:0005515: protein binding
C202R056	0.00253282	2.99152	DOWN	Alcohol dehydrogenase [NADP+]	AKR1A1	10327	Hs.654435	GO:0006081: cellular aldehyde metabolic process; GO:0006006: glucose metabolic process		GO:0004032: aldehyde reductase activity; GO:0009055: electron carrier activity; GO:0005515: protein binding
C121R154	0.00253403	2.46597	UP	Protein transport protein Sec61 subunit beta	SEC61B	10952	Hs.191887		GO:0005783: endoplasmic reticulum	GO:0015450: P-P-bond-hydrolysis-driven protein transmembrane transporter activity
C190R164	0.00254112	3.13379	DOWN	Nicotinamide riboside kinase 2	ITGB1BP3	27231	Hs.135458			GO:0005515: protein binding
C213R126	0.00254265	2.25879	DOWN	Thyroid transcription factor 1-associated protein 26 homolog	ccdc59	564488	Dr.84214
C233R053	0.00254757	3.18455	UP	Microfibrillar-associated protein 2 precursor	Mfap2	17150	Mm.7386
C036R117	0.00254889	2.61927	UP	Small nuclear ribonucleoprotein E	snrpe	393979	Dr.117027
C078R087	0.00255299	3.4474	DOWN	Farnesyl pyrophosphate synthetase	FDPS		Gga.42725			GO:0004161: dimethylallyltranstransferase activity; GO:0004337: geranyltranstransferase activity
C033R051	0.00256465	5.0488	UP	FK506-binding protein 11 precursor	Fkbp11	66120	Mm.30729
C206R098	0.00258279	2.09418	DOWN	Tetraspanin-14	Tspan14	52588	Mm.28876
C186R066	0.00258285	4.82641	UP	Carboxypeptidase N catalytic chain precursor	CPN1	1369	Hs.2246		GO:0005615: extracellular space	GO:0004181: metallocarboxypeptidase activity
C235R058	0.00259421	15.764	UP	Formimidoyltransferase-cyclodeaminase	FTCD	395726	Gga.2513			GO:0030412: formimidoyltetrahydrofolate cyclodeaminase activity; GO:0030409: glutamate formimidoyltransferase activity
C123R046	0.00259648	4.10707	UP	UMP-CMP kinase	cmpk1	406383	Dr.24327			GO:0004127: cytidylate kinase activity
C197R037	0.00259675	4.68849	DOWN	Solute carrier family 45 member 3	SLC45A3
C119R115	0.00260144	9.04845	UP	Pituitary homeobox 1	pitx1	394310; 398122	Xl.34927; Xl.522
C186R158	0.00260307	2.26421	UP	Axin-2	axin2	58080	Dr.3727
C226R008	0.00260457	2.23708	UP	Transitional endoplasmic reticulum ATPase	vcp	380491	Xl.8775
C207R155	0.00260551	2.31749	DOWN	ATP-dependent RNA helicase DHX8	DHX8	1659	Hs.463105	GO:0008380: RNA splicing	GO:0005681: spliceosome	GO:0004004: ATP-dependent RNA helicase activity
C249R055	0.00261048	3.875	UP	Transmembrane protein 14C	TMEM14C	613802	Bt.39274
C254R130	0.00261431	14.4751	UP	Septin-9	2009-09-01	53860	Mm.38450			GO:0005515: protein binding
C152R087	0.00261474	2.41576	DOWN	CD9 antigen	CD9	493874		GO:0007155: cell adhesion; GO:0006928: cell motion; GO:0007342: fusion of sperm to egg plasma membrane; GO:0030913: paranodal junction assembly		GO:0005515: protein binding
C061R090	0.00261801	2.99216	DOWN	Zinc finger protein 180	ZNF180	7733	Hs.130683
C222R044	0.00262149	2.16675	UP	GTP-binding nuclear protein Ran	ran	30572	Dr.32354
C254R110	0.00262746	2.22013	DOWN	Uncharacterized protein F13E9.13, mitochondrial precursor	F13E9.13	4363067	Cel.33915
C157R084	0.0026295	2.6717	UP	Keratin, type I cytoskeletal 13	krt13
C080R142	0.00263805	2.8515	UP	Guanine nucleotide-binding protein alpha-14 subunit	gna14		Xl.14093
C146R156	0.0026403	5.20163	DOWN	Protein FAM46C	fam46c	327154	Dr.77910
C046R087	0.00264424	2.68398	UP	Cytochrome c oxidase polypeptide VIIa-liver/heart, mitochondrial precursor	COX7A2	1347	Hs.70312
C016R014	0.00265925	5.00978	UP	Receptor expression-enhancing protein 5	REEP5
C104R066	0.00266378	2.57235	DOWN	Zinc finger protein 678	ZNF678	339500	Hs.656372
C166R112	0.00266492	3.56682	DOWN	Serine/threonine-protein kinase Pim-1	pim1	58054	Dr.78102	GO:0030097: hemopoiesis; GO:0006468: protein amino acid phosphorylation
C133R064	0.00266504	2.47172	DOWN	Spindle assembly abnormal protein 6 homolog	sass6	406747	Dr.77479		GO:0005813: centrosome
C147R091	0.00267125	2.41686	UP	Nascent polypeptide-associated complex subunit alpha	NACA	513312	Bt.24178		GO:0005737: cytoplasm; GO:0005634: nucleus	GO:0017025: TATA-binding protein binding; GO:0003713: transcription coactivator activity
C040R075	0.00267329	7.35689	UP	Fetuin-B precursor	FETUB	26998	Hs.81073		GO:0005576: extracellular region
C170R134	0.00267996	2.51581	DOWN	Dual specificity mitogen-activated protein kinase kinase 6	MAP2K6	5608	Hs.463978	GO:0007050: cell cycle arrest; GO:0006975: DNA damage induced protein phosphorylation; GO:0007165: signal transduction		GO:0004708: MAP kinase kinase activity; GO:0005515: protein binding
C253R009	0.00268891	2.17944	UP	Transcription factor SOX-9	Sox9	20682	Mm.286407	GO:0001502: cartilage condensation; GO:0001708: cell fate specification; GO:0001837: epithelial to mesenchymal transition; GO:0001942: hair follicle development; GO:0007507: heart development; GO:0019100: male germ-line sex determination; GO:0008584: m...	GO:0005634: nucleus	GO:0005515: protein binding; GO:0043565: sequence-specific DNA binding; GO:0016563: transcription activator activity
C136R134	0.00268962	2.18418	UP	Arsenite methyltransferase	As3mt		Mm.28566	GO:0018872: arsonoacetate metabolic process; GO:0009404: toxin metabolic process	GO:0005829: cytosol	GO:0030791: arsenite methyltransferase activity; GO:0030792: methylarsonite methyltransferase activity
C144R006	0.00269287	2.05644	UP	Cathepsin F precursor	Ctsf	56464	Mm.29561
C034R076	0.00269687	38.3634	UP	Transgelin	TAGLN	396490	Gga.3908
C067R131	0.00269695	2.13172	UP	NEDD8 precursor	Nedd8	18002	Mm.296566	GO:0008104: protein localization; GO:0006357: regulation of transcription from RNA polymerase II promoter	GO:0005634: nucleus	GO:0005515: protein binding
C160R007	0.00269774	2.23826	DOWN	ATP-dependent RNA helicase DHX8	DHX8	1659	Hs.463105	GO:0008380: RNA splicing	GO:0005681: spliceosome	GO:0004004: ATP-dependent RNA helicase activity
C047R053	0.00269813	2.31239	DOWN	Transmembrane protein 5	TMEM5	10329	Hs.699516		GO:0005887: integral to plasma membrane
C050R032	0.0027033	3.67247	UP	Splicing factor, arginine/serine-rich 7	Sfrs7	225027	Mm.292016			GO:0005515: protein binding
C142R070	0.00271401	2.23556	UP	NADH dehydrogenase [ubiquinone] 1 beta subcomplex subunit 10	NDUFB10	327701	Bt.70
C025R110	0.00272002	4.4657	DOWN	115720 pfam07084, Spot_14, Thyroid hormone-inducible hepatic protein Spot 14. This family consists of several thyroid hormone-inducible hepatic protein (Spot 14 or S14) sequences. Mainly expressed in tissues that synthesise triglycerides, the mRNA cod...
C120R137	0.00272015	2.72584	DOWN	DnaJ homolog subfamily A member 4	DNAJA4	55466	Hs.513053
C246R085	0.00272924	2.47024	UP	Dickkopf-related protein 1 precursor	DKK1	22943	Hs.40499		GO:0005886: plasma membrane	GO:0008083: growth factor activity; GO:0050750: low-density lipoprotein receptor binding; GO:0004871: signal transducer activity
C156R149	0.00273965	2.75162	UP	60S ribosomal protein L37a	Rpl37a	500547	Rn.991
C044R006	0.00275839	3.03726	UP	40S ribosomal protein S12	RPS12	326582	Bt.11675
C123R098	0.00276269	3.92447	UP	118689 pfam10161, DDDD, Putative mitochondrial precursor protein. This is a family of small conserved proteins found from nematodes to humans. The C-terminal region is rich in asparagine. Members are putatively assigned to be mitochondrial precursor p...
C185R066	0.00276451	4.04394	DOWN	Uncharacterized protein KIAA0232	KIAA0232		Hs.79276
C120R091	0.00276677	3.44757	DOWN	Sporozoite surface protein 2 precursor	SSP2				GO:0005886: plasma membrane
C071R072	0.00277162	2.02105	DOWN	Bromodomain-containing protein 2	BRD2	505358	Bt.33281
C174R035	0.00279245	2.14982	UP	COMM domain-containing protein 3	Commd3	12238	Mm.249586
C031R024	0.00279468	3.18948	UP	N-acetylglucosamine kinase	Nagk	297393	Rn.105985			GO:0045127: N-acetylglucosamine kinase activity
C051R115	0.00280089	2.14231	DOWN	U4/U6.U5 tri-snRNP-associated protein 2	USP39	10713	Hs.654745	GO:0000245: spliceosome assembly		GO:0005515: protein binding
C133R114	0.0028054	2.99177	DOWN	Transcription factor Spi-C	SPIC	121599	Hs.577097
C214R161	0.00280781	3.70827	DOWN	Uncharacterized protein C12orf45 homolog	D10Wsu102e	28109	Mm.196210
C033R005	0.0028118	4.08233	DOWN	Chromobox protein homolog 8	Cbx8	30951	Mm.99953	GO:0016574: histone ubiquitination	GO:0031519: PcG protein complex; GO:0000151: ubiquitin ligase complex	GO:0005515: protein binding
C020R056	0.00282048	4.60961	DOWN	Rho GTPase-activating protein 11A	Arhgap11a		Mm.392834; Mm.45753
C216R112	0.00282197	2.53818	DOWN	Oocyte zinc finger protein XlCOF7.1			Xl.79548
C123R054	0.00282532	8.90778	UP	Homeobox protein Dlx3b	dlx3b		Dr.77568
C242R122	0.00283073	10.746	DOWN	POU domain, class 5, transcription factor 1	pou5f1	30333	Dr.258	GO:0007420: brain development; GO:0009953: dorsal/ventral pattern formation; GO:0007398: ectoderm development; GO:0009880: embryonic pattern specification; GO:0001706: endoderm formation; GO:0007498: mesoderm development; GO:0016331: morphogenesis of e...		GO:0003700: transcription factor activity
C263R081	0.00283952	9.5567	UP	Keratin, type I cytoskeletal 13	krt13
C007R075	0.00283992	6.47637	DOWN	Cryptic protein precursor	CFC1	395437	Gga.2640
C110R118	0.00284319	2.47773	DOWN	Alcohol dehydrogenase [NADP+]	AKR1A1	10327	Hs.654435	GO:0006081: cellular aldehyde metabolic process; GO:0006006: glucose metabolic process		GO:0004032: aldehyde reductase activity; GO:0009055: electron carrier activity; GO:0005515: protein binding
C218R146	0.00286883	3.03174	UP	Programmed cell death protein 6	PDCD6	10016	Hs.50823	GO:0008624: induction of apoptosis by extracellular signals; GO:0051592: response to calcium ion	GO:0005783: endoplasmic reticulum; GO:0005634: nucleus	GO:0005509: calcium ion binding; GO:0048306: calcium-dependent protein binding
C077R125	0.00287851	2.60203	DOWN	Tribbles homolog 2	TRIB2	352960	Bt.22857	GO:0043405: regulation of MAP kinase activity	GO:0005737: cytoplasm
C007R144	0.00287961	4.88236	DOWN	Class I histocompatibility antigen, F10 alpha chain precursor			Gga.4973
C113R139	0.00288409	3.26639	UP	Guanidinoacetate N-methyltransferase	gamt	403058; 796865	Dr.116887; Dr.28451			GO:0030731: guanidinoacetate N-methyltransferase activity
C143R154	0.00290315	5.49871	UP	Transcription factor SOX-21	SOX21	11166	Hs.187577	GO:0006325: establishment or maintenance of chromatin architecture; GO:0006357: regulation of transcription from RNA polymerase II promoter	GO:0005634: nucleus	GO:0003702: RNA polymerase II transcription factor activity; GO:0003700: transcription factor activity
C151R120	0.00290769	2.01206	UP	Nascent polypeptide-associated complex subunit alpha	NACA	513312	Bt.24178		GO:0005737: cytoplasm; GO:0005634: nucleus	GO:0017025: TATA-binding protein binding; GO:0003713: transcription coactivator activity
C006R074	0.00290934	14.9801	UP	Nuclear receptor subfamily 2 group F member 5	nr2f5	30427	Dr.22
C096R115	0.00292172	7.47136	UP	KIN, antigenic determinant of recA protein homolog	Kin	16588	Mm.35498	GO:0006260: DNA replication; GO:0006974: response to DNA damage stimulus	GO:0016363: nuclear matrix	GO:0003690: double-stranded DNA binding; GO:0003723: RNA binding
C036R061	0.00292819	2.53002	DOWN	Uncharacterized protein KIAA0232	KIAA0232		Hs.79276
C235R142	0.00293101	2.1387	UP	DNA-directed RNA polymerases I, II, and III subunit RPABC1	Polr2e	66420	Mm.18579
C171R100	0.00293151	2.69103	UP	26S protease regulatory subunit 4	Psmc1	117263	Rn.10526
C034R027	0.00293326	2.95964	DOWN	Protein CREG1 precursor	CREG1
C132R045	0.00293939	46.0096	UP	Actin-related protein 2/3 complex subunit 1A	ARPC1A	10552	Hs.124126	GO:0030036: actin cytoskeleton organization	GO:0015629: actin cytoskeleton	GO:0003779: actin binding
C184R141	0.0029395	4.35572	DOWN	Calcium-binding protein P	cbpP	3393166
C198R012	0.00294849	2.49449	DOWN	TOX high mobility group box family member 4	TOX4	9878	Hs.555910
C215R093	0.00296324	2.05043	DOWN	Zinc finger MYM-type protein 4	ZMYM4	9202	Hs.269211	GO:0007275: multicellular organismal development		GO:0003677: DNA binding
C192R090	0.00296531	13.0105	UP	Protein phosphatase 1 regulatory subunit 1B	PPP1R1B	282459	Bt.4706
C076R137	0.00296838	6.61903	DOWN	Anti-apoptotic protein NR13	NR13	395193	Gga.43428		GO:0005886: plasma membrane
C128R109	0.00297807	11.4096	DOWN	Dynein light chain 2, cytoplasmic	Dynll2	140734	Rn.36362
C249R032	0.00297902	2.88114	UP	Cytochrome c oxidase subunit 5A, mitochondrial precursor	COX5A	444878	Bt.55686		GO:0005743: mitochondrial inner membrane	GO:0004129: cytochrome-c oxidase activity
C234R027	0.00298277	7.12582	UP	Gelsolin precursor	GSN	395774	Gga.4451
C109R086	0.00298353	3.35062	DOWN	Bardet-Biedl syndrome 5 protein homolog	bbs5	393269	Dr.83505	GO:0001947: heart looping; GO:0046907: intracellular transport; GO:0051877: pigment granule aggregation in cell center
C015R062	0.00299278	2.24929	DOWN	Mammalian ependymin-related protein 1 precursor	Epdr1	291180	Rn.2881
C077R142	0.00299889	2.18311	DOWN	Zinc finger protein 551	ZNF551	90233	Hs.109540; Hs.656485
C244R015	0.00300896	4.74424	UP	Homeobox protein Hox-A3a	hoxa3a
C221R073	0.00300908	9.22526	UP	Formimidoyltransferase-cyclodeaminase	FTCD	395726	Gga.2513			GO:0030412: formimidoyltetrahydrofolate cyclodeaminase activity; GO:0030409: glutamate formimidoyltransferase activity
C030R057	0.00301279	2.17973	UP	ATP-binding cassette sub-family F member 1	ABCF1	23	Hs.655285	GO:0006954: inflammatory response; GO:0006412: translation		GO:0005524: ATP binding; GO:0042626: ATPase activity, coupled to transmembrane movement of substances; GO:0008135: translation factor activity, nucleic acid binding
C208R144	0.0030155	4.00354	UP	cytochrome b-245, alpha polypeptide					GO:0005575: cellular_component
C258R044	0.00302786	2.1582	UP	Tumor necrosis factor receptor superfamily member 5 precursor	CD40	397395	Ssc.26880
C054R108	0.00302831	8.90488	UP	Elongation factor 1-delta	EEF1D		Bt.51464
C048R079	0.00303386	2.85982	UP	Phosducin-like protein 3	Pdcl3	68833	Mm.28121		GO:0005737: cytoplasm	GO:0005515: protein binding
C001R029	0.00303411	4.37442	UP	Mucin-2 precursor	MUC2	4583	Hs.315; Hs.647533
C248R131	0.00304236	2.77741	UP	Protein transport protein Sec61 subunit alpha isoform A	sec61aa				GO:0005789: endoplasmic reticulum membrane
C179R056	0.00305308	2.38479	UP	Uncharacterized glycosyltransferase AER61 precursor	AER61	494221	Cfa.16220
C131R048	0.00305494	5.72095	DOWN	Dehydrogenase/reductase SDR family member 13 precursor	DHRS13	514903	Bt.27335
C102R039	0.00306638	9.80241	DOWN	Barrier-to-autointegration factor	banf1	334717	Dr.75371
C111R107	0.00306792	2.21448	UP	Ras-related protein Rab-11B					GO:0005886: plasma membrane
C127R068	0.00307505	9.32718	DOWN	Serpin B6	SERPINB6	5269	Hs.519523		GO:0005829: cytosol	GO:0005515: protein binding; GO:0004867: serine-type endopeptidase inhibitor activity
C263R094	0.00308319	3.82994	UP	Protein disulfide-isomerase A4 precursor	PDIA4	9601	Hs.93659	GO:0009306: protein secretion	GO:0005788: endoplasmic reticulum lumen	GO:0005515: protein binding
C156R139	0.00308967	2.40375	DOWN	Cyclic AMP-dependent transcription factor ATF-4	atf4	406514	Dr.5846		GO:0005886: plasma membrane
C231R022	0.00309058	3.18877	UP	Reticulon-4	Rtn4	83765	Rn.1348; Rn.163269	GO:0019987: negative regulation of anti-apoptosis; GO:0030517: negative regulation of axon extension	GO:0030176: integral to endoplasmic reticulum membrane; GO:0005635: nuclear envelope	GO:0005515: protein binding
C122R028	0.00310144	2.15078	DOWN	Nucleolar transcription factor 1	UBTF	7343	Hs.89781	GO:0006356: regulation of transcription from RNA polymerase I promoter	GO:0005730: nucleolus	GO:0005515: protein binding; GO:0003701: RNA polymerase I transcription factor activity
C127R080	0.00310345	7.35753	UP	Iroquois-class homeodomain protein IRX-3	Irx3		Mm.238044
C036R042	0.00311085	2.83995	UP	Actin-related protein 2/3 complex subunit 2	ARPC2	10109	Hs.529303	GO:0006928: cell motion	GO:0005885: Arp2/3 protein complex	GO:0005515: protein binding; GO:0005200: structural constituent of cytoskeleton
C016R067	0.00312492	2.30337	UP	Actin-related protein 2/3 complex subunit 5	Arpc5	67771	Mm.288974		GO:0005885: Arp2/3 protein complex; GO:0030027: lamellipodium
C142R046	0.00313164	2.74066	UP	AP-1 complex subunit mu-1	AP1M1	8907	Hs.71040			GO:0005515: protein binding
C244R035	0.00313183	2.05176	UP	Coiled-coil domain-containing protein 43	ccdc43	393631	Dr.85117
C159R022	0.0031346	11.9984	DOWN	Rhamnose-binding lectin precursor
C233R137	0.00313991	2.46344	UP	Probable UPF0334 kinase-like protein C1orf57	C1orf57	84284	Hs.700631
C225R073	0.00314158	6.52097	UP	Fibroblast growth factor receptor-like 1 precursor	FGFRL1	395107	Gga.8771		GO:0005886: plasma membrane
C254R141	0.00315217	5.42405	DOWN	Nuclear factor NF-kappa-B p100 subunit	nfkb2	397698	Xl.815
C104R006	0.00315586	2.61104	DOWN	ATP-binding cassette sub-family G member 2	ABCG2		Bt.51973		GO:0005886: plasma membrane
C265R032	0.00316772	2.94395	DOWN	Homeobox protein PKNOX1	Pknox1		Mm.259295	GO:0010551: regulation of specific transcription from RNA polymerase II promoter	GO:0005737: cytoplasm; GO:0005667: transcription factor complex	GO:0005515: protein binding; GO:0003705: RNA polymerase II transcription factor activity, enhancer binding; GO:0043565: sequence-specific DNA binding; GO:0016563: transcription activator activity
C179R084	0.00317308	7.78916	UP	Elongation factor 1-delta	EEF1D		Bt.51464
C035R165	0.00318097	4.36465	UP	Homeobox protein Hox-D1	hoxd1		Xl.53491
C128R095	0.00318222	4.71133	UP	Legumain precursor	LGMN	281281	Bt.8947
C232R111	0.00319808	3.38875	DOWN	Nuclear protein Hcc-1	Hcc1	625193; 66118	Mm.351579; Mm.372367
C227R049	0.00320204	29.6825	DOWN	Eomesodermin homolog	Eomes		Mm.200692	GO:0001824: blastocyst development; GO:0030154: cell differentiation	GO:0005634: nucleus
C198R069	0.00321203	2.06316	DOWN	Putative all-trans-retinol 13,14-reductase precursor	retsat	325922	Dr.80063			GO:0051786: all-trans-retinol 13,14-reductase activity
C185R128	0.00321666	2.29835	UP	Calpain-2 catalytic subunit precursor	CAPN2	824	Hs.350899			GO:0008234: cysteine-type peptidase activity; GO:0005515: protein binding
C157R028	0.00322058	10.6432	UP	Plexin-D1 precursor	PLXND1	23129	Hs.301685
C228R085	0.00322628	4.99383	UP	Ankyrin repeat domain-containing protein 6	ANKRD6	22881	Hs.656539			GO:0005515: protein binding
C229R038	0.00323692	18.2785	UP	Heat shock protein HSP 90-alpha 1	hsp90a.1	30591	Dr.75834	GO:0030239: myofibril assembly; GO:0045429: positive regulation of nitric oxide biosynthetic process		GO:0030235: nitric-oxide synthase regulator activity; GO:0005515: protein binding
C123R144	0.00323742	2.03464	DOWN	Uncharacterized protein C7orf24 homolog		533374	Bt.21270
C249R134	0.00323802	2.26295	DOWN	D-amino-acid oxidase	DAO	1610	Hs.113227		GO:0005777: peroxisome	GO:0003884: D-amino-acid oxidase activity
C014R134	0.00325625	10.1885	UP	Myosin regulatory light chain 2, smooth muscle isoform	MYL9	10398	Hs.504687	GO:0006937: regulation of muscle contraction	GO:0005859: muscle myosin complex	GO:0008307: structural constituent of muscle
C066R044	0.0032624	3.6146	DOWN	Mitoferrin-1	slc25a37	387000	Dr.116247; Dr.79404; Dr.92765	GO:0035162: embryonic hemopoiesis; GO:0043249: erythrocyte maturation; GO:0048250: mitochondrial iron ion transport	GO:0005739: mitochondrion	GO:0005381: iron ion transmembrane transporter activity
C119R133	0.0032629	2.57356	DOWN	Phosphatidylethanolamine-binding protein 1	PEBP1	431786	Bt.59089
C076R010	0.00327974	2.64485	DOWN	RNA polymerase II-associated factor 1 homolog	paf1l	553020	Dr.79813
C265R140	0.0032804	3.58328	DOWN	Plectin-1	Plec1	64204	Rn.1085
C259R099	0.00328104	2.15326	UP	Vacuolar protein sorting-associated protein 16 homolog	VPS16	505361	Bt.1535		GO:0031902: late endosome membrane; GO:0005765: lysosomal membrane
C006R016	0.00328233	2.11032	UP	Stress-associated endoplasmic reticulum protein 1	SERP1	27230	Hs.518326	GO:0007009: plasma membrane organization; GO:0006486: protein amino acid glycosylation; GO:0006950: response to stress	GO:0005783: endoplasmic reticulum; GO:0005840: ribosome
C034R124	0.00329033	2.78917	DOWN	Phosphatidylinositol 4,5-bisphosphate 5-phosphatase A	Pib5pa	170835	Mm.24313
C200R083	0.0032917	3.44508	DOWN	Transmembrane protein 18	tmem18	449559	Dr.14256
C134R079	0.00330009	9.26951	DOWN	Tetraspanin-1	TSPAN1	506550	Bt.13362
C098R065	0.00330136	2.00608	DOWN	Protein strawberry notch homolog 1	Sbno1		Rn.12294
C089R159	0.00330546	3.17262	UP	Cathepsin L1 precursor	CTSL1	403708	Cfa.3571			GO:0004217: cathepsin L activity
C124R056	0.00330905	3.14368	UP	Sorting nexin-4	SNX4	8723	Hs.507243	GO:0006897: endocytosis	GO:0005737: cytoplasm	GO:0005515: protein binding
C167R012	0.00331283	3.5552	UP	109791 pfam00748, Calpain_inhib, Calpain inhibitor. This region is found multiple times in calpain inhibitor proteins.
C220R064	0.00331694	2.516	UP	Acetyl-CoA acetyltransferase, mitochondrial precursor	ACAT1	38	Hs.232375		GO:0005739: mitochondrion	GO:0003985: acetyl-CoA C-acetyltransferase activity; GO:0005515: protein binding
C075R021	0.00332298	3.60431	DOWN	Phytanoyl-CoA dioxygenase domain-containing protein 1	phyhd1	492804	Dr.85356
C169R086	0.0033235	3.69263	UP	NEDD8 precursor	Nedd8	18002	Mm.296566	GO:0008104: protein localization; GO:0006357: regulation of transcription from RNA polymerase II promoter	GO:0005634: nucleus	GO:0005515: protein binding
C077R135	0.00332362	2.36781	UP	Proteasome subunit alpha type-1	PSMA1	515503	Bt.23202
C142R042	0.00333021	3.71137	DOWN	ADP-ribosylation factor-related protein 1	ARFRP1	525394	Bt.21704
C218R071	0.00333403	2.41509	UP	26S proteasome non-ATPase regulatory subunit 1	Psmd1	70247	Mm.280013
C179R138	0.00333621	2.86184	DOWN	Protein FAM60A	FAM60A	418140	Gga.39118
C214R006	0.00333706	2.48013	DOWN	Coiled-coil domain-containing protein 82	Ccdc82	66396	Mm.290620
C264R138	0.00333734	3.59222	DOWN	Nucleosome-remodeling factor subunit BPTF	BPTF	2186	Hs.444200	GO:0007420: brain development; GO:0006338: chromatin remodeling; GO:0000122: negative regulation of transcription from RNA polymerase II promoter; GO:0043193: positive regulation of gene-specific transcription	GO:0005737: cytoplasm; GO:0005634: nucleus	GO:0043565: sequence-specific DNA binding; GO:0008134: transcription factor binding; GO:0030528: transcription regulator activity
C063R077	0.00334451	4.88236	UP	Filamin-C	FLNC	2318	Hs.58414			GO:0005515: protein binding
C107R097	0.00335177	6.65346	UP	[Pyruvate dehydrogenase [lipoamide]] kinase isozyme 3, mitochondrial precursor	Pdk3	236900	Mm.12775		GO:0005739: mitochondrion
C202R072	0.00335328	2.83038	UP	NADH dehydrogenase [ubiquinone] 1 alpha subcomplex subunit 2	NDUFA2	327698	Bt.65		GO:0005747: mitochondrial respiratory chain complex I
C232R069	0.00337053	2.03679	UP	Otoferlin	Otof	83762	Mm.244502
C100R096	0.00337202	3.68356	UP	Galectin-3	Lgals3	83781	Rn.764
C163R148	0.00337559	3.20393	UP	Gelsolin precursor	GSN	395774	Gga.4451
C064R027	0.00337661	5.94686	UP	Myogenic factor 5	MYF5	395633	Gga.379
C173R008	0.0033823	6.65388	UP	Homeobox protein Hox-C9	hoxc9
C189R049	0.00338788	2.64437	UP	NADH dehydrogenase [ubiquinone] iron-sulfur protein 4, mitochondrial precursor	NDUFS4	4724	Hs.528222	GO:0007420: brain development; GO:0019933: cAMP-mediated signaling; GO:0045333: cellular respiration; GO:0006120: mitochondrial electron transport, NADH to ubiquinone; GO:0032981: mitochondrial respiratory chain complex I assembly; GO:0006800: oxygen a...	GO:0005747: mitochondrial respiratory chain complex I	GO:0008137: NADH dehydrogenase (ubiquinone) activity
C112R005	0.00340391	2.38547	UP	Malate dehydrogenase, mitochondrial precursor	MDH2				GO:0005759: mitochondrial matrix
C182R067	0.00340529	2.06809	DOWN	Transcriptional repressor CTCF	CTCF	396274	Gga.3278			GO:0005515: protein binding
C255R159	0.00342453	3.0376	DOWN	NADH-ubiquinone oxidoreductase chain 4	MT-ND4	808305
C133R146	0.00343071	2.25379	UP	14-3-3 protein beta/alpha-2
C095R100	0.00343752	8.71002	UP	Myosin-9	MYH9	4627	Hs.474751	GO:0031532: actin cytoskeleton reorganization; GO:0030048: actin filament-based movement; GO:0001525: angiogenesis; GO:0043534: blood vessel endothelial cell migration; GO:0000910: cytokinesis; GO:0007229: integrin-mediated signaling pathway; GO:005090...	GO:0032154: cleavage furrow; GO:0005826: contractile ring; GO:0005829: cytosol; GO:0001772: immunological synapse; GO:0005634: nucleus; GO:0043234: protein complex; GO:0001726: ruffle; GO:0001725: stress fiber; GO:0001931: uropod	GO:0051015: actin filament binding; GO:0030898: actin-dependent ATPase activity; GO:0043531: ADP binding; GO:0005524: ATP binding; GO:0000146: microfilament motor activity; GO:0043495: protein anchor; GO:0042803: protein homodimerization activity
C059R107	0.00343791	2.01516	UP	Eukaryotic translation initiation factor 3 subunit K	EIF3K	515326	Bt.53466
C008R027	0.00344676	3.10168	UP	Rho-related GTP-binding protein RhoF precursor	RHOF	54509	Hs.524804; Hs.679575; Hs.700608	GO:0007015: actin filament organization	GO:0005856: cytoskeleton	GO:0003924: GTPase activity
C060R034	0.00344983	2.70012	DOWN	Nicotinamide riboside kinase 2	ITGB1BP3	27231	Hs.135458			GO:0005515: protein binding
C179R027	0.00345138	3.77327	UP	Para-nitrobenzyl esterase	pnbA	938580
C219R095	0.00345277	2.16565	UP	Aspartyl aminopeptidase	Dnpep		Mm.24680			GO:0042576: aspartyl aminopeptidase activity
C165R053	0.00345301	2.4014	DOWN	UTP--glucose-1-phosphate uridylyltransferase	UGP2	7360	Hs.516217	GO:0016310: phosphorylation; GO:0006011: UDP-glucose metabolic process	GO:0005737: cytoplasm	GO:0005515: protein binding; GO:0003983: UTP:glucose-1-phosphate uridylyltransferase activity
C058R042	0.00345945	2.90588	DOWN	Eukaryotic translation initiation factor 4E-1A-binding protein	zgc:56330	324490	Dr.78024			GO:0005515: protein binding
C213R032	0.0034622	4.56428	UP	Homeobox protein SIX3	SIX3	378786	Gga.291	GO:0007420: brain development; GO:0001654: eye development; GO:0016481: negative regulation of transcription; GO:0030178: negative regulation of Wnt receptor signaling pathway	GO:0005634: nucleus	GO:0005515: protein binding; GO:0003705: RNA polymerase II transcription factor activity, enhancer binding; GO:0016564: transcription repressor activity
C231R015	0.00347482	26.0961	UP	Twist-related protein 2	Twist2	59327	Rn.16279	GO:0045668: negative regulation of osteoblast differentiation; GO:0045892: negative regulation of transcription, DNA-dependent	GO:0005737: cytoplasm; GO:0005634: nucleus	GO:0016564: transcription repressor activity
C170R003	0.00347677	2.95538	UP	Coatomer subunit alpha	COPA	100126041		GO:0006891: intra-Golgi vesicle-mediated transport; GO:0006890: retrograde vesicle-mediated transport, Golgi to ER	GO:0030126: COPI vesicle coat	GO:0005515: protein binding
C031R070	0.00348152	2.87107	DOWN	Cellular tumor antigen p53	tp53
C087R094	0.00348434	2.49253	DOWN	Testis-expressed sequence 9 protein	TEX9	374618	Hs.511476
C231R040	0.00348559	2.26456	UP	Transforming protein RhoA precursor	Rhoa	11848	Mm.757	GO:0000902: cell morphogenesis; GO:0007160: cell-matrix adhesion; GO:0007229: integrin-mediated signaling pathway; GO:0043524: negative regulation of neuron apoptosis; GO:0043123: positive regulation of I-kappaB kinase/NF-kappaB cascade; GO:0007266: Rh...	GO:0005829: cytosol; GO:0005634: nucleus; GO:0005886: plasma membrane	GO:0003924: GTPase activity; GO:0005515: protein binding; GO:0004871: signal transducer activity
C105R110	0.00348968	3.74473	DOWN	Beta-2-microglobulin precursor	b2m
C136R155	0.00351134	2.89073	UP	Radixin	RDX	5962	Hs.263671; Hs.592679			GO:0005515: protein binding
C089R080	0.00353327	29.5756	UP	Apolipoprotein B-100 precursor	APOB	338	Hs.120759	GO:0008015: blood circulation; GO:0006869: lipid transport; GO:0007165: signal transduction	GO:0042627: chylomicron; GO:0005783: endoplasmic reticulum; GO:0005792: microsome	GO:0005319: lipid transporter activity; GO:0046982: protein heterodimerization activity; GO:0005102: receptor binding
C156R053	0.00353583	2.46361	DOWN	DnaJ homolog subfamily B member 9	Dnajb9	24908	Rn.29778		GO:0005737: cytoplasm; GO:0005730: nucleolus	GO:0030188: chaperone regulator activity
C188R027	0.00354578	30.9785	UP	Keratin, type I cytoskeletal 18	krt18
C096R071	0.00354903	3.93326	UP	Alpha-2-macroglobulin precursor	A2M
C030R063	0.00355253	2.27713	DOWN	Titin	sls	44013	Dm.2974	GO:0040011: locomotion; GO:0007076: mitotic chromosome condensation; GO:0016203: muscle attachment; GO:0007520: myoblast fusion; GO:0045214: sarcomere organization; GO:0007062: sister chromatid cohesion	GO:0000794: condensed nuclear chromosome; GO:0030018: Z disc	GO:0003779: actin binding; GO:0008307: structural constituent of muscle
C228R114	0.00355799	3.63223	UP	Zinc finger FYVE domain-containing protein 9	ZFYVE9	9372	Hs.532345	GO:0006897: endocytosis; GO:0007183: SMAD protein complex assembly; GO:0007184: SMAD protein nuclear translocation; GO:0007181: transforming growth factor beta receptor complex assembly	GO:0005769: early endosome	GO:0005515: protein binding; GO:0008236: serine-type peptidase activity
C107R117	0.0035635	2.63547	DOWN	Mitochondrial import inner membrane translocase subunit Tim13	timm13	436738; 573171	Dr.79071		GO:0005743: mitochondrial inner membrane
C133R079	0.00356725	2.04403	DOWN	Myocyte-specific enhancer factor 2A	MEF2A	4205	Hs.268675	GO:0007517: muscle development	GO:0005634: nucleus	GO:0003700: transcription factor activity
C120R097	0.00356794	4.98745	DOWN	Beta-2-microglobulin precursor	b2m
C211R091	0.00357103	5.09898	DOWN	Claudin-like protein ZF-A89	cldnd	81583	Dr.75663	GO:0016338: calcium-independent cell-cell adhesion	GO:0005923: tight junction	GO:0042802: identical protein binding
C244R121	0.00358031	3.21015	UP	Heme-binding protein 2	HEBP2	23593	Hs.486589
C205R120	0.00358431	2.98214	UP	Diacylglycerol kinase delta	DGKD	8527	Hs.471675	GO:0007205: activation of protein kinase C activity by G-protein coupled receptor protein signaling pathway; GO:0016049: cell growth; GO:0046339: diacylglycerol metabolic process; GO:0007173: epidermal growth factor receptor signaling pathway; GO:00072...	GO:0016023: cytoplasmic membrane-bounded vesicle; GO:0005886: plasma membrane	GO:0019992: diacylglycerol binding; GO:0004143: diacylglycerol kinase activity; GO:0046982: protein heterodimerization activity; GO:0042803: protein homodimerization activity
C143R077	0.00358667	4.19256	UP	Histone H1x	H1FX	8971	Hs.75307	GO:0006334: nucleosome assembly	GO:0000786: nucleosome	GO:0003677: DNA binding
C184R116	0.00358678	2.00604	UP	118302 pfam09770, PAT1, Topoisomerase II-associated protein PAT1. Members of this family are necessary for accurate chromosome transmission during cell division.
C204R060	0.00359878	4.86129	UP	60S ribosomal protein L15	rpl15
C145R067	0.00360874	2.3729	UP	Cytochrome c1, heme protein, mitochondrial precursor	CYC1	512500	Bt.1808		GO:0005743: mitochondrial inner membrane
C172R106	0.00360941	5.86871	UP	FK506-binding protein 7 precursor	FKBP7	51661	Hs.410378		GO:0005788: endoplasmic reticulum lumen
C220R115	0.00360985	2.39065	UP	Ras-related GTP-binding protein A	RRAGA	10670	Hs.432330	GO:0007166: cell surface receptor linked signal transduction; GO:0045919: positive regulation of cytolysis; GO:0019048: virus-host interaction	GO:0005737: cytoplasm; GO:0005634: nucleus	GO:0005525: GTP binding; GO:0051219: phosphoprotein binding; GO:0046982: protein heterodimerization activity; GO:0042803: protein homodimerization activity
C166R047	0.00361167	3.52966	DOWN	Butyrophilin subfamily 2 member A1 precursor	BTN2A1	11120	Hs.159028	GO:0006629: lipid metabolic process	GO:0005887: integral to plasma membrane
C071R021	0.00361718	2.59295	UP	111817 pfam02970, TBCA, Tubulin binding cofactor A.
C044R012	0.00362209	2.89674	DOWN	105844 PRK12678, PRK12678, transcription termination factor Rho; Provisional.
C080R128	0.00362739	2.40422	UP	Tubulin beta-3 chain	TUBB3	10381	Hs.511743
C043R154	0.00363601	4.20091	DOWN	Beta-2-microglobulin precursor	b2m
C062R036	0.00363942	5.30056	UP	Receptor expression-enhancing protein 5	REEP5	7905	Hs.429608		GO:0016021: integral to membrane	GO:0005515: protein binding
C254R044	0.0036497	4.80955	DOWN	Chymotrypsin A precursor						GO:0004263: chymotrypsin activity
C054R124	0.00366251	10.3229	UP	Cytochrome P450 2D6	CYP2D6		Hs.648256		GO:0005789: endoplasmic reticulum membrane	GO:0016712: oxidoreductase activity, acting on paired donors, with incorporation or reduction of molecular oxygen, reduced flavin or flavoprotein as one donor, and incorporation of one atom of oxygen
C143R145	0.00366543	2.03694	DOWN	Methyl-CpG-binding domain protein 3	Mbd3	17192	Mm.7142	GO:0016573: histone acetylation; GO:0006346: methylation-dependent chromatin silencing; GO:0000122: negative regulation of transcription from RNA polymerase II promoter	GO:0000792: heterochromatin; GO:0016581: NuRD complex	GO:0003682: chromatin binding; GO:0003677: DNA binding; GO:0005515: protein binding
C192R039	0.00368199	3.4981	UP	40S ribosomal protein S23	rps23
C252R061	0.00369168	2.23132	DOWN	GTP cyclohydrolase 1 feedback regulatory protein	gchfr	393735	Dr.82968
C120R023	0.0036929	3.10394	UP	Protein transport protein Sec61 subunit gamma	SEC61G	404017	Cfa.40294	GO:0006886: intracellular protein transport	GO:0030176: integral to endoplasmic reticulum membrane	GO:0015450: P-P-bond-hydrolysis-driven protein transmembrane transporter activity
C257R118	0.00369295	10.3555	UP	Myogenic factor 5	MYF5	395633	Gga.379
C087R053	0.00369306	7.18161	DOWN	Xylose isomerase	XYLA
C189R012	0.00369342	6.93855	DOWN	Four and a half LIM domains protein 2	Fhl2	63839	Rn.3849
C014R058	0.00371471	3.33459	UP	Procollagen-lysine,2-oxoglutarate 5-dioxygenase 1 precursor	Plod1	116552	Rn.4445		GO:0030867: rough endoplasmic reticulum membrane
C199R007	0.00371606	7.57372	UP	Filamin A-interacting protein 1-like	filip1l	100004879	Dr.133614
C089R092	0.00371946	4.22638	DOWN	Zinc-binding protein A33
C198R009	0.00372481	2.55771	DOWN	Zinc finger protein 286A	ZNF286A	57335	Hs.585799; Hs.659318; Hs.660199
C179R085	0.00372905	2.9749	DOWN	Troponin I, slow skeletal muscle	Tnni1	29388	Rn.4035
C055R044	0.00374227	12.8645	UP	GREB1-like protein	KIAA1772		Hs.149020
C051R120	0.00375036	13.728	UP	34868 COG5271, MDN1, AAA ATPase containing von Willebrand factor type A (vWA) domain [General function prediction only].
C207R037	0.00375313	3.07892	UP	116831 pfam08246, Inhibitor_I29, Cathepsin propeptide inhibitor domain (I29). This domain is found at the N-terminus of some C1 peptidases such as Cathepsin L where it acts as a propeptide. There are also a number of proteins that are composed solely ...
C150R028	0.00375768	7.88757	UP	Friend leukemia integration 1 transcription factor	FLI1	529124	Bt.67771
C097R100	0.00375864	5.50636	DOWN	Zygote arrest protein 1	zar1		Dr.107782
C162R029	0.00378094	2.93697	DOWN	Solute carrier family 22 member 7	SLC22A7		Bt.29906		GO:0016323: basolateral plasma membrane
C242R149	0.00378245	3.54426	UP	Axin-2	axin2	58080	Dr.3727
C188R031	0.0037828	2.48491	DOWN	Alpha-2-antiplasmin precursor	Serpinf2	18816	Mm.279733
C210R059	0.00378352	4.15651	DOWN	Calcium-dependent secretion activator 1	Cadps	27062	Mm.260881	GO:0050432: catecholamine secretion; GO:0016050: vesicle organization	GO:0031410: cytoplasmic vesicle	GO:0005515: protein binding
C049R002	0.00379147	7.57936	DOWN	Adipophilin	ADFP		Ssc.6323
C042R040	0.00379471	4.90985	UP	Globoside alpha-1,3-N-acetylgalactosaminyltransferase 1	GBGT1	417163	Gga.22209		GO:0000139: Golgi membrane
C015R098	0.00380299	2.02869	UP	ATP synthase subunit delta, mitochondrial precursor	Atp5d	66043	Mm.278560		GO:0005743: mitochondrial inner membrane
C151R103	0.00380652	5.16385	DOWN	Beta-2-microglobulin precursor	b2m
C081R004	0.00381324	2.46716	UP	Proteasome subunit alpha type-2	psma2	399279	Xl.2546
C136R009	0.00383088	2.19896	UP	Nuclear protein Hcc-1	Hcc1	362819	Rn.1506
C192R118	0.00384311	4.25563	DOWN	Methylosome subunit pICln	CLNS1A	403971	Cfa.3840
C242R041	0.00384469	5.4292	DOWN	Avidin-related protein 3 precursor	AVR3
C100R044	0.00385193	2.0163	DOWN	1-O-acylceramide synthase precursor	Lypla3	192654	Mm.284770	GO:0006672: ceramide metabolic process	GO:0005625: soluble fraction	GO:0047499: calcium-independent phospholipase A2 activity
C068R041	0.00385998	3.50426	DOWN	Ras-related protein Rab-37	Rab37	58222	Mm.143789		GO:0030141: secretory granule	GO:0005515: protein binding
C244R161	0.00386326	2.63725	UP	Protein transport protein Sec61 subunit beta	SEC61B	10952	Hs.191887		GO:0005783: endoplasmic reticulum	GO:0015450: P-P-bond-hydrolysis-driven protein transmembrane transporter activity
C039R158	0.00387612	2.48348	UP	Sorcin	SRI	6717	Hs.489040	GO:0007507: heart development; GO:0006880: intracellular sequestering of iron ion; GO:0007517: muscle development; GO:0001508: regulation of action potential; GO:0008016: regulation of heart contraction; GO:0006942: regulation of striated muscle contra...	GO:0005737: cytoplasm	GO:0005246: calcium channel regulator activity; GO:0005102: receptor binding
C202R132	0.00387635	4.49045	UP	Tissue factor pathway inhibitor precursor	Tfpi	29436	Rn.15795
C038R023	0.00387766	2.04152	UP	Heat shock factor-binding protein 1	HSBP1	767979	Bt.49471
C105R049	0.00387822	3.01445	UP	Meteorin-like protein precursor	metrnl	406258	Dr.79446
C162R085	0.00388204	2.32904	UP	Coiled-coil domain-containing protein 43	ccdc43	393631	Dr.85117
C069R060	0.00388451	8.06546	DOWN	BNIP2 motif-containing molecule at the C-terminal region 1	bmcc1	780047	Str.54843
C135R087	0.00389172	3.10089	UP	Adenosine kinase	ADK	132	Hs.656586	GO:0009156: ribonucleoside monophosphate biosynthetic process		GO:0004001: adenosine kinase activity
C009R056	0.003903	2.84693	DOWN	Ras GTPase-activating-like protein IQGAP1	IQGAP1	8826	Hs.430551	GO:0007165: signal transduction	GO:0005884: actin filament	GO:0005516: calmodulin binding; GO:0005096: GTPase activator activity; GO:0005095: GTPase inhibitor activity
C194R021	0.00391412	2.44102	UP	Cytochrome b5	CYB5A	414799	Ssc.12198		GO:0005789: endoplasmic reticulum membrane
C215R004	0.00391446	2.10071	DOWN	Zinc finger protein ZPR1	ZNF259	504523	Bt.2531
C160R121	0.00391606	2.36069	DOWN	Serine/threonine/tyrosine-interacting protein	Styx	100040244; 56291	Mm.202561; Mm.327837	GO:0007283: spermatogenesis	GO:0005737: cytoplasm	GO:0005515: protein binding
C108R007	0.00392472	3.91236	UP	Pterin-4-alpha-carbinolamine dehydratase	Pcbd1	13180	Mm.39473	GO:0045941: positive regulation of transcription; GO:0051291: protein heterooligomerization; GO:0051289: protein homotetramerization; GO:0043496: regulation of protein homodimerization activity	GO:0005634: nucleus	GO:0004505: phenylalanine 4-monooxygenase activity; GO:0003713: transcription coactivator activity
C261R017	0.00394248	2.98479	DOWN	109083 pfam00014, Kunitz_BPTI, Kunitz/Bovine pancreatic trypsin inhibitor domain. Indicative of a protease inhibitor, usually a serine protease inhibitor. Structure is a disulfide rich alpha+beta fold. BPTI (bovine pancreatic trypsin inhibitor) is an ...
C053R107	0.00394343	2.82968	UP	Protein transport protein Sec61 subunit beta	SEC61B	10952	Hs.191887		GO:0005783: endoplasmic reticulum	GO:0015450: P-P-bond-hydrolysis-driven protein transmembrane transporter activity
C029R074	0.0039513	2.79093	UP	G1/S-specific cyclin-D2	CCND2	374047	Gga.3974
C264R044	0.00396194	3.47779	UP	Neuron-specific protein family member 2	NSG2	51617	Hs.559412		GO:0030659: cytoplasmic vesicle membrane
C211R010	0.00396911	2.00574	DOWN	Deoxycytidylate deaminase	Dctd	290741	Rn.105816			GO:0004132: dCMP deaminase activity
C221R011	0.00396977	7.35653	DOWN	DEP domain-containing protein 7	Depdc7	211896	Mm.288805
C076R106	0.00397354	2.02524	DOWN	Surfeit locus protein 6 homolog	surf6
C103R132	0.00397843	2.31099	DOWN	Keratinocytes-associated transmembrane protein 2 precursor	KCT2	56951	Hs.355177
C073R090	0.00398207	3.081	UP	Laminin subunit beta-1 precursor	LAMB1	3912	Hs.650585	GO:0007155: cell adhesion; GO:0031175: neurite development; GO:0042476: odontogenesis; GO:0030335: positive regulation of cell migration; GO:0050679: positive regulation of epithelial cell proliferation	GO:0005606: laminin-1 complex; GO:0043259: laminin-10 complex; GO:0005607: laminin-2 complex; GO:0043257: laminin-8 complex; GO:0048471: perinuclear region of cytoplasm	GO:0005201: extracellular matrix structural constituent; GO:0005515: protein binding
C012R086	0.00401217	3.76527	DOWN	Plasma membrane calcium-transporting ATPase 1	Atp2b1	29598	Rn.7208		GO:0005886: plasma membrane
C092R005	0.00401293	2.40304	UP	Pyrroline-5-carboxylate reductase 3	pycrl	560682	Dr.81533
C014R084	0.00403564	3.01848	UP	Pterin-4-alpha-carbinolamine dehydratase	Pcbd1	13180	Mm.39473	GO:0045941: positive regulation of transcription; GO:0051291: protein heterooligomerization; GO:0051289: protein homotetramerization; GO:0043496: regulation of protein homodimerization activity	GO:0005634: nucleus	GO:0004505: phenylalanine 4-monooxygenase activity; GO:0003713: transcription coactivator activity
C138R129	0.00404356	2.45241	UP	Cathepsin L1 precursor	CTSL1	281108	Bt.3987			GO:0004217: cathepsin L activity
C110R107	0.00404975	3.20488	DOWN	Syntaxin-binding protein 6	Stxbp6		Mm.285400
C200R120	0.00404985	3.00343	UP	Gastrulation-specific protein G12	g12	30600	Dr.75062
C176R064	0.00405213	2.59742	DOWN	6PF-2-K/Fru-2,6-P2ASE liver/muscle isozymes						GO:0003873: 6-phosphofructo-2-kinase activity; GO:0004331: fructose-2,6-bisphosphate 2-phosphatase activity
C155R006	0.00405533	2.67106	DOWN	H-2 class II histocompatibility antigen gamma chain	Cd74		Rn.33804	GO:0008283: cell proliferation; GO:0043066: negative regulation of apoptosis; GO:0001516: prostaglandin biosynthetic process		GO:0019955: cytokine binding
C149R127	0.00405941	2.32081	UP	Tropomyosin-1 alpha chain	TPM1
C012R079	0.00406279	9.60893	UP	Transcription factor HES-5	Hes5	79225	Rn.22422
C188R001	0.00407573	2.06798	UP	Vacuolar ATP synthase subunit B, brain isoform	Atp6v1b2	117596	Rn.8109		GO:0042470: melanosome
C071R010	0.00408404	4.94477	UP	Ribosomal protein L22-like 1	Rpl22l1	68028	Mm.371630
C013R120	0.00409056	2.90814	UP	Zinc finger protein 703	znf703	114429	Dr.76633	GO:0030902: hindbrain development	GO:0000118: histone deacetylase complex	GO:0042826: histone deacetylase binding; GO:0042802: identical protein binding; GO:0016564: transcription repressor activity
C163R065	0.00409263	2.28529	UP	tRNA selenocysteine-associated protein 1	trspap1		Dr.5347
C155R070	0.00409738	12.4001	UP	Intermediate filament protein ON3
C188R017	0.00410559	3.67107	UP	Tumor protein D54	Tpd52l2	66314	Mm.136648		GO:0048471: perinuclear region of cytoplasm	GO:0046982: protein heterodimerization activity; GO:0042803: protein homodimerization activity
C262R085	0.00411042	3.54091	UP	Mitochondrial tumor suppressor 1 homolog	mtus1	563853	Dr.39108		GO:0005886: plasma membrane
C234R054	0.00411621	2.63606	UP	Semaphorin-3F precursor	Sema3f		Mm.12903	GO:0050919: negative chemotaxis; GO:0048843: negative regulation of axon extension involved in axon guidance; GO:0001755: neural crest cell migration		GO:0045499: chemorepellent activity
C154R047	0.00413461	5.06695	DOWN	BCL-6 corepressor	Bcor	71458	Mm.196328
C254R075	0.00415444	3.38501	UP	Serine/threonine-protein kinase OSR1	Oxsr1	108737	Mm.293565	GO:0006468: protein amino acid phosphorylation; GO:0007243: protein kinase cascade; GO:0006979: response to oxidative stress		GO:0005524: ATP binding; GO:0000287: magnesium ion binding; GO:0005515: protein binding; GO:0004674: protein serine/threonine kinase activity
C201R147	0.00416179	3.20962	UP	Vigilin	HDLBP	3069	Hs.471851	GO:0008203: cholesterol metabolic process	GO:0005886: plasma membrane	GO:0008289: lipid binding; GO:0005515: protein binding
C032R131	0.00416203	2.26995	DOWN	Antigen KI-67	MKI67	4288	Hs.80976	GO:0008283: cell proliferation		GO:0005515: protein binding
C030R114	0.00416256	3.71563	DOWN	Calcium-binding mitochondrial carrier protein SCaMC-2-A	slc25a25a	406541	Dr.7614
C207R098	0.00416273	2.02561	UP	Coatomer subunit epsilon	COPE	338085	Bt.4141	GO:0006891: intra-Golgi vesicle-mediated transport; GO:0006890: retrograde vesicle-mediated transport, Golgi to ER	GO:0030126: COPI vesicle coat	GO:0005515: protein binding
C006R134	0.00417589	2.74871	UP	ADP/ATP translocase 2	Slc25a5	25176	Rn.102263
C196R143	0.00421807	2.93929	UP	Fructose-1,6-bisphosphatase 1	FBP1	397038	Ssc.5127			GO:0042132: fructose 1,6-bisphosphate 1-phosphatase activity
C220R027	0.0042228	2.50714	DOWN	Splicing factor, arginine/serine-rich 3	SFRS3	6428	Hs.405144			GO:0005515: protein binding; GO:0003723: RNA binding
C145R101	0.00423247	2.56753	UP	14-3-3 protein beta/alpha-2
C248R134	0.00424332	3.89937	UP	Mitochondrial 28S ribosomal protein S27	Mrps27	218506	Mm.30208; Mm.447144
C131R152	0.00424634	2.1169	DOWN	Zinc finger protein 669	ZNF669	79862	Hs.163754
C154R065	0.00426351	2.17024	DOWN	Guanine nucleotide-binding protein G(I)/G(S)/G(T) subunit beta-1	gnb1	322104	Dr.75526
C150R122	0.00427569	3.08049	UP	Cofilin-2	Cfl2	12632	Mm.276826		GO:0016363: nuclear matrix
C185R070	0.00429482	2.44355	DOWN	Zinc-binding protein A33
C041R097	0.00429635	66.8869	UP	Plectin-1	Plec1	18810	Mm.234912; Mm.373750		GO:0043292: contractile fiber; GO:0005626: insoluble fraction
C105R071	0.00431033	2.46723	DOWN	Male-specific lethal 2-like 1	Msl2l1	77853	Mm.326206; Mm.335386; Mm.436586
C190R028	0.00431975	2.75431	UP	Ufm1-conjugating enzyme 1	UFC1	51506	Hs.301412			GO:0005515: protein binding
C208R159	0.00433946	2.1485	UP	Cytosolic non-specific dipeptidase	Cndp2	66054	Mm.29646	GO:0006508: proteolysis		GO:0042315: cytosol nonspecific dipeptidase activity
C112R065	0.00433979	3.03052	DOWN	Peptidyl-prolyl cis-trans isomerase, mitochondrial precursor	Ppif	105675	Mm.41656		GO:0005739: mitochondrion
C210R169	0.0043508	12.0567	DOWN	CCAAT/enhancer-binding protein beta	Cebpb	12608	Mm.439656	GO:0006916: anti-apoptosis; GO:0001892: embryonic placenta development; GO:0045444: fat cell differentiation; GO:0006917: induction of apoptosis; GO:0030182: neuron differentiation; GO:0045944: positive regulation of transcription from RNA polymerase I...	GO:0005737: cytoplasm; GO:0005634: nucleus	GO:0046982: protein heterodimerization activity; GO:0042803: protein homodimerization activity; GO:0003705: RNA polymerase II transcription factor activity, enhancer binding; GO:0043565: sequence-specific DNA binding; GO:0016563: transcription activato...
C008R101	0.0043521	3.08752	DOWN	Cullin-5	CUL5	100009207	Ocu.2495
C184R047	0.00435947	2.12833	DOWN	Probable U3 small nucleolar RNA-associated protein 11	Utp11l	170669	Rn.127806
C114R082	0.00438183	4.65635	UP	Translationally-controlled tumor protein	tpt1
C236R146	0.00438738	2.07466	UP	Alpha-enolase	ENO1	396017	Gga.1383
C087R036	0.00438831	5.952	UP	Cartilage-associated protein precursor	CRTAP	10491	Hs.517888
C097R112	0.00438896	2.12807	UP	Methylmalonate-semialdehyde dehydrogenase [acylating], mitochondrial precursor	Aldh6a1	104776	Mm.247510		GO:0005739: mitochondrion
C226R078	0.00440161	4.28025	UP	EGF-like domain-containing protein 7 precursor	EGFL7	51162	Hs.91481	GO:0001570: vasculogenesis	GO:0005576: extracellular region
C173R056	0.00440466	4.18838	DOWN	E3 ubiquitin-protein ligase Itchy	Itch	16396	Mm.208286; Mm.462050	GO:0006511: ubiquitin-dependent protein catabolic process	GO:0005634: nucleus	GO:0005515: protein binding
C224R041	0.00441321	2.00114	DOWN	DnaJ homolog subfamily A member 1	DNAJA1	528862	Bt.64693; Bt.88837	GO:0030521: androgen receptor signaling pathway; GO:0030317: sperm motility; GO:0007283: spermatogenesis		GO:0050750: low-density lipoprotein receptor binding
C058R072	0.00442008	2.10656	UP	T-complex protein 1 subunit alpha	CCT1
C203R141	0.00442262	3.56517	UP	Tyrosine-protein phosphatase non-receptor type 6	PTPN6	5777	Hs.63489	GO:0006915: apoptosis; GO:0007186: G-protein coupled receptor protein signaling pathway; GO:0006470: protein amino acid dephosphorylation	GO:0016020: membrane	GO:0005515: protein binding; GO:0004725: protein tyrosine phosphatase activity
C260R057	0.00442975	5.48454	UP	Fructose-bisphosphate aldolase A	Aldoa	24189	Rn.1774
C202R076	0.00444782	4.92688	UP	Cathepsin L precursor						GO:0004217: cathepsin L activity
C246R113	0.00445633	2.64699	DOWN	Protein Jade-3	phf16	322209	Dr.5024
C234R040	0.00446215	2.12979	DOWN	Ran GTPase-activating protein 1	RANGAP1	5905	Hs.183800	GO:0007165: signal transduction	GO:0005737: cytoplasm; GO:0005643: nuclear pore; GO:0005625: soluble fraction	GO:0005515: protein binding; GO:0005098: Ran GTPase activator activity
C053R061	0.00446869	5.18841	UP	Alpha-2-macroglobulin precursor	A2m	24153	Rn.198688			GO:0004866: endopeptidase inhibitor activity
C209R110	0.00447518	6.83419	UP	Homeobox protein CDX-1	CDX1	395397	Gga.210
C109R091	0.00447653	2.97312	DOWN	Uncharacterized protein C7orf10	C7orf10	79783	Hs.586313
C135R038	0.00448976	39.1969	UP	Transcription factor HES-5	HES5	388585	Hs.57971
C054R061	0.00449178	7.81842	DOWN	3-ketoacyl-CoA thiolase, mitochondrial	Acaa2	170465	Rn.3786			GO:0003988: acetyl-CoA C-acyltransferase activity
C140R139	0.00449785	4.16522	UP	Palmitoyl-protein thioesterase 1 precursor	PPT1	5538	Hs.3873	GO:0007420: brain development; GO:0051186: cofactor metabolic process; GO:0051181: cofactor transport; GO:0006309: DNA fragmentation during apoptosis; GO:0007042: lysosomal lumen acidification; GO:0031579: membrane raft organization; GO:0030308: negati...	GO:0030424: axon; GO:0005829: cytosol; GO:0005576: extracellular region; GO:0005794: Golgi apparatus; GO:0005764: lysosome; GO:0005624: membrane fraction; GO:0045121: membrane raft; GO:0005634: nucleus; GO:0008021: synaptic vesicle	GO:0008474: palmitoyl-(protein) hydrolase activity; GO:0016290: palmitoyl-CoA hydrolase activity
C156R065	0.00449882	3.46489	UP	Macrosialin precursor	CD68	968	Hs.647419		GO:0016021: integral to membrane; GO:0005624: membrane fraction
C261R016	0.00450069	3.98801	UP	69010 pfam05461, ApoL, Apolipoprotein L. Apo L belongs to the high density lipoprotein family that plays a central role in cholesterol transport. The cholesterol content of membranes is important in cellular processes such as modulating gene transcript...
C226R070	0.00450188	2.2704	DOWN	Zinc finger protein 625	ZNF625	90589	Hs.512823
C194R109	0.00450572	3.49255	UP	CD276 antigen precursor	Cd276	315716	Rn.76129
C061R022	0.0045142	3.75684	UP	Plexin-D1 precursor	PLXND1	23129	Hs.301685
C250R114	0.00451796	2.90249	DOWN	Polyadenylate-binding protein 1	Pabpc1		Mm.371570; Mm.436146			GO:0008143: poly(A) binding
C057R146	0.00452071	4.084	UP	Proteasome subunit alpha type-4	Psma4	29671	Rn.11076
C077R052	0.00453422	5.23908	DOWN	Large neutral amino acids transporter small subunit 2	Slc7a8	84551	Rn.82734	GO:0015804: neutral amino acid transport		GO:0015171: amino acid transmembrane transporter activity; GO:0042605: peptide antigen binding
C042R170	0.00453507	5.10464	UP	Homeobox protein Hox-C4a	hoxc4a	30345	Dr.132202
C254R129	0.0045383	2.87103	DOWN	Bromodomain and PHD finger-containing protein 3	BRPF3	27154	Hs.520096
C191R157	0.00454238	2.69321	UP	Sorting nexin-9	Snx9	66616	Mm.89515	GO:0006886: intracellular protein transport	GO:0005737: cytoplasm; GO:0005792: microsome; GO:0005886: plasma membrane; GO:0005625: soluble fraction	GO:0035091: phosphoinositide binding; GO:0005515: protein binding
C123R110	0.00454305	6.97047	DOWN	Protein FAM154B	Fam154b	330577	Mm.222812
C104R077	0.00455572	2.1317	DOWN	Ras-related protein Rab-7a	RAB7A				GO:0005770: late endosome; GO:0042470: melanosome
C058R045	0.00456454	2.42392	UP	Beta-glucuronidase precursor	Gusb	110006	Mm.3317	GO:0005975: carbohydrate metabolic process	GO:0005764: lysosome; GO:0005792: microsome	GO:0004566: beta-glucuronidase activity
C034R006	0.00457741	2.80416	DOWN	Mediator of RNA polymerase II transcription subunit 26	med26	406332	Dr.132787	GO:0006357: regulation of transcription from RNA polymerase II promoter	GO:0000119: mediator complex	GO:0016455: RNA polymerase II transcription mediator activity
C190R160	0.00458582	3.34241	DOWN	tRNA pseudouridine synthase 3	PUS3	83480	Hs.660922
C090R152	0.00460053	2.43846	UP	14-3-3 protein beta/alpha-1
C213R119	0.00460425	3.57745	DOWN	Splicing factor, arginine/serine-rich 2	SFRS2	768117	Ssc.1002
C205R023	0.00460617	2.17978	UP	DNA mismatch repair protein MSH2	MSH2	854063		GO:0030466: chromatin silencing at silent mating-type cassette; GO:0000710: meiotic mismatch repair; GO:0000735: removal of nonhomologous ends	GO:0032301: MutSalpha complex; GO:0032302: MutSbeta complex; GO:0000228: nuclear chromosome	GO:0005524: ATP binding; GO:0016887: ATPase activity; GO:0000406: double-strand/single-strand DNA junction binding; GO:0000400: four-way junction DNA binding; GO:0005515: protein binding
C210R110	0.00460624	2.82134	DOWN	Protein YIF1A	yif1a	334982	Dr.412		GO:0005789: endoplasmic reticulum membrane; GO:0000139: Golgi membrane
C148R018	0.00460693	2.96485	UP	112014 pfam03179, V-ATPase_G, Vacuolar (H+)-ATPase G subunit. This family represents the eukaryotic vacuolar (H+)-ATPase (V-ATPase) G subunit. V-ATPases generate an acidic environment in several intracellular compartments. Correspondingly, they are fo...
C125R008	0.00461208	7.02032	UP	Homeobox protein Hox-C4	hoxc4	100125418	Ola.24
C077R156	0.00461432	2.30188	DOWN	Transportin-3	TNPO3	23534	Hs.193613			GO:0005515: protein binding; GO:0004872: receptor activity
C197R011	0.00461661	2.51872	UP	Sorting nexin-4	SNX4	8723	Hs.507243	GO:0006897: endocytosis	GO:0005737: cytoplasm	GO:0005515: protein binding
C090R074	0.00462122	2.52051	DOWN	AFG3-like protein 1	Afg3l1	114896	Mm.287475		GO:0005739: mitochondrion
C206R084	0.00463058	3.73376	DOWN	Phospholipid scramblase 1	Plscr1	22038	Mm.441702	GO:0030099: myeloid cell differentiation
C208R002	0.0046416	2.23906	UP	Actin-related protein 2/3 complex subunit 3	ARPC3	10094	Hs.524741	GO:0006928: cell motion	GO:0005885: Arp2/3 protein complex	GO:0005515: protein binding; GO:0005200: structural constituent of cytoskeleton
C110R163	0.00464243	2.91348	DOWN	CUG-BP- and ETR-3-like factor 4	brunol4	436835	Dr.81398
C192R074	0.00464637	2.08637	DOWN	Poly [ADP-ribose] polymerase 9	PARP9	83666	Hs.518200	GO:0016477: cell migration	GO:0005634: nucleus
C022R053	0.00465038	16.2053	UP	Homeobox protein XHOX-7.1			Xl.45216
C006R139	0.00465787	2.38418	UP	POU domain protein ZP-23	pou23		Dr.29717
C054R155	0.00466269	2.35254	UP	Hydroxyacyl-coenzyme A dehydrogenase, mitochondrial precursor	HADH	3033	Hs.438289		GO:0005739: mitochondrion	GO:0003857: 3-hydroxyacyl-CoA dehydrogenase activity
C192R079	0.00466302	2.17296	UP	Translocon-associated protein subunit beta precursor	SSR2	403950	Cfa.2734		GO:0005789: endoplasmic reticulum membrane
C064R121	0.00467038	2.80672	DOWN	Calcium-binding mitochondrial carrier protein SCaMC-2	Slc25a25	227731	Mm.37395; Mm.461364
C185R096	0.00467321	2.11347	UP	Eukaryotic translation initiation factor 3 subunit K	EIF3K	515326	Bt.53466
C169R139	0.00468458	2.10234	DOWN	Pre-mRNA-splicing factor SLU7	slu7	492495	Dr.3350
C034R080	0.00468661	2.16012	DOWN	Transposable element Tc1 transposase	tc1a			GO:0006313: transposition, DNA-mediated	GO:0005634: nucleus	GO:0004803: transposase activity
C264R029	0.00469695	2.57471	UP	Uncharacterized protein C9orf150 homolog	D4Bwg0951e	52829	Mm.273986
C155R112	0.00470282	3.58011	UP	MORN repeat-containing protein 3	morn3	496069	Xl.20259
C141R042	0.00470352	2.2949	UP	Presequence protease, mitochondrial precursor	pitrm1	406808	Dr.75315	GO:0006508: proteolysis	GO:0005759: mitochondrial matrix	GO:0004222: metalloendopeptidase activity
C206R164	0.00470778	2.25583	UP	Cyclin-dependent kinases regulatory subunit 1	CKS1B	1163	Hs.374378	GO:0008283: cell proliferation; GO:0000079: regulation of cyclin-dependent protein kinase activity		GO:0005515: protein binding
C130R072	0.00470949	3.51486	DOWN	Proteasome activator complex subunit 2	Psme2	19188	Mm.371573	GO:0019884: antigen processing and presentation of exogenous antigen		GO:0008538: proteasome activator activity; GO:0005515: protein binding
C016R157	0.004715	2.29275	DOWN	F-box and leucine-rich repeat protein 4					GO:0005575: cellular_component	GO:0003674: molecular_function
C258R148	0.00471837	2.07655	DOWN	Glycine cleavage system H protein, mitochondrial precursor	GCSH	100009476	Ocu.2519
C192R103	0.00472294	2.25622	DOWN	DAZ-associated protein 1	DAZAP1	26528	Hs.222510	GO:0007283: spermatogenesis		GO:0003723: RNA binding
C138R079	0.00472806	3.39483	UP	Mitochondrial uncoupling protein 2	ucp2
C037R043	0.00474815	21.0088	UP	Metalloproteinase inhibitor 2 precursor	TIMP2	374178	Gga.2965
C248R161	0.00475507	2.06108	UP	Sec1 family domain-containing protein 2	SCFD2	152579	Hs.302287
C229R060	0.00475683	2.85348	UP	Ras-related protein Rab-27B	RAB27B	5874	Hs.25318			GO:0003924: GTPase activity
C251R053	0.00475939	2.97028	UP	Ras-related GTP-binding protein A	RRAGA	10670	Hs.432330	GO:0007166: cell surface receptor linked signal transduction; GO:0045919: positive regulation of cytolysis; GO:0019048: virus-host interaction	GO:0005737: cytoplasm; GO:0005634: nucleus	GO:0005525: GTP binding; GO:0051219: phosphoprotein binding; GO:0046982: protein heterodimerization activity; GO:0042803: protein homodimerization activity
C180R077	0.00476729	2.419	DOWN	Butyrate response factor 1	Zfp36l1	12192	Mm.235132	GO:0000288: nuclear-transcribed mRNA catabolic process, deadenylation-dependent decay; GO:0006417: regulation of translation; GO:0001570: vasculogenesis	GO:0005737: cytoplasm; GO:0005634: nucleus
C161R049	0.00478508	2.49236	DOWN	Zinc finger protein 239	ZNF239	8187	Hs.25040			GO:0003677: DNA binding; GO:0003723: RNA binding
C183R088	0.00479041	6.66842	UP	Opa-interacting protein 5	OIP5	11339	Hs.661645	GO:0007154: cell communication	GO:0015030: Cajal body; GO:0000785: chromatin	GO:0005515: protein binding
C107R098	0.00480561	2.77082	UP	14-3-3 protein epsilon	YWHAE	7531	Hs.513851	GO:0007242: intracellular signaling cascade		GO:0019899: enzyme binding
C243R075	0.00481365	6.86738	UP	FK506-binding protein 1A	FKBP1A	614795	Bt.63982
C249R127	0.00483032	2.28892	UP	Leucyl-tRNA synthetase, cytoplasmic	LARS	51520	Hs.432674
C189R037	0.00483181	6.10789	DOWN	Protein FAM116B	FAM116B	414918	Hs.530380
C096R161	0.00484095	3.29484	DOWN	Junctophilin-2	Jph2	296345	Rn.215044		GO:0005886: plasma membrane; GO:0033017: sarcoplasmic reticulum membrane
C252R119	0.0048471	3.6589	UP	Transforming growth factor-beta-induced protein ig-h3 precursor	TGFBI
C196R078	0.00487565	2.74069	UP	Myelin protein zero-like protein 2 precursor	MPZL2
C016R142	0.00488812	2.54102	DOWN	Coiled-coil domain-containing protein 49	CCDC49	54883	Hs.406223
C225R030	0.0049003	2.86974	UP	Circumsporozoite protein precursor
C034R043	0.00490356	4.42388	UP	86283 pfam03247, Prothymosin, Prothymosin/parathymosin family. Prothymosin alpha and parathymosin are two ubiquitous small acidic nuclear proteins that are thought to be involved in cell cycle progression, proliferation, and cell differentiation..
C168R041	0.00491585	2.27184	UP	Hermansky-Pudlak syndrome 3 protein	HPS3	84343	Hs.591311
C180R052	0.00491782	2.0345	DOWN	Histone H2AV	H2AFV
C140R073	0.00492184	3.18502	DOWN	Zona pellucida sperm-binding protein 3 precursor	ZP3	396927	Ssc.14525		GO:0005886: plasma membrane
C034R074	0.00493084	2.29807	DOWN	Zinc finger protein 544	ZNF544	27300	Hs.438994
C116R060	0.00495197	4.35551	DOWN	Uncharacterized protein C13orf33 homolog	Awms3	70717	Mm.252139
C202R087	0.00495252	2.57515	UP	Serine/threonine-protein kinase PAK 3	PAK3
C088R068	0.00496437	24.8727	DOWN	Claudin-like protein ZF-A89	cldnd	81583	Dr.75663	GO:0016338: calcium-independent cell-cell adhesion	GO:0005923: tight junction	GO:0042802: identical protein binding
C060R066	0.00498259	2.91793	UP	Pallidin	PLDN	26258	Hs.7037	GO:0016081: synaptic vesicle docking during exocytosis		GO:0042802: identical protein binding; GO:0030349: syntaxin-13 binding
C137R043	0.00498494	8.77164	UP	115802 pfam07172, GRP, Glycine rich protein family. This family of proteins includes several glycine rich proteins as well as two nodulins 16 and 24. The family also contains proteins that are induced in response to various stresses.
C002R076	0.00500478	2.45983	DOWN	Mdm2-binding protein	MTBP	27085	Hs.657656
C039R025	0.00500709	2.02799	DOWN	NEDD8 ultimate buster 1	NUB1	51667	Hs.647082; Hs.699797
C215R082	0.00500788	2.10513	DOWN	Tetratricopeptide repeat protein 31	TTC31	64427	Hs.557709
C099R017	0.00500869	2.7471	DOWN	MAP kinase-activated protein kinase 2	MAPKAPK2	9261	Hs.643566	GO:0000165: MAPKKK cascade; GO:0006468: protein amino acid phosphorylation	GO:0005634: nucleus	GO:0005515: protein binding; GO:0004674: protein serine/threonine kinase activity; GO:0004871: signal transducer activity
C070R029	0.00501458	2.58756	UP	Protein transport protein Sec24D	SEC24D	9871	Hs.189641	GO:0006888: ER to Golgi vesicle-mediated transport	GO:0030127: COPII vesicle coat
C185R112	0.00502897	2.48151	DOWN	SWI/SNF-related matrix-associated actin-dependent regulator of chromatin subfamily A member 5	Smarca5	93762	Mm.246803; Mm.424988; Mm.434492	GO:0006333: chromatin assembly or disassembly; GO:0006338: chromatin remodeling; GO:0009790: embryonic development; GO:0006355: regulation of transcription, DNA-dependent	GO:0005634: nucleus	GO:0005515: protein binding; GO:0016563: transcription activator activity
C144R114	0.00504282	2.29752	DOWN	Zinc finger protein 644	ZNF644	84146	Hs.173001
C133R169	0.00504303	2.6505	UP	Transmembrane emp24 domain-containing protein 3 precursor	Tmed3	300888	Rn.98226		GO:0033116: ER-Golgi intermediate compartment membrane
C103R023	0.00504518	9.35611	UP	Arachidonate 5-lipoxygenase-activating protein	ALOX5AP
C216R046	0.00505145	2.13603	UP	Proteasome subunit alpha type-4	Psma4	29671	Rn.11076
C026R071	0.00505985	2.56389	UP	Prolyl endopeptidase	Prep	19072	Mm.37294; Mm.383682; Mm.440263		GO:0005737: cytoplasm; GO:0005634: nucleus
C206R152	0.00506081	3.12184	UP	LAG1 longevity assurance homolog 2	LASS2	539223	Bt.49574		GO:0005789: endoplasmic reticulum membrane; GO:0031965: nuclear membrane
C072R061	0.00506801	2.36428	DOWN	Activin receptor type-1 precursor	ACVR1	395246	Gga.2875
C204R126	0.00508188	6.98307	UP	Pleiotrophic factor-alpha-1 precursor		397791	Xl.897
C157R082	0.00510403	2.50582	UP	Protein transport protein Sec61 subunit alpha isoform B	sec61ab				GO:0005789: endoplasmic reticulum membrane
C021R146	0.00510499	5.87493	UP	Parvalbumin, thymic CPV3		386586	Gga.887
C142R008	0.00510898	2.25952	DOWN	G2/mitotic-specific cyclin-B2	ccnb2
C257R069	0.00511561	5.06322	UP	Sequestosome-1	Sqstm1	18412	Mm.458013	GO:0043122: regulation of I-kappaB kinase/NF-kappaB cascade		GO:0019901: protein kinase binding; GO:0042169: SH2 domain binding; GO:0003712: transcription cofactor activity; GO:0043130: ubiquitin binding
C032R154	0.00511998	3.66078	UP	Protein disulfide-isomerase A2 precursor	PDIA2	64714	Hs.66581	GO:0006915: apoptosis; GO:0006457: protein folding; GO:0006621: protein retention in ER lumen; GO:0001666: response to hypoxia	GO:0005783: endoplasmic reticulum	GO:0005515: protein binding; GO:0003756: protein disulfide isomerase activity
C117R167	0.00512433	2.45415	DOWN	Alpha-1,6-mannosyl-glycoprotein 2-beta-N-acetylglucosaminyltransferase	MGAT2				GO:0000139: Golgi membrane
C242R044	0.00514057	2.75354	UP	ATP synthase subunit delta, mitochondrial precursor	Atp5d	66043	Mm.278560		GO:0005743: mitochondrial inner membrane
C220R073	0.00514094	2.37911	UP	Ubiquitin carboxyl-terminal hydrolase 28	USP28	57646	Hs.503891
C152R035	0.00515241	3.76755	UP	Claudin-4	Cldn4	12740	Mm.7339	GO:0016338: calcium-independent cell-cell adhesion	GO:0016021: integral to membrane; GO:0005923: tight junction	GO:0042802: identical protein binding
C092R080	0.00515647	2.52442	UP	Histamine N-methyltransferase	HNMT	3176	Hs.42151	GO:0007585: respiratory gaseous exchange
C246R074	0.00516663	2.40188	UP	Zinc finger protein 100	ZNF100	163227	Hs.365142; Hs.670568
C147R054	0.00516721	3.61819	UP	Actin-related protein 2/3 complex subunit 4	ARPC4	10093	Hs.323342	GO:0045010: actin nucleation	GO:0005885: Arp2/3 protein complex	GO:0005515: protein binding; GO:0005200: structural constituent of cytoskeleton
C153R162	0.0051692	3.09491	DOWN	NADH-cytochrome b5 reductase 3	CYB5R3	515773	Bt.4873		GO:0005741: mitochondrial outer membrane	GO:0004128: cytochrome-b5 reductase activity
C186R064	0.0051749	4.15811	UP	Claudin-6	CLDN6	9074	Hs.533779	GO:0016338: calcium-independent cell-cell adhesion	GO:0005923: tight junction	GO:0042802: identical protein binding
C141R143	0.00517991	3.47993	UP	Histone H1.0-B	h1f0-B
C088R119	0.00519393	2.25868	UP	Putative aminopeptidase W07G4.4	W07G4.4	179790	Cel.5665
C052R045	0.00519676	2.48017	DOWN	Lamina-associated polypeptide 2 isoforms beta/delta/epsilon/gamma	Tmpo		Mm.159684; Mm.439157	GO:0045449: regulation of transcription	GO:0005635: nuclear envelope
C025R138	0.00521268	4.11247	DOWN	Protein FAM13A1	FAM13A1	282605	Bt.12533
C193R036	0.00522136	2.58736	UP	29112 cd00273, Chemokine_CXC, Chemokine_CXC: 1 of 4 subgroup designations based on the arrangement of the two N-terminal cysteine residues; includes a number of secreted growth factors and interferons involved in mitogenic, chemotactic, and inflammato...
C104R046	0.00524756	2.39184	DOWN	Abhydrolase domain-containing protein 4	ABHD4	509896	Bt.28090
C031R011	0.00525052	2.53163	UP	Splicing factor, arginine/serine-rich 7	Sfrs7	225027	Mm.292016			GO:0005515: protein binding
C244R142	0.00526442	3.63741	DOWN	Uncharacterized protein C17orf39 homolog		66771	Mm.29950; Mm.456380
C087R137	0.00526589	2.25236	DOWN	Peptidyl-prolyl cis-trans isomerase G	PPIG	9360	Hs.470544	GO:0008380: RNA splicing	GO:0005654: nucleoplasm	GO:0016018: cyclosporin A binding
C094R006	0.00526905	4.19412	UP	Secreted frizzled-related protein 1 precursor	SFRP1	6422	Hs.695991	GO:0009653: anatomical structure morphogenesis; GO:0006916: anti-apoptosis; GO:0007165: signal transduction	GO:0005615: extracellular space
C119R141	0.00529932	2.22001	DOWN	Protein CREG1 precursor	CREG1
C054R143	0.00530118	2.42571	DOWN	S-adenosylmethionine synthetase isoform type-2	MAT2A	4144	Hs.516157			GO:0004478: methionine adenosyltransferase activity
C023R010	0.00533569	3.06154	DOWN	Transcriptional regulator Myc	myc
C006R100	0.00534591	3.30975	UP	Ufm1-conjugating enzyme 1	UFC1	537221	Bt.7911
C078R082	0.00535646	3.6308	DOWN	Trimeric intracellular cation channel type B	tmem38b	393145	Dr.82370		GO:0005789: endoplasmic reticulum membrane
C068R083	0.00535669	3.55615	UP	Density-regulated protein	denr	436970	Dr.11982
C241R058	0.00537393	2.57482	UP	General transcription factor II-I repeat domain-containing protein 2A	GTF2IRD2	84163	Hs.647017; Hs.647039
C206R125	0.00538355	2.93759	UP	Putative adenylate kinase 7	AK7	122481	Hs.667462			GO:0004017: adenylate kinase activity
C207R024	0.0053901	9.27521	UP	Forkhead box protein D3	foxd3	496851	Str.11302	GO:0050768: negative regulation of neurogenesis; GO:0045892: negative regulation of transcription, DNA-dependent; GO:0014034: neural crest cell fate commitment; GO:0050769: positive regulation of neurogenesis	GO:0005634: nucleus	GO:0003677: DNA binding; GO:0016564: transcription repressor activity
C251R146	0.00539369	2.91167	DOWN	NAD-dependent deacetylase sirtuin-3, mitochondrial precursor	SIRT3	23410	Hs.592292	GO:0006471: protein amino acid ADP-ribosylation		GO:0003950: NAD+ ADP-ribosyltransferase activity
C211R103	0.00540683	2.0567	UP	Mitochondrial import receptor subunit TOM7 homolog	Tomm7	66169	Mm.291868; Mm.397607
C180R042	0.00541024	2.27497	DOWN	Uncharacterized protein C1orf106 homolog		67313	Mm.36763
C156R127	0.00542592	2.86251	DOWN	Ankyrin repeat domain-containing protein 13D	ANKRD13D	338692	Hs.438673
C005R097	0.00542781	2.89676	UP	60S ribosomal protein L4-B	rpl4-B		Xl.8805
C030R043	0.00544525	2.00451	DOWN	ADNP homeobox protein 2	Adnp2	240442	Mm.26594
C244R054	0.00544564	4.72316	UP	Alpha-2-macroglobulin precursor	A2M
C151R016	0.00545599	3.22917	UP	Protein disulfide-isomerase precursor	P4HB				GO:0005788: endoplasmic reticulum lumen; GO:0042470: melanosome	GO:0003756: protein disulfide isomerase activity
C212R138	0.00545942	2.14579	UP	Peroxiredoxin-6	PRDX6	429062	Gga.34325			GO:0051920: peroxiredoxin activity
C183R123	0.00546597	2.06851	UP	Acyl-CoA synthetase short-chain family member 3, mitochondrial precursor	ACSS3	531552	Bt.23786			GO:0003987: acetate-CoA ligase activity
C026R030	0.00549506	2.17911	DOWN	Sodium- and chloride-dependent glycine transporter 1	Slc6a9	116509	Rn.32110			GO:0005515: protein binding
C089R086	0.00550598	2.4667	DOWN	Nuclear pore complex protein Nup98-Nup96 precursor	NUP98	4928	Hs.524750	GO:0006260: DNA replication; GO:0006999: nuclear pore organization; GO:0000059: protein import into nucleus, docking	GO:0005643: nuclear pore; GO:0005654: nucleoplasm	GO:0005515: protein binding; GO:0017056: structural constituent of nuclear pore; GO:0005215: transporter activity
C044R105	0.00550826	3.857	UP	Ephrin type-A receptor 7 precursor	EPHA7	395967	Gga.4157	GO:0016310: phosphorylation		GO:0005515: protein binding; GO:0004713: protein tyrosine kinase activity
C084R073	0.00551693	2.11706	DOWN	Leucine-rich repeat-containing protein 17 precursor	Lrrc17	74511	Mm.439963
C235R152	0.00552841	3.39683	DOWN	Sjoegren syndrome nuclear autoantigen 1	SSNA1	8636	Hs.530314		GO:0005634: nucleus
C232R071	0.00552887	3.17913	UP	Dehydrogenase/reductase SDR family member 4	DHRS4	10901	Hs.528385	GO:0006118: electron transport	GO:0005739: mitochondrion
C049R144	0.00553745	2.21079	UP	Transcription factor 12	Tcf12	21406	Mm.171615	GO:0006357: regulation of transcription from RNA polymerase II promoter	GO:0005667: transcription factor complex	GO:0003677: DNA binding; GO:0005515: protein binding; GO:0016563: transcription activator activity
C179R047	0.00554193	2.51792	DOWN	Cathepsin B precursor	CTSB	281105	Bt.393		GO:0042470: melanosome	GO:0004213: cathepsin B activity
C229R081	0.00554256	2.6894	UP	Guanine nucleotide-binding protein G(i), alpha-2 subunit	GNAI2	442957	Cfa.39104
C048R150	0.0055426	2.2538	DOWN	Kinesin-like protein KIF2C	KIF2C					GO:0005515: protein binding
C047R167	0.0055593	2.13079	DOWN	Uncharacterized protein C17orf62 homolog	zgc:91940	436942	Dr.81687
C119R149	0.00556107	4.19422	UP	Caspase-14 precursor	CASP14	23581	Hs.466057	GO:0008544: epidermis development		GO:0030693: caspase activity
C057R074	0.00556914	2.29973	UP	60S ribosomal protein L36a	Rpl36a	292964; 499622; 687717; 691991; 81769	Rn.112597; Rn.154928; Rn.23433
C197R069	0.00557691	3.18679	UP	Spectrin alpha chain, brain	SPTAN1	374234	Gga.11413
C058R063	0.00557732	2.29172	UP	ATP synthase subunit delta, mitochondrial precursor	Atp5d	66043	Mm.278560		GO:0005743: mitochondrial inner membrane
C176R169	0.00558316	3.97225	UP	Retrotransposable element Tf2 155 kDa protein type 3	Tf2-11	2540036			GO:0005634: nucleus
C081R153	0.00559516	2.16409	DOWN	AKT-interacting protein	AKTIP	64400	Hs.380897			GO:0005515: protein binding
C160R088	0.00559557	3.85543	UP	Drebrin	DBN1	396496	Gga.9093
C085R037	0.00559731	6.60199	DOWN	Natterin-like protein	zgc:113413	503710	Dr.104715
C197R090	0.00559936	2.36452	DOWN	Proteasome activator complex subunit 2	PSME2	509857	Bt.48996
C222R147	0.00560281	5.32513	UP	T-complex protein 1 subunit gamma	CCT3	504735	Bt.28845
C046R120	0.00560571	2.01009	DOWN	Chloride intracellular channel protein 2	CLIC2	1193	Hs.655445	GO:0007165: signal transduction; GO:0006810: transport	GO:0005737: cytoplasm; GO:0005634: nucleus	GO:0005254: chloride channel activity
C240R121	0.00561226	4.05059	UP	Flavin reductase	BLVRB	645	Hs.515785			GO:0004074: biliverdin reductase activity
C080R021	0.00561653	2.53186	UP	Dymeclin	DYM	426843	Gga.22531
C200R088	0.00563177	5.63493	DOWN	Polysialoglycoprotein precursor
C175R022	0.00566182	2.8503	UP	Cytokine-like protein 1 precursor	CYTL1	54360	Hs.13872	GO:0007165: signal transduction	GO:0005615: extracellular space; GO:0005625: soluble fraction	GO:0005102: receptor binding
C239R065	0.00566975	2.21227	UP	Cellular retinoic acid-binding protein 1	crabp1
C214R136	0.00567763	2.42271	DOWN	Zinc finger protein 271	ZNF271
C121R085	0.00567945	4.70692	UP	Fructose-bisphosphate aldolase B	aldob	321664	Dr.76309
C228R070	0.00568271	8.29692	UP	Band 4.1-like protein 3	Epb41l3	13823	Mm.131135		GO:0005911: cell-cell junction	GO:0005515: protein binding
C184R069	0.00568959	2.28004	DOWN	Uroporphyrinogen-III synthase	UROS	7390	Hs.501376	GO:0006780: uroporphyrinogen III biosynthetic process
C124R013	0.00569839	2.05458	UP	Programmed cell death protein 6	PDCD6	10016	Hs.50823	GO:0008624: induction of apoptosis by extracellular signals; GO:0051592: response to calcium ion	GO:0005783: endoplasmic reticulum; GO:0005634: nucleus	GO:0005509: calcium ion binding; GO:0048306: calcium-dependent protein binding
C248R071	0.00570234	5.21141	DOWN	Homeobox protein vent1	vent1	394455	Str.47850	GO:0030509: BMP signaling pathway; GO:0048264: determination of ventral identity; GO:0001707: mesoderm formation; GO:0000122: negative regulation of transcription from RNA polymerase II promoter		GO:0043565: sequence-specific DNA binding; GO:0016564: transcription repressor activity
C171R139	0.00570457	5.95911	UP	Integrin alpha-10 precursor	ITGA10	8515	Hs.158237	GO:0007160: cell-matrix adhesion	GO:0008305: integrin complex	GO:0005518: collagen binding
C146R059	0.00572561	2.07297	UP	Gamma-interferon-inducible lysosomal thiol reductase precursor	IFI30		Hs.14623		GO:0005576: extracellular region; GO:0005764: lysosome
C125R159	0.00572954	5.24255	UP	Protein CEF-10 precursor	CCN1	429089	Gga.2200
C120R145	0.00573791	3.37545	DOWN	U11/U12 small nuclear ribonucleoprotein 48 kDa protein		67797	Mm.250783		GO:0005689: U12-dependent spliceosome
C251R051	0.00575357	2.05786	UP	26S proteasome non-ATPase regulatory subunit 1	PSMD1	5707	Hs.3887		GO:0005838: proteasome regulatory particle	GO:0005515: protein binding
C065R135	0.00576376	2.40466	UP	Aspartyl-tRNA synthetase, cytoplasmic	DARS
C220R137	0.00576384	2.52076	UP	Natterin-3 precursor
C229R017	0.00576522	2.28396	DOWN	Transcriptional repressor CTCF	CTCF	396274	Gga.3278			GO:0005515: protein binding
C244R128	0.00581554	3.70144	UP	NADH dehydrogenase [ubiquinone] 1 beta subcomplex subunit 2, mitochondrial precursor	NDUFB2
C020R015	0.00583365	2.16982	UP	Pyruvate dehydrogenase E1 component subunit beta, mitochondrial precursor	Pdhb	289950	Rn.102424		GO:0005759: mitochondrial matrix	GO:0004739: pyruvate dehydrogenase (acetyl-transferring) activity
C155R118	0.00584129	3.74322	UP	Annexin A6	ANXA6	327685	Bt.5267	GO:0006816: calcium ion transport; GO:0006937: regulation of muscle contraction	GO:0048471: perinuclear region of cytoplasm
C133R133	0.0058445	2.21593	UP	Protein kinase C-binding protein 1	ZMYND8	23613	Hs.446240; Hs.658553; Hs.668465			GO:0005515: protein binding
C081R014	0.00584567	2.78087	DOWN	Cathepsin B precursor	CTSB	281105	Bt.393		GO:0042470: melanosome	GO:0004213: cathepsin B activity
C085R018	0.00585566	2.87029	UP	Proteasome maturation protein	POMP	510314	Bt.48903
C159R052	0.00585869	2.31604	DOWN	Zinc finger protein Rlf	RLF	6018	Hs.205627			GO:0005515: protein binding; GO:0003700: transcription factor activity; GO:0008270: zinc ion binding
C048R128	0.00586417	2.26381	DOWN	Transmembrane emp24 domain-containing protein 3 precursor	Tmed3	300888	Rn.98226		GO:0033116: ER-Golgi intermediate compartment membrane
C230R063	0.00587305	2.72252	DOWN	Ubiquitin-like modifier-activating enzyme 1 X	Ube1ax	22201	Mm.1104; Mm.422949; Mm.456653
C091R112	0.00592434	7.64687	UP	Podocalyxin-like protein 1 precursor	PODXL	100009552	Ocu.2283
C205R168	0.00592969	2.63099	UP	NADH dehydrogenase [ubiquinone] 1 alpha subcomplex subunit 2	NDUFA2	327698	Bt.65		GO:0005747: mitochondrial respiratory chain complex I
C196R146	0.00593413	2.27773	UP	Glutathione S-transferase kappa 1	Gstk1	76263	Mm.267014	GO:0006749: glutathione metabolic process	GO:0005743: mitochondrial inner membrane	GO:0004602: glutathione peroxidase activity; GO:0004364: glutathione transferase activity
C145R117	0.00593854	2.0586	UP	Endothelial differentiation-related factor 1 homolog	EDF1	417286	Gga.4585
C139R062	0.00594317	2.23289	DOWN	Ribonuclease P protein subunit p30	Rpp30		Mm.277891			GO:0004526: ribonuclease P activity
C025R062	0.00594848	2.79421	UP	Transcription factor SOX-21	Sox21	223227	Mm.70950	GO:0006355: regulation of transcription, DNA-dependent	GO:0005634: nucleus	GO:0003700: transcription factor activity
C066R080	0.00597356	2.97193	UP	Protein PAT1 homolog 1	patl1	100009659	Dr.20116
C017R045	0.0059933	4.59981	DOWN	Beta-2-microglobulin precursor	b2m
C175R103	0.00599375	2.87409	DOWN	Mitochondrial ribosomal protein S23	Mrps23	64656	Mm.168680
C156R130	0.00599549	2.77352	DOWN	Ectoderm-neural cortex protein 2	klhl25	398575	Xl.24679
C217R022	0.00600456	3.24492	DOWN	Formin-like protein 1	Fmnl1	57778	Mm.138913	GO:0006929: substrate-bound cell migration	GO:0005829: cytosol	GO:0005522: profilin binding
C064R156	0.00602316	2.33515	UP	Utrophin	UTRN	7402	Hs.133135	GO:0006936: muscle contraction; GO:0007517: muscle development	GO:0005856: cytoskeleton; GO:0005624: membrane fraction; GO:0005886: plasma membrane	GO:0005515: protein binding
C013R102	0.00603495	2.03263	UP	Fibrinogen beta chain precursor	FGB	2244	Hs.300774		GO:0005577: fibrinogen complex; GO:0005625: soluble fraction
C161R026	0.00605754	2.54848	UP	Ras-related GTP-binding protein A	RRAGA	10670	Hs.432330	GO:0007166: cell surface receptor linked signal transduction; GO:0045919: positive regulation of cytolysis; GO:0019048: virus-host interaction	GO:0005737: cytoplasm; GO:0005634: nucleus	GO:0005525: GTP binding; GO:0051219: phosphoprotein binding; GO:0046982: protein heterodimerization activity; GO:0042803: protein homodimerization activity
C165R104	0.00605767	2.32526	UP	Serine/threonine-protein kinase OSR1	OXSR1	9943	Hs.475970	GO:0006468: protein amino acid phosphorylation; GO:0007243: protein kinase cascade; GO:0006979: response to oxidative stress		GO:0005524: ATP binding; GO:0042802: identical protein binding; GO:0000287: magnesium ion binding; GO:0004674: protein serine/threonine kinase activity
C131R018	0.0060639	6.30125	UP	Histone H1.0-B	h1f0-B
C198R062	0.00607474	13.5255	UP	Ceruloplasmin precursor	CP	1356	Hs.558314	GO:0006879: cellular iron ion homeostasis	GO:0005615: extracellular space	GO:0004322: ferroxidase activity
C041R144	0.00609761	2.41188	DOWN	DnaJ homolog subfamily A member 1	DNAJA1	528862	Bt.64693; Bt.88837	GO:0030521: androgen receptor signaling pathway; GO:0030317: sperm motility; GO:0007283: spermatogenesis		GO:0050750: low-density lipoprotein receptor binding
C171R159	0.00611184	4.63471	DOWN	High mobility group protein 2-like 1	HMG2L1	10042	Hs.588815	GO:0008333: endosome to lysosome transport	GO:0005634: nucleus	GO:0003677: DNA binding
C245R007	0.00611386	2.40899	UP	60S ribosomal protein L37a	Rpl37a	500547	Rn.991
C072R116	0.00611555	2.04452	UP	Homeobox protein Hox-C9	hoxc9
C128R037	0.00611958	3.00325	DOWN	Tyrosyl-tRNA synthetase, mitochondrial precursor	Yars2	70120	Mm.37486
C101R097	0.00613673	2.39107	UP	OTU domain-containing protein 1	Otud1		Mm.83981
C161R094	0.00613848	2.09711	DOWN	Cysteine-rich hydrophobic domain 2 protein	Chic2	74277	Mm.239814	GO:0006893: Golgi to plasma membrane transport	GO:0005798: Golgi-associated vesicle; GO:0005886: plasma membrane
C237R150	0.00614068	10.2904	DOWN	DEP domain-containing protein 7	depdc7	692297	Dr.6102
C137R028	0.00615347	10.0322	UP	Neuroblast differentiation-associated protein AHNAK	AHNAK	79026	Hs.502756	GO:0007399: nervous system development	GO:0005634: nucleus
C190R069	0.00615886	2.31657	UP	Coatomer subunit beta	COPB1	1315	Hs.339278	GO:0006891: intra-Golgi vesicle-mediated transport	GO:0030126: COPI vesicle coat; GO:0005829: cytosol; GO:0000139: Golgi membrane	GO:0005515: protein binding
C030R052	0.00616651	5.31762	UP	ATP synthase-coupling factor 6, mitochondrial precursor	ATP5J				GO:0005743: mitochondrial inner membrane
C186R097	0.00619347	2.69461	UP	CTP synthase 1	ctps	322089	Dr.77079
C079R060	0.00620648	2.75492	DOWN	60S ribosomal protein L11	rpl11
C221R076	0.00621297	2.50634	UP	Band 4.1-like protein 3	Epb41l3	13823	Mm.131135		GO:0005911: cell-cell junction	GO:0005515: protein binding
C087R021	0.00622129	3.81571	UP	Dolichyl-diphosphooligosaccharide--protein glycosyltransferase 48 kDa subunit precursor	Ddost		Mm.443455; Mm.7236
C212R024	0.00622707	2.21629	DOWN	ELAV-like protein 2	Elavl2	15569	Mm.318042
C146R150	0.00622997	4.00283	UP	Peptide methionine sulfoxide reductase	MSRA	4482	Hs.490981	GO:0006555: methionine metabolic process; GO:0006464: protein modification process; GO:0006979: response to oxidative stress		GO:0008113: peptide-methionine-(S)-S-oxide reductase activity
C104R031	0.00625302	2.09205	DOWN	Protein downstream neighbor of son homolog	donson	395018	Str.51919
C191R125	0.00625877	2.26965	UP	Glutathione S-transferase theta-1	GSTT1	396322	Gga.2437			GO:0004364: glutathione transferase activity
C191R134	0.00627609	2.06803	UP	FK506-binding protein 2 precursor	Fkbp2	14227	Mm.4234
C031R118	0.00628206	3.11971	DOWN	Zinc finger HIT domain-containing protein 2	Znhit2	29805	Mm.2310
C019R096	0.00628566	2.80812	DOWN	Tyrosine-protein phosphatase non-receptor type 4	PTPN4	5775	Hs.469809	GO:0006470: protein amino acid dephosphorylation	GO:0005737: cytoplasm	GO:0004726: non-membrane spanning protein tyrosine phosphatase activity; GO:0005515: protein binding
C183R117	0.00628972	4.99712	UP	Elongation factor 2	EEF2
C141R112	0.00628982	3.6624	DOWN	Uncharacterized protein FKSG24 homolog	zgc:92754	436840	Dr.32124
C050R151	0.00630863	3.22734	DOWN	Acetyl-CoA carboxylase	ACAC	396504	Gga.1480			GO:0003989: acetyl-CoA carboxylase activity; GO:0004075: biotin carboxylase activity
C179R095	0.00631187	2.25802	DOWN	CDKN2AIP N-terminal-like protein	CDKN2AIPNL	91368	Hs.156506
C188R088	0.006312	2.09203	DOWN	Optineurin	optn	336159	Dr.79390
C003R130	0.00631409	2.57881	DOWN	Zinc finger protein 572	ZNF572	768004	Bt.26401
C252R014	0.00634317	8.93893	UP	Transgelin	TAGLN	396490	Gga.3908
C217R106	0.00636031	3.75214	UP	Succinyl-CoA ligase [GDP-forming] beta-chain, mitochondrial precursor	SUCLG2	8801	Hs.655250	GO:0006104: succinyl-CoA metabolic process		GO:0004776: succinate-CoA ligase (GDP-forming) activity
C120R115	0.00636601	6.48852	UP	Rho-related GTP-binding protein RhoF precursor	RHOF	617894	Bt.62194		GO:0005886: plasma membrane
C150R049	0.00638142	13.961	DOWN	Claudin-like protein ZF-A89	cldnd	81583	Dr.75663	GO:0016338: calcium-independent cell-cell adhesion	GO:0005923: tight junction	GO:0042802: identical protein binding
C161R164	0.00638249	13.1527	DOWN	Endothelial lipase precursor	Lipg	16891	Mm.299647
C082R141	0.00638882	2.70542	DOWN	Ribose-phosphate pyrophosphokinase 2	prps2	496485	Str.1133
C155R114	0.00640256	3.09837	DOWN	Chorion transcription factor Cf2, isoforms I/II	Cf2	33692	Dm.21408		GO:0005634: nucleus	GO:0003677: DNA binding; GO:0003702: RNA polymerase II transcription factor activity
C170R071	0.00640857	2.16777	UP	Hyccin	fam126a	402926	Dr.79305
C050R091	0.00643285	2.75134	DOWN	Leucine-rich repeat-containing protein KIAA1731	KIAA1731	85459	Hs.458418
C191R138	0.00644136	2.14965	UP	OCIA domain-containing protein 1	ociad1	393272	Dr.24321
C140R042	0.00645474	7.22258	UP	Tyrosine-protein kinase receptor Tie-2 precursor	tie2	30747	Dr.75820			GO:0004714: transmembrane receptor protein tyrosine kinase activity
C265R088	0.0064583	5.19863	UP	Transcription cofactor HES-6	HES6	55502	Hs.42949	GO:0006355: regulation of transcription, DNA-dependent	GO:0005667: transcription factor complex	GO:0003712: transcription cofactor activity; GO:0003700: transcription factor activity
C182R166	0.00645892	2.1701	UP	Glucose-6-phosphate isomerase	Pgi	35886	Dm.2587			GO:0004616: phosphogluconate dehydrogenase (decarboxylating) activity
C131R066	0.00645931	2.41236	DOWN	Zinc finger protein 502	ZNF502	91392	Hs.224843
C109R002	0.00647792	5.74069	DOWN	Tubulin beta-2 chain	TUB-2
C027R032	0.00647815	2.06711	DOWN	Outer dense fiber protein 2	Odf2	29479	Rn.91211		GO:0005813: centrosome
C009R059	0.00648627	2.39468	DOWN	Transcription factor E2F6	E2F6	514085	Bt.7678
C242R002	0.00648681	2.35544	DOWN	Nuclear factor 7, ovary		379381	Xl.2747
C155R105	0.00648896	7.25673	UP	FK506-binding protein 9 precursor	FKBP9	534182	Bt.51759
C262R153	0.00648934	2.5763	UP	Exocyst complex component 1	EXOC1	55763	Hs.269665	GO:0006887: exocytosis	GO:0000145: exocyst
C056R022	0.00650875	2.20731	DOWN	Gametogenetin-binding protein 2	GGNBP2	425053	Gga.19170
C036R147	0.00651252	2.97621	DOWN	Dehydrogenase/reductase SDR family member 12	DHRS12	507276
C091R114	0.00651691	2.35465	UP	Cell cycle progression protein 1	CCPG1	427496	Gga.3364
C038R153	0.00651745	2.12477	UP	NAD(P) transhydrogenase, mitochondrial precursor	NNT	280878	Bt.5120		GO:0005743: mitochondrial inner membrane
C018R145	0.00651963	2.12395	UP	Hydroxyacyl-coenzyme A dehydrogenase, mitochondrial precursor	HADH	3033	Hs.438289		GO:0005739: mitochondrion	GO:0003857: 3-hydroxyacyl-CoA dehydrogenase activity
C217R122	0.00654149	4.06971	UP	Ras GTPase-activating-like protein IQGAP2	IQGAP2	10788	Hs.291030	GO:0007165: signal transduction	GO:0015629: actin cytoskeleton	GO:0003779: actin binding; GO:0005095: GTPase inhibitor activity
C101R042	0.006542	2.92877	UP	Band 4.1-like protein 4	epb4.1l4	30470	Dr.577
C217R011	0.00654728	9.65509	UP	Homeobox protein Hox-C9	hoxc9
C077R134	0.00655668	4.98722	UP	Methylmalonate-semialdehyde dehydrogenase [acylating], mitochondrial precursor	Aldh6a1	104776	Mm.247510		GO:0005739: mitochondrion
C107R086	0.00657172	4.01905	DOWN	Splicing factor, arginine/serine-rich 2	SFRS2	768117	Ssc.1002
C191R053	0.00657367	3.04947	UP	Dolichyl-diphosphooligosaccharide--protein glycosyltransferase 48 kDa subunit precursor	Ddost		Mm.443455; Mm.7236
C182R063	0.00658514	2.32897	UP	Translocon-associated protein subunit delta precursor	Ssr4	20832	Mm.831		GO:0005789: endoplasmic reticulum membrane
C175R107	0.00658668	6.24975	UP	Dihydropyrimidinase-related protein 3	DPYSL3	1809	Hs.519659	GO:0007399: nervous system development; GO:0006139: nucleobase, nucleoside, nucleotide and nucleic acid metabolic process; GO:0007165: signal transduction		GO:0004157: dihydropyrimidinase activity
C222R102	0.00658796	2.9759	UP	60S ribosomal protein L27	rpl27
C235R027	0.00659639	2.2001	UP	Apolipoprotein D precursor	APOD
C019R035	0.00660168	4.56646	UP	F-box/WD repeat-containing protein 5	Fbxw5	362081	Rn.136952
C011R060	0.00660933	2.15428	DOWN	D-2-hydroxyglutarate dehydrogenase, mitochondrial precursor	D2hgdh	301624	Rn.49263	GO:0044267: cellular protein metabolic process; GO:0032025: response to cobalt ion; GO:0010042: response to manganese ion; GO:0010043: response to zinc ion	GO:0005739: mitochondrion	GO:0051990: (R)-2-hydroxyglutarate dehydrogenase activity
C120R044	0.00661781	2.0693	DOWN	Pre-mRNA-splicing regulator WTAP	wtap	334058	Dr.6973
C072R056	0.00661951	2.07572	UP	Dihydrolipoyl dehydrogenase, mitochondrial precursor	DLD	397129	Ssc.224		GO:0005759: mitochondrial matrix
C237R094	0.00662354	4.95704	DOWN	Tripartite motif-containing protein 16	Trim16	94092	Mm.117087		GO:0005737: cytoplasm
C136R139	0.00663643	2.21297	DOWN	ELMO domain-containing protein 2	ELMOD2	255520	Hs.450105
C042R044	0.00664319	12.9731	UP	Neural cadherin-2 precursor					GO:0005886: plasma membrane
C051R102	0.00667736	2.46396	DOWN	39S ribosomal protein L44, mitochondrial precursor	Mrpl44		Mm.238455; Mm.460513
C224R108	0.00668858	4.19987	UP	Acyl-CoA-binding protein	DBI	768330	Bt.46917
C219R157	0.00669772	3.62127	UP	Protein C-ets-1	ETS1	2113	Hs.369438	GO:0006955: immune response; GO:0008285: negative regulation of cell proliferation; GO:0045648: positive regulation of erythrocyte differentiation		GO:0003677: DNA binding; GO:0008134: transcription factor binding
C188R086	0.00670563	2.12278	DOWN	Protein snail homolog Sna	snai1	379615	Xl.13309
C061R101	0.00670627	2.38848	UP	Eukaryotic translation initiation factor 3 subunit K	EIF3K	515326	Bt.53466
C163R124	0.00671982	7.4349	DOWN	KH domain-containing, RNA-binding, signal transduction-associated protein 1	Khdrbs1	117268	Rn.162107	GO:0007166: cell surface receptor linked signal transduction; GO:0000086: G2/M transition of mitotic cell cycle; GO:0016481: negative regulation of transcription; GO:0046831: regulation of RNA export from nucleus	GO:0016020: membrane; GO:0005634: nucleus	GO:0003723: RNA binding; GO:0005070: SH3/SH2 adaptor activity; GO:0016564: transcription repressor activity
C232R155	0.0067235	2.37089	UP	Histone H1x	H1FX	8971	Hs.75307	GO:0006334: nucleosome assembly	GO:0000786: nucleosome	GO:0003677: DNA binding
C039R120	0.00672871	4.44483	UP	Nitric oxide synthase, inducible	NOS2	282876	Bt.23126
C235R064	0.00673308	2.18782	UP	FK506-binding protein 4	FKBP4	2288	Hs.524183	GO:0006457: protein folding	GO:0005737: cytoplasm	GO:0005528: FK506 binding; GO:0030674: protein binding, bridging
C084R011	0.00675894	3.70173	DOWN	Sphingolipid delta(4)-desaturase/C4-hydroxylase DES2	DEGS2	123099	Hs.159643		GO:0005789: endoplasmic reticulum membrane
C059R037	0.00676289	2.84066	DOWN	Optineurin	optn	336159	Dr.79390
C257R014	0.00676549	5.50685	UP	Homeobox protein MSH-C	msxc	30526	Dr.32741
C067R038	0.00678256	2.68608	UP	Prenylcysteine oxidase precursor	Pcyox1	246302	Rn.34505			GO:0001735: prenylcysteine oxidase activity
C027R104	0.00678408	6.66447	UP	CD9 antigen	CD9	280746	Bt.2573	GO:0007155: cell adhesion; GO:0006928: cell motion; GO:0007342: fusion of sperm to egg plasma membrane; GO:0008285: negative regulation of cell proliferation; GO:0030913: paranodal junction assembly		GO:0005515: protein binding
C108R166	0.00679185	3.06227	UP	Retinol dehydrogenase 8	RDH8	281449	Bt.266
C020R096	0.00679634	2.17859	DOWN	Zinc finger protein 135	ZNF135	7694	Hs.85863	GO:0006355: regulation of transcription, DNA-dependent	GO:0005634: nucleus	GO:0003700: transcription factor activity
C239R110	0.00679944	3.83614	UP	Acyl-CoA desaturase					GO:0005789: endoplasmic reticulum membrane
C047R097	0.00680703	3.24062	UP	COMM domain-containing protein 3	Commd3	12238	Mm.249586
C259R070	0.0068134	4.9402	UP	Receptor expression-enhancing protein 5	REEP5	7905	Hs.429608		GO:0016021: integral to membrane	GO:0005515: protein binding
C142R087	0.00683619	2.6605	UP	Delta-aminolevulinic acid dehydratase	ALAD
C240R036	0.00686025	4.32454	DOWN	Factor in the germline alpha	FIGLA	344018	Hs.407636	GO:0048599: oocyte development	GO:0005667: transcription factor complex	GO:0008134: transcription factor binding
C160R142	0.006861	2.24174	DOWN	Caveolin-2	CAV2	858	Hs.212332; Hs.603096	GO:0048278: vesicle docking; GO:0006906: vesicle fusion; GO:0016050: vesicle organization	GO:0005901: caveola; GO:0005887: integral to plasma membrane; GO:0048471: perinuclear region of cytoplasm; GO:0030133: transport vesicle	GO:0042803: protein homodimerization activity
C144R012	0.00686344	2.69182	DOWN	F-box only protein 38	FBXO38	81545	Hs.483772
C118R144	0.00687145	2.82712	UP	Palmitoyltransferase akr1	akr1	3513639			GO:0031901: early endosome membrane; GO:0000139: Golgi membrane
C265R126	0.00688056	3.89822	UP	Homeobox protein Nkx-2.3	NKX2-3	159296	Hs.243272
C033R116	0.0068955	2.26851	DOWN	Regulator of nonsense transcripts 1	UPF1	5976	Hs.515266	GO:0007049: cell cycle; GO:0006281: DNA repair; GO:0006260: DNA replication; GO:0000184: nuclear-transcribed mRNA catabolic process, nonsense-mediated decay; GO:0006406: mRNA export from nucleus; GO:0006449: regulation of translational termination; GO:...	GO:0000785: chromatin; GO:0005737: cytoplasm	GO:0004004: ATP-dependent RNA helicase activity; GO:0003682: chromatin binding; GO:0005515: protein binding; GO:0003723: RNA binding
C070R079	0.00690313	4.1395	UP	Tubulin alpha-2/alpha-4 chain	TUB2
C119R088	0.00694813	2.13999	DOWN	Mitochondrial import receptor subunit TOM20 homolog	Tomm20	100043869; 100044630; 67952	Mm.372086; Mm.380026; Mm.457051; Mm.6932	GO:0043681: protein import into mitochondrion	GO:0005740: mitochondrial envelope	GO:0015450: P-P-bond-hydrolysis-driven protein transmembrane transporter activity; GO:0051082: unfolded protein binding
C155R102	0.00695215	2.07577	UP	Glutathione S-transferase kappa 1	Gstk1	76263	Mm.267014	GO:0006749: glutathione metabolic process	GO:0005743: mitochondrial inner membrane	GO:0004602: glutathione peroxidase activity; GO:0004364: glutathione transferase activity
C046R028	0.00695358	3.00531	UP	Retinol-binding protein I, cellular	RBP1	537379	Bt.30846	GO:0042572: retinol metabolic process
C178R081	0.0069584	2.53853	DOWN	Coronin-1C	CORO1C	23603	Hs.681389	GO:0006909: phagocytosis; GO:0007165: signal transduction	GO:0015629: actin cytoskeleton
C247R123	0.00696587	2.60465	DOWN	PDZ and LIM domain protein 4	PDLIM4	395643	Gga.7467
C068R108	0.0069664	3.27726	UP	Isocitrate dehydrogenase [NADP] cytoplasmic	Idh1	24479	Rn.3561		GO:0005777: peroxisome
C154R117	0.00697293	3.60925	DOWN	si:ch211-147a11.3				GO:0008150: biological_process	GO:0005575: cellular_component	GO:0003674: molecular_function
C196R081	0.00697719	2.13555	DOWN	RNA-binding protein 40	RNPC3
C209R020	0.00701792	3.49993	UP	Lysosomal acid lipase/cholesteryl ester hydrolase precursor	LIPA	3988	Hs.643030	GO:0006487: protein amino acid N-linked glycosylation	GO:0005764: lysosome
C113R102	0.007019	3.94337	UP	60S ribosomal protein L30	rpl30
C213R036	0.00702486	2.52822	UP	Protein CASP	CUX1	1523	Hs.654389
C238R111	0.00704692	3.40267	UP	Cysteine desulfurase, mitochondrial precursor	NFS1
C234R146	0.00705416	5.12938	UP	Nuclear factor NF-kappa-B p105 subunit	NFKB1	4790	Hs.654408	GO:0006916: anti-apoptosis; GO:0006954: inflammatory response; GO:0045941: positive regulation of transcription; GO:0006366: transcription from RNA polymerase II promoter	GO:0005737: cytoplasm; GO:0005634: nucleus	GO:0005515: protein binding; GO:0003700: transcription factor activity
C095R105	0.00705481	3.01572	DOWN	Serine/threonine-protein kinase Pim-3	PIM3
C205R170	0.007059	2.18765	DOWN	Nebulin-related-anchoring protein	NRAP	4892	Hs.268788		GO:0005916: fascia adherens; GO:0005927: muscle tendon junction	GO:0003779: actin binding; GO:0051371: muscle alpha-actinin binding
C248R113	0.00706706	2.44356	DOWN	Huntingtin-interacting protein 1-related protein	Hip1r		Mm.149954	GO:0006898: receptor-mediated endocytosis	GO:0005905: coated pit; GO:0005856: cytoskeleton	GO:0003779: actin binding
C048R135	0.00708169	2.07402	DOWN	Protein max	max		Dr.5013	GO:0006355: regulation of transcription, DNA-dependent	GO:0005634: nucleus	GO:0003677: DNA binding; GO:0005515: protein binding
C213R035	0.00710161	2.70538	UP	Filamin-A	FLNA	2316	Hs.195464	GO:0030036: actin cytoskeleton organization; GO:0043433: negative regulation of transcription factor activity; GO:0007399: nervous system development; GO:0043123: positive regulation of I-kappaB kinase/NF-kappaB cascade; GO:0042993: positive regulation...	GO:0015629: actin cytoskeleton; GO:0005737: cytoplasm; GO:0005634: nucleus	GO:0051015: actin filament binding; GO:0004871: signal transducer activity; GO:0008134: transcription factor binding
C135R101	0.00710518	2.02607	UP	Cytochrome c oxidase subunit 7C, mitochondrial precursor	Cox7c	100048613; 12867	Mm.378898		GO:0005743: mitochondrial inner membrane
C035R114	0.00710772	4.17249	UP	Mitochondrial folate transporter/carrier	SLC25A32	81034	Hs.654812	GO:0015884: folic acid transport	GO:0005743: mitochondrial inner membrane	GO:0008517: folic acid transporter activity
C020R010	0.00711378	3.59188	UP	putative transmembrane protein, DUF1295 family protein				GO:0008150: biological_process; GO:0006972: hyperosmotic response	GO:0016021: integral to membrane	GO:0003674: molecular_function
C175R020	0.00711888	3.06719	UP	NADH dehydrogenase [ubiquinone] iron-sulfur protein 4, mitochondrial precursor	NDUFS4	4724	Hs.528222	GO:0007420: brain development; GO:0019933: cAMP-mediated signaling; GO:0045333: cellular respiration; GO:0006120: mitochondrial electron transport, NADH to ubiquinone; GO:0032981: mitochondrial respiratory chain complex I assembly; GO:0006800: oxygen a...	GO:0005747: mitochondrial respiratory chain complex I	GO:0008137: NADH dehydrogenase (ubiquinone) activity
C201R116	0.0071192	2.38673	DOWN	DNA repair protein RAD51 homolog B	rad51-B	380251	Xl.284
C061R116	0.00712936	2.41234	UP	FERM, RhoGEF and pleckstrin domain-containing protein 1	FARP1	10160	Hs.403917		GO:0005856: cytoskeleton	GO:0005089: Rho guanyl-nucleotide exchange factor activity
C070R022	0.00713521	2.57708	UP	Cingulin-like protein 1	Cgnl1	68178	Mm.99961		GO:0015629: actin cytoskeleton; GO:0043296: apical junction complex
C216R048	0.00713569	24.8941	UP	Homeobox protein XHOX-7.1			Xl.45216
C001R079	0.0071377	2.07211	DOWN	G protein-coupled receptor kinase 5	GRK5	2869	Hs.524625	GO:0007188: G-protein signaling, coupled to cAMP nucleotide second messenger; GO:0008277: regulation of G-protein coupled receptor protein signaling pathway; GO:0007217: tachykinin receptor signaling pathway	GO:0005737: cytoplasm; GO:0005886: plasma membrane; GO:0005625: soluble fraction	GO:0005543: phospholipid binding; GO:0005080: protein kinase C binding
C165R160	0.00713801	4.4611	UP	Ribosomal protein L22-like 1	Rpl22l1	68028	Mm.371630
C155R137	0.00714414	3.58739	UP	LAG1 longevity assurance homolog 1	Lass1	93898	Mm.258280	GO:0046513: ceramide biosynthetic process	GO:0005792: microsome	GO:0050291: sphingosine N-acyltransferase activity
C212R041	0.00716447	2.092	DOWN	CDK5 regulatory subunit-associated protein 1	Cdk5rap1	252827	Rn.203271	GO:0008283: cell proliferation; GO:0045736: negative regulation of cyclin-dependent protein kinase activity
C232R023	0.00716873	2.73686	DOWN	Vesicle-associated membrane protein 8	Vamp8	83730	Rn.82672
C163R037	0.00717816	2.33368	DOWN	Putative all-trans-retinol 13,14-reductase precursor	retsat	325922	Dr.80063			GO:0051786: all-trans-retinol 13,14-reductase activity
C160R148	0.00718095	2.3616	UP	Xaa-Pro dipeptidase	PEPD	5184	Hs.36473	GO:0006520: amino acid metabolic process; GO:0006508: proteolysis		GO:0008472: metallocarboxypeptidase D activity
C174R052	0.00722115	2.99073	UP	Ras-related and estrogen-regulated growth inhibitor	RERG	540025	Bt.87455
C016R101	0.00723712	4.31243	DOWN	EH domain-containing protein 4	EHD4	30844	Hs.143703		GO:0005783: endoplasmic reticulum; GO:0005634: nucleus	GO:0003676: nucleic acid binding; GO:0005515: protein binding
C138R121	0.00724093	2.84411	UP	Glyceraldehyde-3-phosphate dehydrogenase	gapdh
C079R064	0.00724498	2.75415	UP	Microfibrillar-associated protein 2 precursor	Mfap2	17150	Mm.7386
C239R074	0.00726242	4.55531	UP	Zinc-binding protein A33
C123R169	0.00726889	5.22659	DOWN	Tripartite motif-containing protein 16	TRIM16
C019R044	0.00727617	4.48976	DOWN	RNA methyltransferase-like protein 1A	rnmtl1a	550390	Dr.84838
C222R143	0.00727967	2.05413	UP	26S protease regulatory subunit 8	PSMC5	397043	Ssc.5451	GO:0043161: proteasomal ubiquitin-dependent protein catabolic process	GO:0005737: cytoplasm; GO:0005634: nucleus; GO:0000502: proteasome complex	GO:0031531: thyrotropin-releasing hormone receptor binding; GO:0008134: transcription factor binding
C111R074	0.007294	3.44538	DOWN	Protein kinase C and casein kinase II substrate protein 3	Pacsin3	80708	Mm.236650	GO:0045806: negative regulation of endocytosis	GO:0005737: cytoplasm	GO:0008092: cytoskeletal protein binding
C123R160	0.00730254	2.05054	UP	Deoxyuridine 5'-triphosphate nucleotidohydrolase, mitochondrial precursor	DUT	1854	Hs.527980	GO:0006260: DNA replication	GO:0005739: mitochondrion; GO:0005634: nucleus	GO:0004170: dUTP diphosphatase activity
C260R145	0.0073045	3.33161	UP	Pterin-4-alpha-carbinolamine dehydratase	Pcbd1	13180	Mm.39473	GO:0045941: positive regulation of transcription; GO:0051291: protein heterooligomerization; GO:0051289: protein homotetramerization; GO:0043496: regulation of protein homodimerization activity	GO:0005634: nucleus	GO:0004505: phenylalanine 4-monooxygenase activity; GO:0003713: transcription coactivator activity
C050R036	0.00730669	2.20565	DOWN	Mitochondrial-processing peptidase subunit beta, mitochondrial precursor	PMPCB				GO:0005759: mitochondrial matrix	GO:0004240: mitochondrial processing peptidase activity
C240R148	0.00731437	2.16095	DOWN	Protein snail homolog Sna	snai1	379615	Xl.13309
C156R082	0.0073146	3.51011	DOWN	Pre-mRNA-splicing factor 38A	prpf38a	445089; 797141	Dr.104707; Dr.34097
C149R072	0.00733136	12.3285	DOWN	Protein FAM43A	FAM43A	131583	Hs.699513
C116R166	0.00733922	2.36105	DOWN	Deformed epidermal autoregulatory factor 1 homolog	Deaf1	83632	Rn.11134
C113R053	0.00736084	3.77491	UP	Filamin-C	Flnc	68794	Mm.39046	GO:0030029: actin filament-based process	GO:0015629: actin cytoskeleton	GO:0003779: actin binding
C025R168	0.0073656	7.63728	UP	Sodium/potassium-transporting ATPase subunit beta-2	ATP1B2
C070R018	0.00737925	6.823	DOWN	110303 pfam01290, Thymosin, Thymosin beta-4 family.
C098R078	0.00738726	3.87849	UP	Dolichyl-diphosphooligosaccharide--protein glycosyltransferase subunit 1 precursor	RPN1	6184	Hs.518244; Hs.603636	GO:0018279: protein amino acid N-linked glycosylation via asparagine	GO:0008250: oligosaccharyltransferase complex; GO:0030867: rough endoplasmic reticulum membrane	GO:0005515: protein binding
C166R064	0.00739413	2.06092	DOWN	Protein phosphatase 1 regulatory subunit 12A	PPP1R12A	4659	Hs.49582			GO:0005515: protein binding; GO:0004871: signal transducer activity
C253R073	0.00739575	2.70788	UP	Cytochrome b-c1 complex subunit 2, mitochondrial precursor	UQCRC2	7385	Hs.592048	GO:0009060: aerobic respiration; GO:0006119: oxidative phosphorylation	GO:0005743: mitochondrial inner membrane	GO:0005515: protein binding
C047R093	0.00740659	5.05021	DOWN	Adenosine deaminase	ada	436919	Dr.120392; Dr.88169
C179R070	0.00741055	2.69511	UP	Protein disulfide-isomerase precursor	P4HB				GO:0005788: endoplasmic reticulum lumen; GO:0042470: melanosome	GO:0003756: protein disulfide isomerase activity
C021R040	0.00743571	2.8393	UP	ATP synthase subunit alpha, mitochondrial precursor	Atp5a1	11946	Mm.276137		GO:0005743: mitochondrial inner membrane
C044R155	0.00744586	2.59944	UP	Guanine nucleotide-binding protein G(I)/G(S)/G(T) subunit beta-1	gnb1	322104	Dr.75526
C091R014	0.00744806	5.1622	DOWN	Dynein heavy chain
C243R108	0.00744862	2.09249	UP	Diphthine synthase	DPH5	508904	Bt.63378
C063R016	0.00745103	5.23078	UP	40S ribosomal protein S17	rps17
C233R136	0.00745601	2.09669	DOWN	Tetratricopeptide repeat protein 4	Ttc4	72354	Mm.25806
C152R002	0.00746007	2.51455	UP	Iron-responsive element-binding protein 2	Ireb2	64831	Rn.10132
C231R167	0.00746092	2.13918	DOWN	Uridine-cytidine kinase 2	Uck2	80914	Mm.280895; Mm.440156			GO:0004849: uridine kinase activity
C219R108	0.00746319	2.02747	DOWN	Myelin basic protein	MBP	4155	Hs.551713	GO:0008366: axon ensheathment; GO:0007417: central nervous system development; GO:0006955: immune response; GO:0007268: synaptic transmission
C218R008	0.00746697	4.31886	UP	Dolichyl-diphosphooligosaccharide--protein glycosyltransferase 48 kDa subunit precursor	Ddost		Mm.443455; Mm.7236
C023R100	0.00748594	4.57311	UP	Transcription factor Sp5	SP5	389058	Hs.368802
C196R013	0.00752931	2.14376	UP	Transcription factor AP-1	Jun	16476	Mm.275071	GO:0035026: leading edge cell differentiation; GO:0031953: negative regulation of protein amino acid autophosphorylation; GO:0045944: positive regulation of transcription from RNA polymerase II promoter; GO:0051726: regulation of cell cycle	GO:0005667: transcription factor complex	GO:0003677: DNA binding; GO:0005515: protein binding
C176R043	0.00753472	2.00146	DOWN	MUM1-like protein 1	MUM1L1	139221	Hs.592221
C109R108	0.00754317	2.26159	DOWN	Toll-like receptor 13 precursor	Tlr13	279572	Mm.336203
C226R129	0.00755952	5.33007	UP	NAD(P)H dehydrogenase [quinone] 1	Nqo1	24314	Mm.252; Rn.11234			GO:0003955: NAD(P)H dehydrogenase (quinone) activity
C081R102	0.00757105	6.12659	UP	109812 pfam00769, ERM, Ezrin/radixin/moesin family. This family of proteins contain a band 4.1 domain (pfam00373), at their amino terminus. This family represents the rest of these proteins.
C025R056	0.007578	9.81595	UP	Alpha-2-macroglobulin precursor	A2M
C094R167	0.00757902	2.15455	UP	Guanine nucleotide-binding protein G(i), alpha-2 subunit	GNAI2	442957	Cfa.39104
C099R147	0.00759741	2.57112	UP	NADH dehydrogenase [ubiquinone] 1 subunit C1, mitochondrial precursor	NDUFC1	282289	Bt.98783
C084R129	0.00759918	2.15061	UP	Tripartite motif-containing protein 16	Trim16	94092	Mm.117087		GO:0005737: cytoplasm
C197R073	0.00760522	2.89931	UP	Delta-aminolevulinic acid dehydratase	ALAD
C064R046	0.00760667	3.98197	UP	Elongation factor 1-delta	EEF1D	1936	Hs.333388	GO:0043123: positive regulation of I-kappaB kinase/NF-kappaB cascade	GO:0005853: eukaryotic translation elongation factor 1 complex	GO:0005515: protein binding; GO:0004871: signal transducer activity; GO:0008135: translation factor activity, nucleic acid binding
C052R044	0.00761596	2.81285	UP	Isochorismatase domain-containing protein 2, mitochondrial precursor	isoc2	495962	Xl.49912
C037R048	0.00764377	2.51092	DOWN	Zinc finger CCHC domain-containing protein 8	ZCCHC8	55596	Hs.37706			GO:0005515: protein binding
C211R143	0.00764499	2.35549	DOWN	Plectin-1	Plec1	18810	Mm.234912; Mm.373750		GO:0043292: contractile fiber; GO:0005626: insoluble fraction
C174R134	0.00766751	2.25353	DOWN	MAP kinase-activated protein kinase 2	Mapkapk2	17164	Mm.221235	GO:0048255: mRNA stabilization	GO:0005737: cytoplasm; GO:0005634: nucleus
C033R094	0.0076685	2.36519	UP	Very long-chain acyl-CoA synthetase	SLC27A2	11001	Hs.11729	GO:0000038: very-long-chain fatty acid metabolic process	GO:0005783: endoplasmic reticulum; GO:0005782: peroxisomal matrix	GO:0004467: long-chain-fatty-acid-CoA ligase activity
C107R075	0.00767523	2.81067	DOWN	Zinc finger protein 658B	ZNF658B	401509	Hs.534812
C172R037	0.00767834	2.25881	DOWN	Fatty-acid amide hydrolase 1	Faah	29347	Rn.89119		GO:0005789: endoplasmic reticulum membrane; GO:0000139: Golgi membrane
C264R088	0.00770955	2.42858	DOWN	Transformer-2 protein homolog	Tra2a		Mm.196598; Mm.436716; Mm.437977		GO:0005634: nucleus	GO:0042802: identical protein binding
C004R059	0.00771293	2.63517	DOWN	U4/U6.U5 tri-snRNP-associated protein 1	SART1	9092	Hs.502883	GO:0007050: cell cycle arrest; GO:0008629: induction of apoptosis by intracellular signals; GO:0045585: positive regulation of cytotoxic T cell differentiation	GO:0005829: cytosol
C026R125	0.00771939	3.01923	DOWN	Kinesin-like protein KIF22	KIF22
C100R072	0.00772404	2.13152	UP	Cadherin-17 precursor	CDH17	1015	Hs.591853	GO:0007155: cell adhesion; GO:0006810: transport		GO:0005215: transporter activity
C043R014	0.00773037	7.81947	UP	Parvalbumin, thymic CPV3		386586	Gga.887
C073R012	0.00773187	3.07819	UP	Negative elongation factor A	Whsc2	24116	Mm.332320
C221R049	0.00774492	4.993	DOWN	Zinc finger protein 135	ZNF135	7694	Hs.85863	GO:0006355: regulation of transcription, DNA-dependent	GO:0005634: nucleus	GO:0003700: transcription factor activity
C064R147	0.00775176	2.66479	UP	Interferon regulatory factor 2	IRF2
C223R094	0.00776925	2.70456	UP	118767 pfam10243, MIP-T3, Microtubule-binding protein MIP-T3. This protein, which interacts with both microtubules and TRAF3 (tumour necrosis factor receptor-associated factor 3), is conserved from worms to humans. The N-terminal region is the microtu...
C125R039	0.00777316	4.57437	UP	Laminin subunit beta-2 precursor	Lamb2		Mm.425599	GO:0048677: axon extension involved in regeneration	GO:0005604: basement membrane
C021R132	0.0077739	3.35461	UP	Antithrombin-III precursor	Serpinc1	11905	Mm.260770
C043R068	0.00777397	2.01208	UP	Myosin-Ib	MYO1B	4430	Hs.439620			GO:0005515: protein binding
C177R054	0.00778678	4.43322	DOWN	Homeobox protein OTX2	otx2	30501	Dr.334	GO:0030902: hindbrain development; GO:0030901: midbrain development; GO:0030917: midbrain-hindbrain boundary development; GO:0042221: response to chemical stimulus
C105R114	0.00779972	2.40807	UP	Heterogeneous nuclear ribonucleoprotein A3 homolog 2		397773	Xl.853
C105R142	0.0078175	6.36643	UP	Transcription factor SOX-21	Sox21	223227	Mm.70950	GO:0006355: regulation of transcription, DNA-dependent	GO:0005634: nucleus	GO:0003700: transcription factor activity
C129R059	0.00781919	4.00134	UP	Forkhead box protein C1	Foxc1		Mm.12949	GO:0006916: anti-apoptosis; GO:0048844: artery morphogenesis; GO:0001974: blood vessel remodeling; GO:0007420: brain development; GO:0043010: camera-type eye development; GO:0060038: cardiac muscle cell proliferation; GO:0030199: collagen fibril organi...	GO:0005720: nuclear heterochromatin	GO:0008301: DNA bending activity; GO:0003705: RNA polymerase II transcription factor activity, enhancer binding; GO:0043565: sequence-specific DNA binding; GO:0008134: transcription factor binding
C027R077	0.00782817	3.11818	DOWN	Phosphatidylinositol-4-phosphate 5-kinase-like protein 1	PIP5KL1	523736	Bt.37390			GO:0016308: 1-phosphatidylinositol-4-phosphate 5-kinase activity
C009R055	0.00784124	2.00715	UP	PLAC8-like protein 1	PLAC8L1	153770	Hs.162369
C192R130	0.00784805	6.68162	UP	Leucine zipper putative tumor suppressor 2	LZTS2	84445	Hs.523221
C111R135	0.00785932	2.68604	UP	Proteasome subunit beta type-4 precursor	psmb4		Xl.4728
C194R127	0.0078693	2.28292	DOWN	Dipeptidyl-peptidase 1 precursor	CTSC					GO:0004214: dipeptidyl-peptidase I activity
C211R066	0.00787442	2.32	DOWN	Tropomyosin alpha-3 chain	TPM3	7170	Hs.535581; Hs.654421; Hs.699198	GO:0006928: cell motion; GO:0006937: regulation of muscle contraction	GO:0005862: muscle thin filament tropomyosin	GO:0005515: protein binding
C079R167	0.0078824	2.0577	DOWN	U4/U6.U5 tri-snRNP-associated protein 2	USP39	10713	Hs.654745	GO:0000245: spliceosome assembly		GO:0005515: protein binding
C243R106	0.00789276	3.86411	DOWN	Proteasome subunit beta type-6 precursor	PSMB6	510069	Bt.2116
C058R135	0.00789361	9.32229	UP	Transmembrane protein C1orf78 homolog		230752	Mm.41569			GO:0005515: protein binding
C254R055	0.00790518	5.73954	UP	Xin actin-binding repeat-containing protein 1	xirp1	497637	Dr.152
C261R079	0.00791796	2.97977	UP	Microfibrillar-associated protein 2 precursor	Mfap2	17150	Mm.7386
C157R100	0.00791879	3.27192	UP	Carboxyl-terminal PDZ ligand of neuronal nitric oxide synthase protein	Nos1ap	192363	Rn.9903	GO:0007269: neurotransmitter secretion; GO:0050999: regulation of nitric-oxide synthase activity	GO:0005737: cytoplasm	GO:0050998: nitric-oxide synthase binding; GO:0030165: PDZ domain binding
C050R018	0.00792905	2.19821	UP	Transitional endoplasmic reticulum ATPase	vcp	380491	Xl.8775
C119R076	0.00792908	3.65413	UP	Uncharacterized protein C10orf11 homolog		76633	Mm.361010
C169R119	0.00795544	3.31689	UP	118767 pfam10243, MIP-T3, Microtubule-binding protein MIP-T3. This protein, which interacts with both microtubules and TRAF3 (tumour necrosis factor receptor-associated factor 3), is conserved from worms to humans. The N-terminal region is the microtu...
C194R091	0.00796022	6.92345	DOWN	Heparan sulfate glucosamine 3-O-sulfotransferase 1 precursor	HS3ST1	9957	Hs.507348; Hs.605349		GO:0005796: Golgi lumen; GO:0016021: integral to membrane	GO:0008146: sulfotransferase activity
C202R016	0.00797657	2.75563	DOWN	Transmembrane protein 66 precursor	Tmem66	290796	Rn.101865
C205R135	0.00798802	4.14903	UP	connective tissue growth factor				GO:0030903: notochord development; GO:0009790: embryonic development
C057R101	0.00802494	2.48217	DOWN	NADH-ubiquinone oxidoreductase chain 5	MT-ND5	808309
C081R016	0.00802523	2.6586	UP	Eukaryotic translation initiation factor 3 subunit H	EIF3H	8667	Hs.492599	GO:0006446: regulation of translational initiation	GO:0005852: eukaryotic translation initiation factor 3 complex	GO:0005515: protein binding; GO:0008135: translation factor activity, nucleic acid binding
C240R078	0.00803691	2.04819	UP	Putative uncharacterized protein C8orf61	C8orf61		Hs.127675
C057R138	0.00803961	2.06065	UP	Krueppel-like factor 6	KLF6	1316	Hs.4055	GO:0030183: B cell differentiation; GO:0006355: regulation of transcription, DNA-dependent	GO:0005634: nucleus	GO:0016563: transcription activator activity
C064R107	0.00804537	5.99934	DOWN	Pregnancy zone protein precursor	PZP		Hs.631735	GO:0007565: female pregnancy	GO:0005576: extracellular region	GO:0004866: endopeptidase inhibitor activity
C193R087	0.00804838	2.72983	DOWN	N-acetylglucosamine-1-phosphotransferase subunits alpha/beta precursor	gnptab	553365	Dr.7927			GO:0003976: UDP-N-acetylglucosamine-lysosomal-enzyme N-acetylglucosaminephosphotransferase activity
C260R058	0.00806903	41.9914	UP	Transmembrane protein 88	Tmem88	67020	Mm.390406
C044R015	0.00808692	4.13067	UP	Endoplasmin precursor	HSP90B1	374163	Gga.4724		GO:0005783: endoplasmic reticulum
C199R133	0.00809404	18.7441	UP	Solute carrier family 22 member 7	SLC22A7				GO:0016323: basolateral plasma membrane
C125R129	0.00809744	3.52433	UP	Plastin-1	PLS1	5357	Hs.203637			GO:0051015: actin filament binding; GO:0005200: structural constituent of cytoskeleton
C074R138	0.00810125	3.02512	DOWN	Abhydrolase domain-containing protein 4	ABHD4	509896	Bt.28090
C024R112	0.0081155	2.04967	DOWN	Myocyte-specific enhancer factor 2D	Mef2d		Mm.28184	GO:0002062: chondrocyte differentiation; GO:0001958: endochondral ossification; GO:0001649: osteoblast differentiation; GO:0006355: regulation of transcription, DNA-dependent	GO:0005634: nucleus	GO:0016563: transcription activator activity; GO:0003700: transcription factor activity
C173R157	0.00811688	2.93889	UP	Tensin-3	Tns3	319939	Mm.337820	GO:0048286: alveolus development; GO:0016477: cell migration; GO:0008284: positive regulation of cell proliferation
C155R127	0.00811893	11.9806	UP	Zinc finger protein 703	znf703	114429	Dr.76633	GO:0030902: hindbrain development	GO:0000118: histone deacetylase complex	GO:0042826: histone deacetylase binding; GO:0042802: identical protein binding; GO:0016564: transcription repressor activity
C223R045	0.00813131	3.27555	UP	Low molecular weight phosphotyrosine protein phosphatase	ACP1	280977	Bt.9965
C169R004	0.00813698	2.76178	DOWN	THAP domain-containing protein 11	Thap11	59016	Mm.286598
C105R062	0.00813969	2.17836	UP	Eukaryotic translation initiation factor 3 subunit G	EIF3G	8666	Hs.529059	GO:0006446: regulation of translational initiation		GO:0005515: protein binding; GO:0008135: translation factor activity, nucleic acid binding
C021R027	0.00814326	5.97902	UP	Histone H1.0	h1f0	407939	Str.4764
C259R046	0.00814873	2.56565	UP	NADH dehydrogenase [ubiquinone] 1 alpha subcomplex subunit 2	NDUFA2	327698	Bt.65		GO:0005747: mitochondrial respiratory chain complex I
C184R092	0.00815731	2.87029	UP	Long-chain-fatty-acid--CoA ligase 1	ACSL1				GO:0005789: endoplasmic reticulum membrane; GO:0005741: mitochondrial outer membrane; GO:0005778: peroxisomal membrane	GO:0004467: long-chain-fatty-acid-CoA ligase activity
C238R115	0.00815989	5.23498	UP	Cadherin-2 precursor	cdh2	30291	Dr.75081	GO:0060088: auditory receptor cell stereocilium organization; GO:0007413: axonal fasciculation; GO:0010002: cardioblast differentiation; GO:0001502: cartilage condensation; GO:0060030: dorsal convergence; GO:0035142: dorsal fin morphogenesis; GO:004804...	GO:0016342: catenin complex; GO:0042734: presynaptic membrane
C094R040	0.00816379	3.19567	UP	Homeobox protein Hox-B1	hoxb1
C212R158	0.00817323	2.91717	UP	EH domain-binding protein 1-like protein 1	EHBP1L1	254102	Hs.502867
C219R060	0.00819588	2.39153	DOWN	Coiled-coil domain-containing protein 49	CCDC49	54883	Hs.406223
C244R047	0.0082211	2.45464	UP	26S protease regulatory subunit 4	Psmc1	117263	Rn.10526
C218R150	0.00823155	2.40575	UP	Alpha-actinin-1	ACTN1	524770	Bt.57772	GO:0043462: regulation of ATPase activity; GO:0046928: regulation of neurotransmitter secretion	GO:0012506: vesicle membrane	GO:0051015: actin filament binding; GO:0043495: protein anchor; GO:0005523: tropomyosin binding
C121R122	0.00824529	3.37558	UP	Acyl-CoA-binding protein	DBI	1622	Hs.78888			GO:0030156: benzodiazepine receptor binding
C065R058	0.00824852	2.44274	UP	Zinc finger and BTB domain-containing protein 16	ZBTB16	7704	Hs.591945; Hs.682144	GO:0006915: apoptosis; GO:0007417: central nervous system development; GO:0001823: mesonephros development; GO:0045638: negative regulation of myeloid cell differentiation; GO:0045892: negative regulation of transcription, DNA-dependent	GO:0016607: nuclear speck; GO:0016605: PML body; GO:0017053: transcriptional repressor complex	GO:0003677: DNA binding; GO:0042803: protein homodimerization activity; GO:0016566: specific transcriptional repressor activity
C013R133	0.00825177	3.85634	UP	Endoplasmin precursor	HSP90B1	374163	Gga.4724		GO:0005783: endoplasmic reticulum
C221R036	0.0082777	6.8845	UP	nipsnap1				GO:0008150: biological_process	GO:0005575: cellular_component	GO:0003674: molecular_function
C065R025	0.00829048	2.44771	DOWN	RNA U small nuclear RNA export adapter protein	RNUXA	51808	Hs.555731; Hs.693680
C124R015	0.00829172	4.09344	UP	Hephaestin precursor	Heph	15203	Mm.277092	GO:0006826: iron ion transport
C235R149	0.00829789	52.5259	UP	Keratin, type I cytoskeletal 13	krt13
C164R064	0.00833071	2.25344	UP	Ubiquitin fusion degradation protein 1 homolog	Ufd1l		Mm.237594
C032R138	0.00834898	7.08068	DOWN	Transmembrane protease, serine 4	TMPRSS4	56649	Hs.161985	GO:0006508: proteolysis	GO:0016021: integral to membrane	GO:0004252: serine-type endopeptidase activity
C092R045	0.00835007	2.94992	UP	Microfibrillar-associated protein 2 precursor	Mfap2	17150	Mm.7386
C129R040	0.00836219	2.98186	DOWN	Complement C1q tumor necrosis factor-related protein 2 precursor	C1qtnf2	69183	Mm.390374	GO:0000187: activation of MAPK activity; GO:0046321: positive regulation of fatty acid oxidation; GO:0046326: positive regulation of glucose import; GO:0045725: positive regulation of glycogen biosynthetic process; GO:0051260: protein homooligomerization	GO:0005615: extracellular space	GO:0005102: receptor binding
C224R089	0.00836267	3.04971	UP	Proline-rich protein 6	PRR6	201161	Hs.433422
C122R034	0.00837099	2.28702	UP	Phospholipid hydroperoxide glutathione peroxidase, mitochondrial precursor	GPX4					GO:0047066: phospholipid-hydroperoxide glutathione peroxidase activity
C197R071	0.00838359	2.84139	UP	Inter-alpha-trypsin inhibitor heavy chain H2 precursor	Itih2	16425	Mm.182043
C072R042	0.0083998	2.07482	UP	NADH dehydrogenase [ubiquinone] 1 beta subcomplex subunit 9	NDUFB9	327660	Bt.3117
C011R161	0.00842175	2.34376	UP	RNA exonuclease 4	rexo4	448635	Str.8400
C225R094	0.00843157	3.61949	UP	Laminin subunit alpha-4 precursor	Lama4	16775	Mm.258065	GO:0001568: blood vessel development	GO:0005605: basal lamina
C143R062	0.00843296	3.92558	UP	Ras-related protein Rab-11A	rab11A	3396999			GO:0005886: plasma membrane
C081R098	0.00843521	2.07972	UP	Vacuolar ATP synthase subunit e 1	ATP6V0E1	338075	Bt.2450
C120R076	0.00844661	2.24898	DOWN	NAD(P) transhydrogenase, mitochondrial precursor	Nnt		Mm.195803		GO:0005743: mitochondrial inner membrane
C119R035	0.0084541	3.15965	UP	Transcription factor 12	Tcf12	25720	Rn.9916
C224R062	0.00846396	3.17861	UP	Meiosis expressed gene 1 protein homolog	meig1	541343	Dr.86475
C050R144	0.00846975	3.02774	UP	PX domain-containing protein C6orf145 homolog		66895	Mm.28943
C117R054	0.00847063	2.02906	DOWN	Phosphatidylinositol N-acetylglucosaminyltransferase subunit P	PIGP					GO:0017176: phosphatidylinositol N-acetylglucosaminyltransferase activity
C255R056	0.00847104	2.42006	UP	Glucose-6-phosphatase	G6PC	403492	Cfa.204		GO:0005789: endoplasmic reticulum membrane	GO:0004346: glucose-6-phosphatase activity
C183R067	0.00848232	2.26014	UP	Methylmalonate-semialdehyde dehydrogenase [acylating], mitochondrial precursor	Aldh6a1	104776	Mm.247510		GO:0005739: mitochondrion
C011R123	0.00850529	3.14102	UP	Inositol-3-phosphate synthase B	ino1-B	446618	Xl.29469
C106R101	0.00851837	2.07619	DOWN	Myosin phosphatase Rho-interacting protein	Mrip	116504	Rn.2641
C200R100	0.00851845	5.54419	UP	Tropomyosin alpha-4 chain	TPM4
C087R061	0.00852355	3.35296	DOWN	Peptidyl-prolyl cis-trans isomerase, mitochondrial precursor	Ppif	105675	Mm.41656		GO:0005739: mitochondrion
C082R099	0.00853642	2.04656	UP	39S ribosomal protein L22, mitochondrial precursor	mrpl22	780376	Str.12815		GO:0005739: mitochondrion
C039R058	0.00854735	6.70391	UP	RING finger protein 122	RNF122	79845	Hs.151237
C075R113	0.00855896	2.08061	DOWN	Zinc finger protein 587	ZNF587	84914	Hs.288995; Hs.642598
C220R135	0.00857427	8.85928	UP	Protein FAM139A	fam139a	323315	Dr.140291
C019R043	0.00858805	4.20815	UP	Staphylococcal nuclease domain-containing protein 1	Snd1	64635	Rn.36148		GO:0042470: melanosome
C259R152	0.00860462	2.85492	DOWN	Band 3 anion exchange protein	slc4a1
C028R083	0.00860826	2.14633	DOWN	Exosome complex exonuclease MTR3	exosc6	326786	Dr.80144
C014R040	0.00861918	2.26128	DOWN	Cell death activator CIDE-A	Cidea	12683	Mm.449	GO:0006309: DNA fragmentation during apoptosis; GO:0043066: negative regulation of apoptosis; GO:0050995: negative regulation of lipid catabolic process; GO:0030512: negative regulation of transforming growth factor beta receptor signaling pathway; GO:...	GO:0005740: mitochondrial envelope; GO:0005634: nucleus	GO:0042803: protein homodimerization activity
C207R141	0.00863433	2.27699	DOWN	Pre-mRNA-splicing factor SYF1	Xab2	245976	Rn.24921	GO:0006350: transcription; GO:0006283: transcription-coupled nucleotide-excision repair		GO:0005515: protein binding
C082R055	0.00863776	2.62452	DOWN	Cytochrome c oxidase subunit 1	mt-co1	808314				GO:0004129: cytochrome-c oxidase activity
C112R100	0.00864594	2.05657	UP	Actin-related protein 3	actr3
C244R004	0.00864954	5.80571	DOWN	DNA-damage-inducible transcript 4-like protein	Ddit4l	140582	Rn.19672		GO:0005737: cytoplasm
C187R048	0.0086548	5.99238	UP	Copine-2	CPNE2	221184	Hs.339809
C124R123	0.00867224	4.03895	DOWN	S-adenosylmethionine synthetase isoform type-2	Mat2a	232087	Mm.29815; Mm.456118	GO:0006556: S-adenosylmethionine biosynthetic process		GO:0004478: methionine adenosyltransferase activity
C072R068	0.00868361	2.02296	UP	118722 pfam10195, Phospho_p8, DNA-binding nuclear phosphoprotein p8. P8 is a short 80-82 amino acid protein that is conserved from nematodes to humans. It carries at least one protein kinase C domain suggesting a possible role in signal transduction a...
C221R137	0.00868561	2.03827	UP	UDP-glucose 4-epimerase	GALE
C225R140	0.00871231	2.12402	DOWN	Zinc finger protein 490	ZNF490	57474	Hs.655860
C244R068	0.00871455	2.35535	UP	Vacuolar protein sorting-associating protein 4B	VPS4B	9525	Hs.126550	GO:0032510: endosome to lysosome transport via multivesicular body sorting pathway; GO:0032367: intracellular cholesterol transport; GO:0033993: response to lipid	GO:0005829: cytosol; GO:0010008: endosome membrane; GO:0005634: nucleus; GO:0005774: vacuolar membrane	GO:0042623: ATPase activity, coupled; GO:0008022: protein C-terminus binding
C105R010	0.00871456	5.54239	DOWN	Endothelial lipase precursor	LIPG	9388	Hs.465102	GO:0006629: lipid metabolic process		GO:0008970: phospholipase A1 activity; GO:0005515: protein binding
C234R090	0.008735	2.17259	UP	Iron-sulfur cluster assembly enzyme ISCU, mitochondrial precursor	ISCU	23479	Hs.615131	GO:0016226: iron-sulfur cluster assembly; GO:0009399: nitrogen fixation	GO:0005829: cytosol; GO:0005739: mitochondrion; GO:0005634: nucleus	GO:0005506: iron ion binding; GO:0032947: protein complex scaffold
C194R074	0.00873786	2.70158	DOWN	Calpain-2 catalytic subunit precursor	CAPN2				GO:0005886: plasma membrane
C177R046	0.00874316	2.38546	UP	Uncharacterized protein C6orf106 homolog	zgc:101577	541415	Dr.7244
C215R056	0.00874767	2.03042	UP	Eukaryotic translation initiation factor 3 subunit K	EIF3K	515326	Bt.53466
C148R165	0.00875297	2.38676	DOWN	Mitotic spindle assembly checkpoint protein MAD2A	MAD2L1	4085	Hs.591697	GO:0007067: mitosis; GO:0007093: mitotic cell cycle checkpoint	GO:0000776: kinetochore	GO:0005515: protein binding
C111R004	0.00875654	2.19037	DOWN	DnaJ homolog subfamily A member 3, mitochondrial precursor	DNAJA3	9093	Hs.459779	GO:0006457: protein folding; GO:0042981: regulation of apoptosis	GO:0005759: mitochondrial matrix	GO:0051082: unfolded protein binding
C201R117	0.00877634	2.22421	UP	AKT-interacting protein	AKTIP	64400	Hs.380897			GO:0005515: protein binding
C048R142	0.00877966	2.84399	UP	Protein MGR2 homolog	C20orf52	140823	Hs.472564
C135R020	0.0087954	2.10336	DOWN	Transposable element Tcb1 transposase
C234R048	0.00879875	2.43755	DOWN	Forty-two-three domain-containing protein 1	FYTTD1	84248	Hs.277533
C139R061	0.00882046	5.059	UP	Regulator of G-protein signaling 5	RGS5	397640	Ssc.8330
C009R022	0.00882313	2.71621	DOWN	WD repeat-containing protein 76	WDR76	79968	Hs.250154
C235R052	0.00882421	3.24067	DOWN	Proteasome subunit alpha type-7	Psma7	26444	Mm.21728
C220R068	0.00882469	3.23627	UP	S-adenosylmethionine synthetase isoform type-1	MAT1A	541078	Bt.55380
C086R165	0.00885554	2.50061	UP	Phosducin-like protein 3	Pdcl3	68833	Mm.28121		GO:0005737: cytoplasm	GO:0005515: protein binding
C156R020	0.00885994	2.2444	UP	Cofilin-2	Cfl2	12632	Mm.276826		GO:0016363: nuclear matrix
C058R160	0.00886181	2.60672	UP	Cystatin precursor
C106R078	0.00886246	4.49242	UP	Mixed lineage kinase domain-like protein	MLKL	197259	Hs.119878			GO:0005515: protein binding
C148R030	0.00886694	2.21274	DOWN	Nostrin	NOSTRIN	115677	Hs.189780			GO:0005515: protein binding
C154R072	0.0088683	2.80222	UP	Protein MGR2 homolog	C20orf52	140823	Hs.472564
C129R167	0.00887325	3.54885	UP	60S ribosomal protein L26	RPL26
C195R094	0.00889433	2.8965	DOWN	Protein BUD31 homolog	bud31	379740	Xl.22489; Xl.49179
C197R045	0.00889697	2.29527	DOWN	Elongation factor Ts, mitochondrial precursor	Tsfm
C139R089	0.00891269	2.29021	UP	NADH dehydrogenase [ubiquinone] 1 alpha subcomplex subunit 7	NDUFA7	4701	Hs.333427	GO:0006120: mitochondrial electron transport, NADH to ubiquinone	GO:0005747: mitochondrial respiratory chain complex I	GO:0008137: NADH dehydrogenase (ubiquinone) activity
C197R162	0.00891478	2.56321	UP	Serine-protein kinase ATM	Atm	11920	Mm.392163; Mm.5088	GO:0007420: brain development; GO:0000077: DNA damage checkpoint; GO:0008630: DNA damage response, signal transduction resulting in induction of apoptosis; GO:0006281: DNA repair; GO:0007292: female gamete generation; GO:0007507: heart development; GO:...	GO:0005634: nucleus; GO:0005819: spindle	GO:0016303: 1-phosphatidylinositol-3-kinase activity; GO:0047485: protein N-terminus binding; GO:0004674: protein serine/threonine kinase activity
C094R168	0.00895359	2.62121	UP	Rho-related GTP-binding protein RhoU	Rhou	69581	Mm.168257	GO:0030036: actin cytoskeleton organization; GO:0000082: G1/S transition of mitotic cell cycle; GO:0016601: Rac protein signal transduction; GO:0008360: regulation of cell shape		GO:0003924: GTPase activity
C024R032	0.00895928	2.33572	DOWN	Zinc finger protein 430	ZNF430	80264	Hs.466289
C037R030	0.00897052	2.10434	DOWN	Ubiquilin-4	UBQLN4	56893	Hs.283739		GO:0005829: cytosol; GO:0005789: endoplasmic reticulum membrane; GO:0005634: nucleus	GO:0042802: identical protein binding
C090R060	0.00897089	9.20931	UP	Secretagogin	SCGN	10590	Hs.116428		GO:0005737: cytoplasm	GO:0005509: calcium ion binding
C185R133	0.00897997	2.24957	DOWN	Ras-related protein Rab-5A	Rab5a	271457	Mm.329123	GO:0006897: endocytosis	GO:0005769: early endosome; GO:0030139: endocytic vesicle; GO:0045121: membrane raft; GO:0005886: plasma membrane; GO:0001726: ruffle	GO:0003924: GTPase activity; GO:0019001: guanyl nucleotide binding
C132R064	0.00898092	3.89564	DOWN	Multiple inositol polyphosphate phosphatase 1 precursor	Minpp1	17330	Mm.255116
C119R038	0.00901368	2.10441	UP	Protein FAM18B	Fam18b	67510	Mm.456073; Mm.9806
C075R074	0.00901707	4.33017	DOWN	Beta-2-microglobulin precursor	b2m
C028R167	0.0090245	2.08281	UP	Immunoglobulin superfamily member 8 precursor	Igsf8	140559	Mm.271717		GO:0016021: integral to membrane	GO:0005515: protein binding
C004R096	0.00902608	2.90389	UP	S-adenosylmethionine mitochondrial carrier protein	slc25a26	560478	Dr.80000	GO:0015805: S-adenosylmethionine transport	GO:0005743: mitochondrial inner membrane	GO:0000095: S-adenosylmethionine transmembrane transporter activity
C212R132	0.00903141	2.79598	UP	Probable leucyl-tRNA synthetase, mitochondrial precursor	LARS2	23395	Hs.526975		GO:0005759: mitochondrial matrix
C131R047	0.00903142	2.72523	UP	Hydroxyacyl-coenzyme A dehydrogenase, mitochondrial precursor	HADH	3033	Hs.438289		GO:0005739: mitochondrion	GO:0003857: 3-hydroxyacyl-CoA dehydrogenase activity
C202R161	0.00903582	2.02083	DOWN	B9 domain-containing protein 2	b9d2	436667	Dr.88164
C207R020	0.00903674	2.717	UP	Profilin-2	Pfn2	18645	Mm.271744			GO:0005515: protein binding
C113R096	0.00904645	4.24828	UP	Peptidyl-prolyl cis-trans isomerase B precursor	PPIB	281419	Bt.53664		GO:0005788: endoplasmic reticulum lumen; GO:0042470: melanosome
C050R028	0.00906449	2.36485	UP	Integral membrane protein GPR180 precursor	GPR180	160897	Hs.657472
C036R105	0.0090666	3.02802	UP	105544 PRK12323, PRK12323, DNA polymerase III subunits gamma and tau; Provisional.
C192R108	0.00906909	4.73539	DOWN	Metalloproteinase inhibitor 2 precursor	Timp2		Mm.206505	GO:0008285: negative regulation of cell proliferation; GO:0030814: regulation of cAMP metabolic process; GO:0043408: regulation of MAPKKK cascade; GO:0045664: regulation of neuron differentiation	GO:0005604: basement membrane; GO:0009986: cell surface	GO:0008047: enzyme activator activity; GO:0005178: integrin binding; GO:0008191: metalloendopeptidase inhibitor activity
C131R039	0.00907218	2.23643	DOWN	Zinc finger FYVE domain-containing protein 1	ZFYVE1	53349	Hs.335106		GO:0005783: endoplasmic reticulum; GO:0005795: Golgi stack; GO:0048471: perinuclear region of cytoplasm	GO:0005545: phosphatidylinositol binding; GO:0005547: phosphatidylinositol-3,4,5-triphosphate binding; GO:0043325: phosphatidylinositol-3,4-bisphosphate binding; GO:0008270: zinc ion binding
C098R103	0.00911276	4.67688	DOWN	Putative heparin-binding growth factor 1	fgf1	393733	Dr.82932	GO:0030097: hemopoiesis
C160R089	0.00914017	14.7783	UP	Paired box protein Pax-6	PAX6	286857	Bt.11759
C145R153	0.00914337	3.30112	DOWN	La-related protein 6	LARP6	55323	Hs.416755
C130R110	0.00915733	3.5201	DOWN	Tetraspanin-3	TSPAN3	10099	Hs.5062; Hs.592528		GO:0016021: integral to membrane
C230R096	0.00916427	6.93276	DOWN	Homeobox protein pv.1	pv.1	398007	Xl.57166	GO:0030509: BMP signaling pathway; GO:0048264: determination of ventral identity; GO:0001707: mesoderm formation; GO:0045647: negative regulation of erythrocyte differentiation; GO:0050768: negative regulation of neurogenesis; GO:0000122: negative regu...	GO:0005634: nucleus	GO:0043565: sequence-specific DNA binding; GO:0016564: transcription repressor activity
C166R058	0.00916455	2.20328	UP	Glutathione S-transferase kappa 1	Gstk1	76263	Mm.267014	GO:0006749: glutathione metabolic process	GO:0005743: mitochondrial inner membrane	GO:0004602: glutathione peroxidase activity; GO:0004364: glutathione transferase activity
C246R108	0.0091792	3.01167	DOWN	Protein fem-1 homolog B	FEM1B	415559	Gga.19041
C099R046	0.00919336	5.52009	DOWN	Ketohexokinase	KHK	3795	Hs.567297		GO:0005737: cytoplasm	GO:0004454: ketohexokinase activity; GO:0005515: protein binding
C255R103	0.00922423	10.0913	UP	Cytoglobin-2	cygb2		Dr.43049
C093R115	0.00922694	2.24899	DOWN	H-2 class II histocompatibility antigen gamma chain	Cd74		Rn.33804	GO:0008283: cell proliferation; GO:0043066: negative regulation of apoptosis; GO:0001516: prostaglandin biosynthetic process		GO:0019955: cytokine binding
C210R023	0.00924603	2.04619	UP	Kinesin-like protein KIF9	KIF9	64147	Hs.373947
C069R020	0.00926599	2.47193	UP	Sorting nexin-1	Snx1	84471	Rn.144614
C205R009	0.00927935	3.52309	UP	Sorting nexin-9	Snx9	66616	Mm.89515	GO:0006886: intracellular protein transport	GO:0005737: cytoplasm; GO:0005792: microsome; GO:0005886: plasma membrane; GO:0005625: soluble fraction	GO:0035091: phosphoinositide binding; GO:0005515: protein binding
C002R139	0.0092854	3.10372	DOWN	Transcriptional regulator Myc	myc
C157R054	0.00930041	2.83014	DOWN	Actin, alpha sarcomeric/cardiac		779129	Xl.70068
C086R078	0.00931154	4.77568	DOWN	Inverted formin-2	inf2	780046	Str.52470
C207R080	0.00931378	8.62959	UP	Lysosomal protective protein precursor	CTSA	5476	Hs.652282	GO:0006886: intracellular protein transport	GO:0005783: endoplasmic reticulum; GO:0005764: lysosome	GO:0004180: carboxypeptidase activity; GO:0008047: enzyme activator activity; GO:0005515: protein binding
C213R117	0.00931532	4.43426	UP	Homeobox protein Hox-A10	hoxa10
C057R094	0.00934455	2.26518	UP	Endothelial differentiation-related factor 1 homolog	EDF1	417286	Gga.4585
C062R012	0.00936572	8.82915	UP	Protein C-ets-2	ETS2	2114	Hs.695937	GO:0001501: skeletal system development	GO:0005634: nucleus	GO:0003700: transcription factor activity
C147R132	0.00939541	2.06663	DOWN	Rho-related GTP-binding protein RhoN precursor	Rnd2	11858	Mm.378883		GO:0005886: plasma membrane
C144R078	0.00940923	2.46798	UP	Renin receptor precursor	ATP6AP2	10159	Hs.700634	GO:0002003: angiotensin maturation; GO:0032914: positive regulation of transforming growth factor-beta1 production; GO:0043408: regulation of MAPKKK cascade	GO:0009897: external side of plasma membrane	GO:0005515: protein binding
C145R039	0.00941553	3.66205	UP	DNA polymerase subunit delta-4	POLD4	617899	Bt.17284	GO:0006260: DNA replication	GO:0005634: nucleus	GO:0003887: DNA-directed DNA polymerase activity; GO:0005515: protein binding
C214R119	0.00942031	2.9209	DOWN	Zinc finger protein 449	ZNF449	473793
C101R155	0.00942221	2.07753	DOWN	COP9 signalosome complex subunit 7b	Cops7b	26895	Mm.12973
C035R089	0.00947701	6.57851	UP	Tyrosine-protein kinase 6	Ptk6	20459	Mm.4497	GO:0006468: protein amino acid phosphorylation	GO:0005634: nucleus	GO:0004674: protein serine/threonine kinase activity
C125R017	0.00950818	2.04834	DOWN	Zinc transporter 7	slc30a7	100003954; 327439	Dr.18412
C157R170	0.00951977	2.41788	DOWN	Regulator of nonsense transcripts 1	UPF1	5976	Hs.515266	GO:0007049: cell cycle; GO:0006281: DNA repair; GO:0006260: DNA replication; GO:0000184: nuclear-transcribed mRNA catabolic process, nonsense-mediated decay; GO:0006406: mRNA export from nucleus; GO:0006449: regulation of translational termination; GO:...	GO:0000785: chromatin; GO:0005737: cytoplasm	GO:0004004: ATP-dependent RNA helicase activity; GO:0003682: chromatin binding; GO:0005515: protein binding; GO:0003723: RNA binding
C127R122	0.00955223	2.60389	UP	Hypoxanthine-guanine phosphoribosyltransferase	HPRT1	3251	Hs.412707	GO:0007610: behavior; GO:0046100: hypoxanthine metabolic process; GO:0045964: positive regulation of dopamine metabolic process; GO:0051289: protein homotetramerization; GO:0006164: purine nucleotide biosynthetic process; GO:0006166: purine ribonucleos...	GO:0005737: cytoplasm	GO:0004422: hypoxanthine phosphoribosyltransferase activity; GO:0000287: magnesium ion binding; GO:0042803: protein homodimerization activity
C195R139	0.00955719	2.13359	DOWN	DNA polymerase lambda	Poll	56626	Mm.46509	GO:0006289: nucleotide-excision repair		GO:0003887: DNA-directed DNA polymerase activity
C040R008	0.00956305	2.0019	UP	Ubiquinone biosynthesis protein COQ4 homolog	COQ4	51117	Hs.98541		GO:0005739: mitochondrion
C005R044	0.00961285	3.0404	UP	DNA polymerase subunit delta-4	POLD4	617899	Bt.17284	GO:0006260: DNA replication	GO:0005634: nucleus	GO:0003887: DNA-directed DNA polymerase activity; GO:0005515: protein binding
C248R145	0.00962867	2.22287	DOWN	Serine/threonine-protein kinase Nek6	NEK6
C114R156	0.00963989	2.52533	DOWN	Sestrin-1	SESN1
C120R110	0.00964907	2.34861	UP	Actin-related protein 2/3 complex subunit 3	ARPC3	10094	Hs.524741	GO:0006928: cell motion	GO:0005885: Arp2/3 protein complex	GO:0005515: protein binding; GO:0005200: structural constituent of cytoskeleton
C220R128	0.00967594	2.10525	UP	ADP-ribosylation factor 1	Arf1	64310	Rn.93735
C107R024	0.00967886	2.22158	UP	family with sequence similarity 3, member D				GO:0046676: negative regulation of insulin secretion
C179R150	0.00967922	2.26513	UP	Homeobox protein Dlx2a	dlx2a	30574	Dr.2
C215R030	0.00970666	6.127	UP	Protein FAM57A	FAM57A	79850	Hs.154396		GO:0005886: plasma membrane
C078R064	0.00973493	3.09732	DOWN	Twinfilin-1	TWF1	506683	Bt.5944	GO:0006468: protein amino acid phosphorylation		GO:0004713: protein tyrosine kinase activity
C160R016	0.00974005	2.00797	DOWN	Paired amphipathic helix protein Sin3b	Sin3b	20467	Mm.2137	GO:0045892: negative regulation of transcription, DNA-dependent	GO:0030849: autosome; GO:0005737: cytoplasm; GO:0000805: X chromosome; GO:0001741: XY body; GO:0000806: Y chromosome	GO:0003714: transcription corepressor activity
C214R146	0.00977054	2.1723	UP	Transposable element Tcb1 transposase
C236R067	0.00980607	2.1703	DOWN	115030 pfam06346, Drf_FH1, Formin Homology Region 1. This region is found in some of the Diaphanous related formins (Drfs). It consists of low complexity repeats of around 12 residues.
C256R066	0.00980624	2.45745	UP	Protein transport protein Sec61 subunit alpha isoform A	sec61aa	192298	Dr.51503		GO:0005789: endoplasmic reticulum membrane
C107R036	0.00981132	4.0222	UP	Myosin-11	MYH11	100009145	Ocu.1925	GO:0048739: cardiac muscle fiber development; GO:0048251: elastic fiber assembly; GO:0030241: muscle thick filament assembly; GO:0006939: smooth muscle contraction		GO:0008307: structural constituent of muscle
C051R007	0.00982518	2.58587	DOWN	Growth arrest and DNA-damage-inducible protein GADD45 gamma	GADD45G	504939	Bt.30720
C028R133	0.00983224	2.39705	DOWN	Interleukin enhancer-binding factor 3 homolog	ilf3	321868	Dr.76843
C257R083	0.00985019	3.07243	DOWN	Biogenesis of lysosome-related organelles complex-1 subunit 2	Bloc1s2	293938	Rn.19119		GO:0005813: centrosome
C170R069	0.00985157	8.68542	UP	4-aminobutyrate aminotransferase, mitochondrial precursor	Abat	268860	Mm.259315	GO:0048148: behavioral response to cocaine	GO:0032144: 4-aminobutyrate transaminase complex; GO:0005739: mitochondrion	GO:0042803: protein homodimerization activity; GO:0030170: pyridoxal phosphate binding; GO:0032145: succinate-semialdehyde dehydrogenase binding
C266R134	0.0098878	6.3282	UP	Cytochrome P450 2D14	CYP2D14	282211	Bt.665		GO:0005789: endoplasmic reticulum membrane	GO:0016712: oxidoreductase activity, acting on paired donors, with incorporation or reduction of molecular oxygen, reduced flavin or flavoprotein as one donor, and incorporation of one atom of oxygen
C061R061	0.00990514	2.52951	DOWN	Retinol dehydrogenase 12	RDH12	145226	Hs.415322	GO:0045494: photoreceptor cell maintenance; GO:0042572: retinol metabolic process	GO:0005622: intracellular	GO:0004745: retinol dehydrogenase activity
C240R098	0.00990562	4.04237	DOWN	Polysialoglycoprotein precursor
C182R031	0.0099058	2.42477	UP	Glycerol-3-phosphate dehydrogenase 1-like protein	gpd1l	394623	Str.4931
C200R138	0.00991834	3.58723	DOWN	Ras-related protein Rab-13	Rab13	68328	Mm.29355	GO:0006886: intracellular protein transport	GO:0016023: cytoplasmic membrane-bounded vesicle; GO:0019897: extrinsic to plasma membrane; GO:0005794: Golgi apparatus; GO:0005923: tight junction	GO:0003924: GTPase activity
C085R113	0.00991877	3.33652	DOWN	Rac GTPase-activating protein 1	RACGAP1	29127	Hs.696319	GO:0000915: cytokinesis, contractile ring formation; GO:0007108: cytokinesis, initiation of separation; GO:0009790: embryonic development; GO:0007405: neuroblast proliferation; GO:0007283: spermatogenesis; GO:0008272: sulfate transport	GO:0005634: nucleus	GO:0043014: alpha-tubulin binding; GO:0048487: beta-tubulin binding; GO:0043015: gamma-tubulin binding; GO:0005096: GTPase activator activity; GO:0008022: protein C-terminus binding
C033R095	0.00991908	75.1756	DOWN	Ras-related and estrogen-regulated growth inhibitor-like protein	rergl	436767	Dr.86222
C123R133	0.00992111	3.01674	DOWN	Caprin-2	caprin2	407729	Dr.81341
C051R158	0.00992856	2.64833	DOWN	Myoferlin	FER1L3	26509	Hs.655278	GO:0008015: blood circulation; GO:0006936: muscle contraction	GO:0005635: nuclear envelope; GO:0005886: plasma membrane
C091R098	0.00995372	5.14857	DOWN	Metalloproteinase inhibitor 2 precursor	Timp2		Mm.206505	GO:0008285: negative regulation of cell proliferation; GO:0030814: regulation of cAMP metabolic process; GO:0043408: regulation of MAPKKK cascade; GO:0045664: regulation of neuron differentiation	GO:0005604: basement membrane; GO:0009986: cell surface	GO:0008047: enzyme activator activity; GO:0005178: integrin binding; GO:0008191: metalloendopeptidase inhibitor activity
C147R018	0.00997059	2.27382	UP	FK506-binding protein 2 precursor	Fkbp2	14227	Mm.4234
C085R012	0.00998528	2.96911	UP	Bromodomain-containing protein 7	BRD7	415730	Gga.6338
C054R089	0.00999125	2.60694	UP	AP-1 complex subunit sigma-2	AP1S2	8905	Hs.653504; Hs.656471		GO:0030119: AP-type membrane coat adaptor complex
C104R074	0.00999261	2.73922	UP	Peptidyl-prolyl cis-trans isomerase A	Ppia	268373	Mm.335368; Mm.440058; Mm.5246	GO:0030182: neuron differentiation; GO:0045069: regulation of viral genome replication	GO:0005829: cytosol	GO:0005515: protein binding
C163R009	0.00999295	3.96691	UP	39S ribosomal protein L45, mitochondrial precursor	mrpl45	379190	Xl.13688
C258R029	0.00999325	3.82414	UP	Adenosine kinase	ADK	132	Hs.656586	GO:0009156: ribonucleoside monophosphate biosynthetic process		GO:0004001: adenosine kinase activity
