# Supplementary material for: A 44K microarray dataset of the changing transcriptome in developing Atlantic salmon (Salmo salar L.)
Source: BMC Res Notes. 2011 Mar 29;4:88. doi: 10.1186/1756-0500-4-88 (PMC3073910; doi:10.1186/1756-0500-4-88)
Supplement: Additional file 3 — 10 vs. 15 annotated entities. Spreadsheet of all annotated significantly differentially regulated entities between 10 and 15 dpf. Includes p-values, fold change, direction of regulation, and annotation information. [file 1756-0500-4-88-S3.XLS]

## Sheet: Sheet1
Spot ID	P-value	Fold change	Regulation	Description	Gene	GeneId	UniGene	Biological Process	Cellular Component	Molecular Function
C194R148	7.50811e-07	2.08804	UP	Histone H3-like centromeric protein A	cenpa	797516	Dr.132254; Dr.361
C245R130	2.18481e-06	20.1906	UP	Procollagen C-endopeptidase enhancer 1 precursor	Pcolce	29569	Rn.2910
C104R120	2.88905e-05	2.81819	UP	Desmin	DES
C238R046	3.54533e-05	7.53617	UP	Cytosolic non-specific dipeptidase	CNDP2	55748	Hs.149185			GO:0005515: protein binding
C100R097	3.66819e-05	46.0805	UP	Trichohyalin	TCHH		Hs.432416; Hs.553300		GO:0005856: cytoskeleton	GO:0005509: calcium ion binding
C132R007	5.54113e-05	3.42968	DOWN	Lectin precursor	LEC
C063R065	6.30298e-05	4.27636	UP	Glia maturation factor gamma	GMFG	9535	Hs.5210	GO:0006468: protein amino acid phosphorylation		GO:0008047: enzyme activator activity; GO:0004860: protein kinase inhibitor activity
C078R104	6.46375e-05	12.1773	UP	Complement C3-1	c3
C181R082	6.66425e-05	7.63162	UP	Collagen alpha-3(VI) chain precursor	COL6A3	396548	Gga.888
C182R121	6.80135e-05	75.4266	UP	Coagulation factor XIII A chain precursor	F13a1	74145	Mm.235105	GO:0007596: blood coagulation; GO:0018149: peptide cross-linking		GO:0003810: protein-glutamine gamma-glutamyltransferase activity
C125R116	6.95007e-05	15.0584	UP	Coronin-1A	Coro1a	155151	Rn.6990
C029R109	8.22514e-05	11.7573	UP	Myosin-6	Myh6	17888	Mm.290003	GO:0030048: actin filament-based movement; GO:0007512: adult heart development; GO:0048739: cardiac muscle fiber development; GO:0001701: in utero embryonic development; GO:0043462: regulation of ATPase activity; GO:0008217: regulation of blood pressur...	GO:0030016: myofibril; GO:0016459: myosin complex	GO:0000146: microfilament motor activity; GO:0005515: protein binding
C094R102	9.13309e-05	5.01369	UP	Stathmin-4	STMN4	81551	Hs.201058
C020R045	9.15382e-05	10.7356	UP	Serine-rich adhesin for platelets precursor	sraP	3484004
C021R116	9.73902e-05	5.07023	UP	Forkhead box protein P4	FOXP4	116113	Hs.131436
C085R029	0.000104292	8.75222	UP	Plasticin
C189R067	0.000108052	19.2802	UP	Sodium/potassium-transporting ATPase subunit alpha-1 precursor	atp1a1				GO:0016021: integral to membrane
C122R047	0.000109828	3.21709	UP	Mucin-2 precursor	Muc2		Rn.195421
C175R107	0.000110193	2.33558	UP	Dihydropyrimidinase-related protein 3	DPYSL3	1809	Hs.519659	GO:0007399: nervous system development; GO:0006139: nucleobase, nucleoside, nucleotide and nucleic acid metabolic process; GO:0007165: signal transduction		GO:0004157: dihydropyrimidinase activity
C180R130	0.000111371	3.23324	UP	Erythroblast NAD(P)(+)--arginine ADP-ribosyltransferase precursor	MADPRT		Gga.32075
C054R138	0.000116357	3.50511	UP	Tropomyosin-1 alpha chain	TPM1
C145R119	0.000117015	91.5048	UP	Trichohyalin	TCHH		Hs.432416; Hs.553300		GO:0005856: cytoskeleton	GO:0005509: calcium ion binding
C053R089	0.00011915	4.87226	UP	Titin	TTN	7273	Hs.654592	GO:0007067: mitosis; GO:0030239: myofibril assembly; GO:0046777: protein amino acid autophosphorylation; GO:0006941: striated muscle contraction	GO:0000794: condensed nuclear chromosome; GO:0030018: Z disc	GO:0051393: alpha-actinin binding; GO:0005524: ATP binding; GO:0005516: calmodulin binding; GO:0042802: identical protein binding; GO:0017022: myosin binding; GO:0004674: protein serine/threonine kinase activity; GO:0008307: structural constituent of m...
C156R005	0.000125246	2.42766	UP	Nuclear receptor subfamily 2 group F member 1	nr2f1	30418	Dr.16
C004R153	0.000132714	2.16318	UP	Tropomodulin-4	TMOD4	505645	Bt.87251
C125R057	0.00014419	6.01007	DOWN	Solute carrier organic anion transporter family member 1B2	Slco1b2	28253	Mm.272223
C173R025	0.000155473	6.2214	UP	Tropomyosin alpha-3 chain	TPM3	7170	Hs.535581; Hs.654421; Hs.699198	GO:0006928: cell motion; GO:0006937: regulation of muscle contraction	GO:0005862: muscle thin filament tropomyosin	GO:0005515: protein binding
C035R064	0.000161191	2.35157	UP	Nebulin	NEB		Hs.588655; Hs.654592	GO:0030832: regulation of actin filament length; GO:0007525: somatic muscle development	GO:0015629: actin cytoskeleton; GO:0030018: Z disc	GO:0005515: protein binding; GO:0008307: structural constituent of muscle
C007R024	0.0001699	3.54211	UP	109107 pfam00038, Filament, Intermediate filament protein.
C203R106	0.000179597	3.27523	UP	Putative hydroxypyruvate isomerase	hyi	393305	Dr.13140			GO:0008903: hydroxypyruvate isomerase activity
C143R081	0.000188007	2.57491	DOWN	116 kDa U5 small nuclear ribonucleoprotein component	Eftud2	20624	Mm.873		GO:0005634: nucleus	GO:0005515: protein binding
C008R024	0.000195646	2.03814	DOWN	Gastrula zinc finger protein XlCGF26.1
C252R157	0.000197328	14.4813	UP	Troponin C, slow skeletal and cardiac muscles	TNNC1	396032	Gga.3041
C209R020	0.00020845	4.57419	UP	Lysosomal acid lipase/cholesteryl ester hydrolase precursor	LIPA	3988	Hs.643030	GO:0006487: protein amino acid N-linked glycosylation	GO:0005764: lysosome
C174R102	0.000211592	2.00907	UP	Integral membrane protein GPR175	gpr175	570573	Dr.79427
C223R026	0.000224502	89.2057	UP	High choriolytic enzyme 1 precursor	hcea
C063R052	0.000234249	7.59103	UP	107236 cd06481, ACD_HspB9_like, Alpha crystallin domain (ACD) found in mammalian small heat shock protein (sHsp) HspB9 and similar proteins. sHsps are molecular chaperones that suppress protein aggregation and protect against cell stress, and are gener...
C185R090	0.000239637	3.88188	UP	Tropomodulin-4	TMOD4	505645	Bt.87251
C218R051	0.000243235	4.7371	UP	SH3 and PX domain-containing protein 2B	Sh3pxd2b	268396
C266R072	0.000247289	10.2908	UP	Collagen alpha-2(I) chain precursor	col1a2
C213R120	0.000256325	5.73879	UP	Ammonium transporter Rh type C	rhcg				GO:0016324: apical plasma membrane
C111R047	0.000268966	7.11409	UP	Kelch repeat and BTB domain-containing protein 10	KBTBD10	10324	Hs.50550	GO:0006941: striated muscle contraction
C178R063	0.000273145	6.47656	UP	Allantoinase	allB	1101688		GO:0000256: allantoin catabolic process		GO:0004038: allantoinase activity
C240R162	0.000275167	8.23177	UP	Actin, larval muscle	Act79B	40444	Dm.5748
C236R084	0.000278224	8.27104	UP	Repetin	RPTN	126638	Hs.376144
C159R095	0.000287721	13.1027	UP	4-hydroxyphenylpyruvate dioxygenase	hpd		Dr.77434
C137R002	0.000291883	5.39747	UP	Serotransferrin-1 precursor	tf1
C160R142	0.00029379	6.29582	UP	Caveolin-2	CAV2	858	Hs.212332; Hs.603096	GO:0048278: vesicle docking; GO:0006906: vesicle fusion; GO:0016050: vesicle organization	GO:0005901: caveola; GO:0005887: integral to plasma membrane; GO:0048471: perinuclear region of cytoplasm; GO:0030133: transport vesicle	GO:0042803: protein homodimerization activity
C142R013	0.00034482	4.17689	UP	Cathepsin S precursor	CTSS	403400	Cfa.1661			GO:0004218: cathepsin S activity
C130R026	0.000347892	3.19859	UP	Cytochrome c oxidase subunit 5B, mitochondrial precursor	COX5B	492822	Ssc.49980		GO:0005743: mitochondrial inner membrane
C120R011	0.000349879	7.60286	UP	Plasma protease C1 inhibitor precursor	SERPING1	710	Hs.384598	GO:0008015: blood circulation	GO:0005576: extracellular region	GO:0004867: serine-type endopeptidase inhibitor activity
C035R151	0.000359922	7.2096	DOWN	Tripartite motif-containing protein 36	TRIM36	55521	Hs.519514; Hs.638953
C147R094	0.000377444	2.05628	DOWN	Protein FAM110B	fam110b	573995	Dr.82101		GO:0005813: centrosome
C117R068	0.000379119	8.4166	UP	Collagen alpha-1(I) chain precursor	COL1A1		Gga.2073; Gga.43371
C132R055	0.000381197	4.83518	UP	Titin	TTN	7273	Hs.654592	GO:0007067: mitosis; GO:0030239: myofibril assembly; GO:0046777: protein amino acid autophosphorylation; GO:0006941: striated muscle contraction	GO:0000794: condensed nuclear chromosome; GO:0030018: Z disc	GO:0051393: alpha-actinin binding; GO:0005524: ATP binding; GO:0005516: calmodulin binding; GO:0042802: identical protein binding; GO:0017022: myosin binding; GO:0004674: protein serine/threonine kinase activity; GO:0008307: structural constituent of m...
C032R100	0.000383421	11.1625	UP	Myeloperoxidase precursor	MPO	4353	Hs.458272	GO:0006916: anti-apoptosis; GO:0006952: defense response; GO:0006979: response to oxidative stress	GO:0005764: lysosome; GO:0005634: nucleus	GO:0003682: chromatin binding; GO:0004601: peroxidase activity
C104R118	0.000407373	6.27056	UP	Class B basic helix-loop-helix protein 2	Bhlhb2	79431	Rn.81055
C231R017	0.000409271	6.4004	UP	Complement C3-1	c3
C225R048	0.000410502	27.1876	UP	Collagen alpha-2(VI) chain precursor	COL6A2	396292	Gga.4257
C106R047	0.000414093	24.7051	UP	Collagen alpha-1(I) chain precursor	COL1A1		Gga.2073; Gga.43371
C153R128	0.000417283	11.2223	UP	Thymosin beta-11
C062R012	0.000420426	3.02696	DOWN	Protein C-ets-2	ETS2	2114	Hs.695937	GO:0001501: skeletal system development	GO:0005634: nucleus	GO:0003700: transcription factor activity
C186R035	0.000421076	6.89272	UP	Superoxide dismutase [Mn], mitochondrial precursor	SOD2			GO:0001315: age-dependent response to reactive oxygen species; GO:0006357: regulation of transcription from RNA polymerase II promoter; GO:0006801: superoxide metabolic process
C061R134	0.000432999	3.45795	UP	Nexilin	Nexn	246172	Rn.107975	GO:0030334: regulation of cell migration; GO:0051493: regulation of cytoskeleton organization	GO:0005924: cell-substrate adherens junction
C114R022	0.000433956	7.60969	UP	Nebulin	NEB		Hs.588655; Hs.654592	GO:0030832: regulation of actin filament length; GO:0007525: somatic muscle development	GO:0015629: actin cytoskeleton; GO:0030018: Z disc	GO:0005515: protein binding; GO:0008307: structural constituent of muscle
C243R073	0.000453294	39.3488	UP	Trimeric intracellular cation channel type A	tmem38a	393874	Dr.78107		GO:0031965: nuclear membrane; GO:0033017: sarcoplasmic reticulum membrane
C230R142	0.000470485	4.35978	UP	Sodium- and chloride-dependent GABA transporter 2	Slc6a13	171163	Rn.10527
C115R107	0.000509016	2.19126	DOWN	PR domain zinc finger protein 9	PRDM9		Hs.283096
C167R128	0.000509789	7.75551	UP	Protein-glutamine gamma-glutamyltransferase 2	TGM2	7052	Hs.517033	GO:0045785: positive regulation of cell adhesion		GO:0005515: protein binding; GO:0003810: protein-glutamine gamma-glutamyltransferase activity
C177R005	0.000519376	2.81973	UP	ATP synthase lipid-binding protein, mitochondrial precursor	Atp5g3	228033	Mm.2966
C032R106	0.000522851	3.46802	UP	Complement component C7 precursor	C7	507339	Bt.18557
C034R067	0.000528239	11.9807	UP	Transferrin receptor protein 1	TFRC				GO:0042470: melanosome; GO:0005886: plasma membrane
C200R159	0.000531287	3.41544	UP	Talin-1	TLN1	7094	Hs.471014	GO:0006928: cell motion; GO:0007016: cytoskeletal anchoring at plasma membrane; GO:0007043: cell-cell junction assembly	GO:0005925: focal adhesion; GO:0005911: cell-cell junction; GO:0001726: ruffle	GO:0030274: LIM domain binding; GO:0005200: structural constituent of cytoskeleton; GO:0017166: vinculin binding
C092R009	0.000536407	2.0181	UP	Dedicator of cytokinesis protein 10	DOCK10	55619	Hs.46578
C191R064	0.000545114	25.7043	UP	Rhesus blood group-associated glycoprotein	RHAG	6005	Hs.120950	GO:0015696: ammonium transport; GO:0006873: cellular ion homeostasis	GO:0005887: integral to plasma membrane	GO:0008519: ammonium transmembrane transporter activity; GO:0030506: ankyrin binding
C136R158	0.000560881	2.17875	UP	Armadillo repeat protein deleted in velo-cardio-facial syndrome	ARVCF	421	Hs.370408	GO:0007155: cell adhesion; GO:0007275: multicellular organismal development	GO:0005622: intracellular
C230R066	0.00056172	4.62658	DOWN	Smoothelin-like protein 2	SMTNL2	532143	Bt.1171
C065R111	0.000580034	5.68791	UP	EMILIN-1 precursor	Emilin1	100952	Mm.286375		GO:0005578: proteinaceous extracellular matrix	GO:0030023: extracellular matrix constituent conferring elasticity; GO:0042802: identical protein binding
C264R114	0.000583259	11.1572	UP	Lactase-like protein precursor	LCTL	197021	Hs.680983		GO:0005789: endoplasmic reticulum membrane
C184R078	0.000587235	25.5401	UP	Actin-binding Rho-activating protein	ABRA	137735	Hs.374668	GO:0035025: positive regulation of Rho protein signal transduction; GO:0051091: positive regulation of transcription factor activity	GO:0015629: actin cytoskeleton; GO:0005886: plasma membrane; GO:0030017: sarcomere	GO:0003779: actin binding
C078R012	0.000587393	4.92507	DOWN	4F2 cell-surface antigen heavy chain	SLC3A2	100009363	Ocu.3085	GO:0015827: tryptophan transport	GO:0016021: integral to membrane	GO:0005515: protein binding
C254R103	0.00058985	2.11759	UP	Prostaglandin E synthase	PTGES	282019	Bt.8953			GO:0050220: prostaglandin-E synthase activity
C193R132	0.000590482	7.67678	DOWN	Histidine-rich glycoprotein precursor
C150R155	0.000592952	5.84662	UP	Cingulin	cgn	398149	Xl.3379		GO:0005923: tight junction	GO:0003779: actin binding; GO:0042802: identical protein binding
C245R152	0.000595569	35.251	UP	Collagenase 3 precursor	mmp13		Xl.21626
C114R010	0.000605153	9.13818	UP	Lens fiber membrane intrinsic protein	LIM2	281282	Bt.431
C253R091	0.000607968	2.93289	DOWN	DnaJ homolog subfamily B member 6-A	dnajb6-A	734291	Xl.59282
C149R147	0.000614617	2.866	UP	Kininogen-1 precursor	KNG1	280833	Bt.4210
C248R075	0.000623025	49.172	UP	GATA-binding factor 3	gata3		Xl.28002
C191R166	0.000625749	8.24874	UP	S-antigen protein precursor					GO:0020003: parasitophorous vacuole
C248R071	0.000631146	20.6802	DOWN	Homeobox protein vent1	vent1	394455	Str.47850	GO:0030509: BMP signaling pathway; GO:0048264: determination of ventral identity; GO:0001707: mesoderm formation; GO:0000122: negative regulation of transcription from RNA polymerase II promoter		GO:0043565: sequence-specific DNA binding; GO:0016564: transcription repressor activity
C106R090	0.00063253	69.8935	UP	High choriolytic enzyme 1 precursor	hcea
C052R004	0.000647366	8.39011	UP	Cytosolic non-specific dipeptidase	CNDP2	55748	Hs.149185			GO:0005515: protein binding
C094R096	0.000652464	5.05026	UP	Selenoprotein Pa precursor	sepp1a		Dr.107259; Dr.116197; Dr.140287	GO:0006979: response to oxidative stress	GO:0005576: extracellular region
C058R121	0.000657048	2.27389	DOWN	Translocon-associated protein subunit alpha precursor	Ssr1	107513	Mm.409778; Mm.426670; Mm.440527; Mm.440641; Mm.442132
C119R074	0.000660577	5.27692	UP	Selenoprotein Pa precursor	sepp1a		Dr.107259; Dr.116197; Dr.140287	GO:0006979: response to oxidative stress	GO:0005576: extracellular region
C171R103	0.000692474	3.65667	UP	Beta-crystallin B1	CRYBB1	374000	Gga.861
C169R047	0.000707743	4.75202	DOWN	Myocilin precursor	MYOC				GO:0005791: rough endoplasmic reticulum
C257R014	0.000716065	2.52248	UP	Homeobox protein MSH-C	msxc	30526	Dr.32741
C008R104	0.00071719	2.32656	UP	Plastin-2	lcp1	30583	Dr.25823
C070R137	0.000722299	2.32264	DOWN	Polycomb complex protein BMI-1-B	bmi1b	394249	Dr.26463
C079R044	0.000723728	4.93307	UP	Prothrombin precursor	F2
C104R006	0.000734194	2.37859	DOWN	ATP-binding cassette sub-family G member 2	ABCG2		Bt.51973		GO:0005886: plasma membrane
C134R017	0.00075089	2.58931	UP	Chromodomain-helicase-DNA-binding protein 5	CHD5	26038	Hs.522898
C052R154	0.000763422	8.58746	UP	Complement factor I precursor	CFI	3426	Hs.312485			GO:0003818: complement factor I activity
C218R090	0.000786382	4.96016	UP	Estradiol 17-beta-dehydrogenase 12	hsd17b12	549988	Str.10270		GO:0005789: endoplasmic reticulum membrane	GO:0004303: estradiol 17-beta-dehydrogenase activity
C124R015	0.00079612	2.99673	DOWN	Hephaestin precursor	Heph	15203	Mm.277092	GO:0006826: iron ion transport
C227R072	0.000797971	7.72349	UP	Rhesus blood group-associated glycoprotein	RHAG	6005	Hs.120950	GO:0015696: ammonium transport; GO:0006873: cellular ion homeostasis	GO:0005887: integral to plasma membrane	GO:0008519: ammonium transmembrane transporter activity; GO:0030506: ankyrin binding
C079R054	0.000801856	2.51176	DOWN	Regulator of chromosome condensation	RCC1
C148R007	0.000814221	2.1408	DOWN	Rho-related GTP-binding protein RhoF precursor	RHOF	54509	Hs.524804; Hs.679575; Hs.700608	GO:0007015: actin filament organization	GO:0005856: cytoskeleton	GO:0003924: GTPase activity
C217R069	0.000820955	7.44455	UP	Rhesus blood group-associated glycoprotein	RHAG	6005	Hs.120950	GO:0015696: ammonium transport; GO:0006873: cellular ion homeostasis	GO:0005887: integral to plasma membrane	GO:0008519: ammonium transmembrane transporter activity; GO:0030506: ankyrin binding
C198R004	0.000847922	12.686	UP	Complement factor D precursor	CFD		Ssc.11074			GO:0003817: complement factor D activity
C127R123	0.00085624	3.54123	UP	CD83 antigen precursor	CD83	9308	Hs.654558	GO:0006952: defense response; GO:0006959: humoral immune response; GO:0007165: signal transduction	GO:0005887: integral to plasma membrane
C027R131	0.00086001	3.5026	UP	3-hydroxybutyrate dehydrogenase type 2	BDH2	515321	Bt.1792			GO:0003858: 3-hydroxybutyrate dehydrogenase activity
C041R074	0.000882104	4.34524	DOWN	Fibroblast growth factor 18 precursor	FGF18	533929	Bt.62474
C026R090	0.000882556	8.24251	DOWN	mitochondrial fission regulator 1				GO:0008150: biological_process	GO:0005575: cellular_component	GO:0003674: molecular_function
C069R119	0.000897876	7.51982	UP	Inner centromere protein A	incenp-A	398105	Xl.4601	GO:0007059: chromosome segregation; GO:0000910: cytokinesis	GO:0005721: centromeric heterochromatin; GO:0043234: protein complex; GO:0005819: spindle	GO:0005515: protein binding
C233R142	0.000913517	16.2189	UP	Complement factor D precursor	CFD		Ssc.11074			GO:0003817: complement factor D activity
C219R020	0.000913832	23.8366	UP	Protein kinase C and casein kinase substrate in neurons protein 2	pacsin2	398138	Xl.52492		GO:0005886: plasma membrane
C255R119	0.00091791	16.0317	UP	Fatty acid-binding protein, heart	FABP3	281758	Bt.4758		GO:0005759: mitochondrial matrix
C112R069	0.000924741	2.53766	UP	Beta-2-glycoprotein 1 precursor	APOH	468459
C142R097	0.000925811	13.6935	UP	Troponin C, slow skeletal and cardiac muscles	TNNC1	396032	Gga.3041
C064R009	0.000933992	3.66611	UP	Cytosolic 5'-nucleotidase III-like protein	nt5c3l	321720	Dr.76855
C098R102	0.000942521	11.3396	UP	Sodium/potassium-transporting ATPase subunit alpha-1 precursor	atp1a1				GO:0016021: integral to membrane
C055R083	0.000966716	40.2019	UP	Trichohyalin	TCHH		Hs.432416; Hs.553300		GO:0005856: cytoskeleton	GO:0005509: calcium ion binding
C198R101	0.000996297	2.24083	UP	Uncharacterized protein KIAA1688	KIAA1688	80728	Hs.148988
C199R060	0.00100039	7.25816	DOWN	Transcription cofactor HES-6	HES6	55502	Hs.42949	GO:0006355: regulation of transcription, DNA-dependent	GO:0005667: transcription factor complex	GO:0003712: transcription cofactor activity; GO:0003700: transcription factor activity
C135R091	0.00100151	4.1258	UP	Collagen alpha-1(XII) chain precursor	COL12A1	1303	Hs.101302	GO:0030199: collagen fibril organization; GO:0001501: skeletal system development	GO:0005595: collagen type XII	GO:0030020: extracellular matrix structural constituent conferring tensile strength
C218R137	0.00100817	3.76042	UP	Cytosolic sulfotransferase 3	sult1st3		Dr.81478	GO:0006805: xenobiotic metabolic process	GO:0005737: cytoplasm	GO:0008146: sulfotransferase activity
C143R104	0.00100864	11.0207	UP	Beta-crystallin A3	CRYBA1		Gga.860
C108R146	0.00102122	4.86988	UP	Fatty acid-binding protein, adipocyte	FABP4	281759	Bt.97
C168R137	0.00102559	2.3048	DOWN	60S ribosomal export protein NMD3	nmd3	541444	Dr.79205
C012R113	0.00103729	14.2756	UP	Gamma-crystallin M3
C251R011	0.00104785	5.94429	UP	Porphobilinogen deaminase	Hmbs		Rn.11080
C165R053	0.00105233	2.36352	UP	UTP--glucose-1-phosphate uridylyltransferase	UGP2	7360	Hs.516217	GO:0016310: phosphorylation; GO:0006011: UDP-glucose metabolic process	GO:0005737: cytoplasm	GO:0005515: protein binding; GO:0003983: UTP:glucose-1-phosphate uridylyltransferase activity
C163R095	0.00105412	3.35376	UP	Beta-taxilin	Txlnb	378431	Mm.283493
C242R120	0.00107223	8.37088	DOWN	Monocarboxylate transporter 12	slc16a12	449947	Dr.45818		GO:0005886: plasma membrane
C161R028	0.0010727	4.66008	UP	Cytochrome P450 1A1	cyp1a1				GO:0005789: endoplasmic reticulum membrane	GO:0016712: oxidoreductase activity, acting on paired donors, with incorporation or reduction of molecular oxygen, reduced flavin or flavoprotein as one donor, and incorporation of one atom of oxygen
C105R061	0.00107403	3.83623	UP	Tropomodulin-2	Tmod2	100048637; 50876	Mm.291880; Mm.457005	GO:0007611: learning or memory; GO:0007270: nerve-nerve synaptic transmission; GO:0045745: positive regulation of G-protein coupled receptor protein signaling pathway
C213R098	0.00107751	9.57448	UP	Protein mab-21-like 1	mab21l1	246091	Dr.18293
C183R090	0.00107863	2.62152	UP	Serine protease HTRA1 precursor	HTRA1	5654	Hs.501280		GO:0005615: extracellular space	GO:0004252: serine-type endopeptidase activity
C181R073	0.00108044	2.26361	UP	Acid ceramidase precursor	ASAH1	427	Hs.527412; Hs.633993	GO:0006672: ceramide metabolic process		GO:0003824: catalytic activity
C021R078	0.00109201	2.67975	UP	Solute carrier family 43 member 3	SLC43A3	516840	Bt.43197
C159R100	0.00109278	2.48094	DOWN	RNA methyltransferase-like protein 1A	rnmtl1a	550390	Dr.84838
C108R137	0.00112097	4.29511	DOWN	118302 pfam09770, PAT1, Topoisomerase II-associated protein PAT1. Members of this family are necessary for accurate chromosome transmission during cell division.
C159R015	0.00113591	11.7255	UP	Nexilin	NEXN	91624	Hs.632387	GO:0030334: regulation of cell migration; GO:0051493: regulation of cytoskeleton organization	GO:0005924: cell-substrate adherens junction	GO:0051015: actin filament binding
C182R132	0.00114254	3.92318	UP	Catechol O-methyltransferase	COMT	618278	Bt.28664		GO:0005886: plasma membrane	GO:0016206: catechol O-methyltransferase activity
C074R014	0.00114799	3.82749	UP	Collagen alpha-2(IV) chain	COL4A2		Bt.91372
C211R066	0.00118867	9.64179	UP	Tropomyosin alpha-3 chain	TPM3	7170	Hs.535581; Hs.654421; Hs.699198	GO:0006928: cell motion; GO:0006937: regulation of muscle contraction	GO:0005862: muscle thin filament tropomyosin	GO:0005515: protein binding
C236R057	0.00119683	4.21461	UP	Annexin A13	ANXA13	312	Hs.181107	GO:0030154: cell differentiation	GO:0005886: plasma membrane	GO:0005544: calcium-dependent phospholipid binding
C178R018	0.00120324	2.32865	DOWN	Protein canopy homolog 2 precursor	CNPY2	10330	Hs.8752		GO:0005887: integral to plasma membrane	GO:0005515: protein binding
C218R152	0.00122323	2.2022	UP	Myocyte-specific enhancer factor 2C	MEF2C	4208	Hs.699175	GO:0007517: muscle development; GO:0007399: nervous system development		GO:0003702: RNA polymerase II transcription factor activity; GO:0003700: transcription factor activity
C125R164	0.00122658	2.7852	UP	Collagen alpha-1(V) chain precursor	Col5a1	12831	Mm.7281		GO:0005604: basement membrane	GO:0005515: protein binding
C051R007	0.0012301	2.76043	DOWN	Growth arrest and DNA-damage-inducible protein GADD45 gamma	GADD45G	504939	Bt.30720
C051R022	0.00123484	3.77464	UP	Ezrin	EZR	7430	Hs.699179	GO:0051017: actin filament bundle formation; GO:0007016: cytoskeletal anchoring at plasma membrane	GO:0005884: actin filament; GO:0030863: cortical cytoskeleton; GO:0005829: cytosol; GO:0019898: extrinsic to membrane; GO:0005902: microvillus; GO:0001726: ruffle	GO:0051015: actin filament binding; GO:0043621: protein self-association
C243R102	0.0012441	3.37887	UP	G-protein coupled receptor 182	GPR182	11318	Hs.483909	GO:0007166: cell surface receptor linked signal transduction	GO:0016021: integral to membrane	GO:0004888: transmembrane receptor activity
C037R089	0.00124898	3.99226	UP	Atrial natriuretic peptide clearance receptor precursor	Npr3		Mm.25259
C047R079	0.00125456	2.15585	DOWN	AN1-type zinc finger protein 5	Zfand5	100047896; 22682	Mm.292405; Mm.379919
C100R156	0.0012763	3.54258	UP	Myosin-7	MYH7	4625	Hs.278432	GO:0007512: adult heart development; GO:0030049: muscle filament sliding; GO:0002027: regulation of heart rate; GO:0055010: ventricular cardiac muscle morphogenesis	GO:0005859: muscle myosin complex; GO:0030017: sarcomere	GO:0030898: actin-dependent ATPase activity; GO:0005524: ATP binding; GO:0000146: microfilament motor activity; GO:0005515: protein binding; GO:0008307: structural constituent of muscle
C213R123	0.00128708	2.74155	UP	Translocator protein	Tspo	24230	Rn.1820		GO:0031966: mitochondrial membrane
C168R003	0.00129349	6.55621	UP	Tetratricopeptide repeat protein 36 homolog				GO:0008150: biological_process	GO:0005575: cellular_component	GO:0003674: molecular_function
C086R093	0.00132225	3.97302	UP	PDZ and LIM domain protein 3	Pdlim3	53318	Mm.282900	GO:0007015: actin filament organization; GO:0007507: heart development	GO:0015629: actin cytoskeleton; GO:0030018: Z disc	GO:0008092: cytoskeletal protein binding; GO:0008307: structural constituent of muscle
C208R057	0.00132948	2.64901	UP	Collagen alpha-3(VI) chain precursor	COL6A3	396548	Gga.888
C006R048	0.00133284	2.04337	UP	Vigilin	HDLBP	3069	Hs.471851	GO:0008203: cholesterol metabolic process	GO:0005886: plasma membrane	GO:0008289: lipid binding; GO:0005515: protein binding
C104R062	0.00133593	3.25237	UP	Slit homolog 1 protein precursor	SLIT1	6585	Hs.632082	GO:0007411: axon guidance; GO:0007420: brain development	GO:0005615: extracellular space	GO:0005509: calcium ion binding; GO:0005515: protein binding
C038R099	0.00134303	2.97636	UP	Thymosin beta	tmsb	100002634; 402820	Dr.119962; Dr.81294
C099R137	0.00134522	2.13543	UP	Platelet-derived growth factor receptor-like protein precursor	Pdgfrl	290771	Rn.217523
C050R017	0.00135126	15.6098	UP	Complement C3-1	c3
C259R015	0.00135247	4.24236	UP	Transmembrane 4 L6 family member 5	TM4SF5	511869	Bt.20586
C148R033	0.00135929	6.99226	UP	Desmin	DES	497091	Cfa.39656
C133R072	0.00137063	2.72019	UP	Tropomodulin-4	TMOD4	505645	Bt.87251
C225R077	0.00137288	13.7216	UP	Coronin-1A	Coro1a	155151	Rn.6990
C179R004	0.001375	2.24861	UP	Transcription factor HES-5	HES5	388585	Hs.57971
C155R129	0.00139682	2.50258	DOWN	Protein asteroid homolog 1	aste1	100006826; 100007037	Dr.118611; Dr.82089
C063R144	0.00139996	2.54881	DOWN	Tumor protein D54	Tpd52l2	66314	Mm.136648		GO:0048471: perinuclear region of cytoplasm	GO:0046982: protein heterodimerization activity; GO:0042803: protein homodimerization activity
C192R105	0.00140837	2.92515	DOWN	Transcription factor Sp5	SP5	389058	Hs.368802
C222R056	0.00142888	3.97565	UP	Lysozyme g
C252R132	0.00143035	3.09598	UP	Aldehyde dehydrogenase, mitochondrial precursor	Aldh2	29539	Rn.101781		GO:0005759: mitochondrial matrix	GO:0004029: aldehyde dehydrogenase (NAD) activity
C087R123	0.00143525	9.71825	DOWN	Homeobox protein Nkx-3.1	NKX3-1	4824	Hs.55999	GO:0007275: multicellular organismal development; GO:0006355: regulation of transcription, DNA-dependent	GO:0005634: nucleus	GO:0005515: protein binding; GO:0003700: transcription factor activity
C113R135	0.00149227	2.13892	DOWN	Regulator of chromosome condensation	RCC1
C030R167	0.00149379	2.32022	UP	Sorting nexin-1	Snx1	84471	Rn.144614
C241R063	0.0014985	5.04816	UP	Cysteine and histidine-rich domain-containing protein 1	chordc1	414542	Xl.13687
C224R131	0.00150186	24.9399	UP	Troponin C, slow skeletal and cardiac muscles	TNNC1	396032	Gga.3041
C160R086	0.00152734	2.11161	UP	Tripartite motif-containing protein 25	TRIM25	7706	Hs.528952			GO:0003700: transcription factor activity
C254R061	0.00153746	21.6103	UP	Sodium/potassium-transporting ATPase subunit alpha-1 precursor	atp1a1				GO:0016021: integral to membrane
C104R116	0.00155412	4.31265	UP	Nascent polypeptide-associated complex subunit alpha	naca
C036R162	0.00157396	2.36398	UP	Angiopoietin-related protein 2 precursor	ANGPTL2	23452	Hs.653262	GO:0007275: multicellular organismal development	GO:0005615: extracellular space	GO:0005102: receptor binding
C161R045	0.00164288	2.60693	UP	FK506-binding protein 15	FKBP15	23307	Hs.522351
C098R022	0.00165987	4.29023	UP	Adenylosuccinate synthetase isozyme 1	ADSSL1	784089	Bt.16782
C152R082	0.00166027	33.2688	UP	Myeloperoxidase precursor	MPO	4353	Hs.458272	GO:0006916: anti-apoptosis; GO:0006952: defense response; GO:0006979: response to oxidative stress	GO:0005764: lysosome; GO:0005634: nucleus	GO:0003682: chromatin binding; GO:0004601: peroxidase activity
C137R043	0.0016741	10.0947	DOWN	115802 pfam07172, GRP, Glycine rich protein family. This family of proteins includes several glycine rich proteins as well as two nodulins 16 and 24. The family also contains proteins that are induced in response to various stresses.
C061R038	0.00169986	3.60276	DOWN	E3 ubiquitin-protein ligase UHRF1	UHRF1	29128	Hs.108106	GO:0008283: cell proliferation; GO:0006357: regulation of transcription from RNA polymerase II promoter		GO:0005515: protein binding; GO:0003702: RNA polymerase II transcription factor activity; GO:0003700: transcription factor activity
C135R107	0.00170324	7.38959	UP	Probable glutamate receptor precursor
C151R009	0.00170934	3.04418	DOWN	Protein FAM29A	FAM29A	54801	Hs.533468
C038R001	0.00175082	3.08018	UP	Uncharacterized protein C8orf80	C8orf80	389643	Hs.370129
C035R056	0.00175147	11.1699	UP	Sodium/potassium-transporting ATPase subunit alpha-1 precursor	atp1a1				GO:0016021: integral to membrane
C242R082	0.00180229	5.34525	UP	Membrane protein MLC1	MLC1	23209	Hs.517729		GO:0000299: integral to membrane of membrane fraction
C002R034	0.00180244	20.2822	UP	Troponin C, slow skeletal and cardiac muscles	TNNC1	396032	Gga.3041
C259R158	0.00181668	5.58989	UP	Caveolin-1	cav1				GO:0005901: caveola; GO:0005783: endoplasmic reticulum; GO:0000139: Golgi membrane	GO:0005198: structural molecule activity
C076R046	0.00182972	2.61766	DOWN	Growth arrest and DNA-damage-inducible protein GADD45 gamma	GADD45G	504939	Bt.30720
C047R093	0.00184091	5.26954	UP	Adenosine deaminase	ada	436919	Dr.120392; Dr.88169
C114R013	0.00185636	3.53236	UP	Beta-taxilin	Txlnb	378431	Mm.283493
C123R170	0.00186038	2.66013	UP	Troponin T, fast skeletal muscle isoforms	TNNT3		Gga.39779
C255R165	0.00191071	3.21173	UP	Zinc finger protein 385D	ZNF385D	79750	Hs.21026
C089R029	0.00194346	2.00952	DOWN	Eukaryotic translation initiation factor 4H	EIF4H	653994; 7458	Hs.520943	GO:0006446: regulation of translational initiation	GO:0016281: eukaryotic translation initiation factor 4F complex	GO:0003723: RNA binding; GO:0003743: translation initiation factor activity
C151R067	0.00194419	12.166	UP	Musculoskeletal embryonic nuclear protein 1	mustn1		Xl.18075
C188R164	0.00197134	2.01026	DOWN	Methionine-R-sulfoxide reductase B1	sepx1		Dr.24956
C088R086	0.00197305	3.21216	UP	5-aminolevulinate synthase, erythroid-specific, mitochondrial precursor	alas2				GO:0005759: mitochondrial matrix
C209R080	0.00200931	2.00944	UP	Fibrinogen gamma chain precursor	fgg		Xl.5168
C109R141	0.00202539	3.35752	UP	5-aminolevulinate synthase, erythroid-specific, mitochondrial precursor	alas2				GO:0005759: mitochondrial matrix
C230R063	0.00202601	3.89364	UP	Ubiquitin-like modifier-activating enzyme 1 X	Ube1ax	22201	Mm.1104; Mm.422949; Mm.456653
C110R142	0.00202848	8.76786	UP	Four and a half LIM domains protein 1	Fhl1		Rn.54261
C167R113	0.00202964	3.77714	DOWN	Wee1-like protein kinase	wee1a		Xl.1694			GO:0004715: non-membrane spanning protein tyrosine kinase activity
C200R082	0.00203305	7.2072	UP	Transcription factor HES-5	Hes5	79225	Rn.22422
C247R121	0.00204685	2.93674	UP	Annexin A5	ANXA5	428767	Gga.1168			GO:0005515: protein binding
C114R170	0.00205525	3.39901	UP	Tropomodulin-4	TMOD4	505645	Bt.87251
C075R045	0.0020578	2.24817	UP	Coagulation factor X precursor	F10	395876	Gga.514			GO:0003804: coagulation factor Xa activity
C168R134	0.00206314	2.53866	DOWN	Cryptochrome-1	CRY1	374093	Gga.4107
C135R074	0.00207591	12.3366	UP	Kelch repeat and BTB domain-containing protein 10	Kbtbd10	117537	Rn.28875			GO:0005515: protein binding
C184R069	0.00207732	2.91945	UP	Uroporphyrinogen-III synthase	UROS	7390	Hs.501376	GO:0006780: uroporphyrinogen III biosynthetic process
C090R110	0.00209156	2.30353	DOWN	Ribose-5-phosphate isomerase	RPIA	100038014	Ssc.23972
C031R140	0.00210499	4.20861	UP	Neuronal membrane glycoprotein M6-b	GPM6B	2824	Hs.495710	GO:0007399: nervous system development	GO:0016021: integral to membrane
C196R076	0.00210686	7.15367	UP	Serine--pyruvate aminotransferase, mitochondrial precursor	AGXT				GO:0005759: mitochondrial matrix	GO:0008453: alanine-glyoxylate transaminase activity; GO:0004760: serine-pyruvate transaminase activity
C006R140	0.00211853	6.25844	UP	SPARC precursor	SPARC	282077	Bt.48850
C202R120	0.00214174	3.10431	UP	Cysteine and glycine-rich protein 1	CSRP1	615329	Bt.43234
C059R117	0.00216207	2.35503	UP	Dihydropyrimidinase-related protein 5	DPYSL5	56896	Hs.299315	GO:0007411: axon guidance; GO:0007165: signal transduction
C177R068	0.0021652	2.29446	UP	Mannose-6-phosphate isomerase	MPI	513586	Bt.48873
C022R003	0.00225164	9.83196	UP	Titin	Ttn			GO:0007512: adult heart development; GO:0055003: cardiac myofibril assembly; GO:0043056: forward locomotion; GO:0003007: heart morphogenesis; GO:0001701: in utero embryonic development; GO:0006936: muscle contraction; GO:0045214: sarcomere organization	GO:0031430: M band; GO:0005859: muscle myosin complex; GO:0030018: Z disc	GO:0005515: protein binding; GO:0005200: structural constituent of cytoskeleton
C119R082	0.00225562	4.78382	DOWN	ATP-dependent DNA helicase PIF1	pif1	326729	Dr.80157
C094R025	0.00227911	3.36082	UP	Mitochondrial 39S ribosomal protein L27	MRPL27	510058	Bt.3038
C180R065	0.00229795	3.56324	UP	Protein-tyrosine sulfotransferase 2	TPST2	540183	Bt.65031		GO:0000139: Golgi membrane	GO:0008476: protein-tyrosine sulfotransferase activity
C242R049	0.00230535	2.96765	UP	Insulin-like growth factor-binding protein 2 precursor	igfbp2	794176	Dr.115492; Dr.78120	GO:0001525: angiogenesis; GO:0040007: growth; GO:0007507: heart development
C222R020	0.0023072	6.25784	UP	Sodium/potassium-transporting ATPase subunit beta-233	atnb233			GO:0006813: potassium ion transport; GO:0006814: sodium ion transport	GO:0005890: sodium:potassium-exchanging ATPase complex	GO:0005391: sodium:potassium-exchanging ATPase activity
C131R119	0.00238008	2.18149	DOWN	Bone morphogenetic protein 2 precursor	BMP2		Gga.3950
C109R167	0.00238107	3.15431	UP	Lipoprotein lipase precursor	LPL	280843	Bt.5387	GO:0006644: phospholipid metabolic process; GO:0006641: triglyceride metabolic process		GO:0004465: lipoprotein lipase activity; GO:0004620: phospholipase activity; GO:0005543: phospholipid binding; GO:0005515: protein binding; GO:0004806: triacylglycerol lipase activity; GO:0017129: triglyceride binding
C259R028	0.00239265	6.54677	UP	Galectin-2	LGALS2	3957	Hs.531776
C076R126	0.00240094	5.28828	DOWN	4F2 cell-surface antigen heavy chain	SLC3A2	100009363	Ocu.3085	GO:0015827: tryptophan transport	GO:0016021: integral to membrane	GO:0005515: protein binding
C232R015	0.00240431	2.83418	UP	Carboxypeptidase-like protein X2 precursor	Cpxm2	55987	Mm.422752			GO:0005515: protein binding
C209R051	0.00240574	2.43215	UP	Coiled-coil domain-containing protein 80 precursor	ccdc80	368419	Dr.80749
C135R125	0.00241286	9.29826	UP	Uncharacterized protein YHR209W	YHR209W	856616
C016R093	0.00241349	2.21069	UP	Complement C4 precursor	C4	24233	Rn.160967; Rn.81052	GO:0006958: complement activation, classical pathway; GO:0045987: positive regulation of smooth muscle contraction	GO:0005576: extracellular region
C128R147	0.00243069	4.0911	UP	Complement factor I precursor	Cfi	79126	Rn.7424			GO:0003818: complement factor I activity
C155R124	0.00243683	115.938	UP	109812 pfam00769, ERM, Ezrin/radixin/moesin family. This family of proteins contain a band 4.1 domain (pfam00373), at their amino terminus. This family represents the rest of these proteins.
C145R002	0.00244459	2.0279	DOWN	119081 pfam10561, UPF0565, Uncharacterised protein family UPF0565. This family of proteins has no known function.
C098R103	0.00245404	3.3459	UP	Putative heparin-binding growth factor 1	fgf1	393733	Dr.82932	GO:0030097: hemopoiesis
C263R100	0.00245421	7.43438	UP	Xin actin-binding repeat-containing protein 1	xirp1	497637	Dr.152
C248R119	0.0024624	149.523	UP	Trichohyalin	TCHH
C227R073	0.00247538	3.77691	UP	Lipoprotein lipase precursor	LPL	4023	Hs.180878	GO:0008015: blood circulation; GO:0006644: phospholipid metabolic process; GO:0006641: triglyceride metabolic process	GO:0005576: extracellular region	GO:0008201: heparin binding; GO:0004465: lipoprotein lipase activity; GO:0004620: phospholipase activity; GO:0005102: receptor binding; GO:0004806: triacylglycerol lipase activity
C191R034	0.00248298	3.2917	DOWN	Krueppel-like factor 4	KLF4	9314	Hs.376206	GO:0007500: mesodermal cell fate determination; GO:0008285: negative regulation of cell proliferation; GO:0045892: negative regulation of transcription, DNA-dependent		GO:0016563: transcription activator activity; GO:0003700: transcription factor activity; GO:0016564: transcription repressor activity; GO:0008270: zinc ion binding
C020R008	0.00248781	6.75631	UP	Angiopoietin-related protein 7 precursor	ANGPTL7	10218	Hs.146559	GO:0006979: response to oxidative stress
C233R119	0.00249862	7.57492	UP	Collagen alpha-1(IX) chain precursor	COL9A1	1297	Hs.590892	GO:0009887: organ morphogenesis	GO:0005594: collagen type IX	GO:0005201: extracellular matrix structural constituent
C163R063	0.00251964	4.7159	UP	Fermitin family homolog 3	FERMT3	525159	Bt.2657
C160R049	0.00254518	2.62895	UP	Troponin T, cardiac muscle isoforms	TNNT2	396433	Gga.4984
C041R066	0.00256384	3.24847	UP	Sestrin-1	Sesn1	140742	Mm.139418
C239R059	0.00258161	7.55428	DOWN	Homeobox protein CDX-1	cdx1	395055	Str.121
C016R154	0.0025903	3.45817	UP	Cdc42 effector protein 3	CDC42EP3	10602	Hs.369574	GO:0007165: signal transduction	GO:0015629: actin cytoskeleton	GO:0005519: cytoskeletal regulatory protein binding
C091R148	0.002613	5.16434	DOWN	Transcription cofactor HES-6	HES6	55502	Hs.42949	GO:0006355: regulation of transcription, DNA-dependent	GO:0005667: transcription factor complex	GO:0003712: transcription cofactor activity; GO:0003700: transcription factor activity
C060R128	0.00266039	2.92376	DOWN	Protein AATF	Aatf	114512	Rn.15500
C193R082	0.00266202	4.33448	UP	Otoancorin precursor	OTOA	146183	Hs.408336		GO:0016324: apical plasma membrane
C041R092	0.00266862	3.75763	UP	Sarcospan	SSPN	8082	Hs.183428	GO:0007155: cell adhesion; GO:0006936: muscle contraction	GO:0016010: dystrophin-associated glycoprotein complex; GO:0005887: integral to plasma membrane; GO:0030133: transport vesicle
C103R068	0.00268196	2.4574	DOWN	Protein SYS1 homolog	SYS1	90196	Hs.655055		GO:0000139: Golgi membrane
C183R027	0.00270185	7.55292	UP	Chondromodulin-1 precursor	lect1	114448	Dr.76996
C039R166	0.00271245	3.01372	UP	Ras-related protein Rab-11B					GO:0005886: plasma membrane
C195R147	0.00272539	3.0122	DOWN	Glycosyltransferase-like domain-containing protein 1	gtdc1	550132	Dr.133173
C196R087	0.00274817	5.10389	UP	Coagulation factor VII precursor	F7					GO:0003802: coagulation factor VIIa activity
C029R159	0.00276637	2.20523	UP	Synapse-associated protein 1	SYAP1	94056	Hs.659466
C239R018	0.00276812	2.54141	UP	Protein Tob1	TOB1	10140	Hs.531550; Hs.653129; Hs.701216	GO:0008285: negative regulation of cell proliferation		GO:0005070: SH3/SH2 adaptor activity
C139R146	0.00277045	2.01998	DOWN	Multidrug resistance-associated protein 4	ABCC4	10257	Hs.508423; Hs.687550		GO:0005624: membrane fraction; GO:0005886: plasma membrane; GO:0031088: platelet dense granule membrane	GO:0016404: 15-hydroxyprostaglandin dehydrogenase (NAD+) activity
C184R062	0.00278097	15.2929	UP	Complement factor D precursor	CFD		Ssc.11074			GO:0003817: complement factor D activity
C012R086	0.00280279	3.22148	UP	Plasma membrane calcium-transporting ATPase 1	Atp2b1	29598	Rn.7208		GO:0005886: plasma membrane
C253R048	0.00281533	5.07645	UP	Tropomodulin-4	TMOD4	505645	Bt.87251
C205R077	0.00283332	3.33601	UP	Annexin A9	ANXA9	528055	Bt.49340
C112R143	0.00284547	8.44982	UP	Decorin precursor	DCN	100034120	Eca.4010
C026R138	0.00287005	13.7306	UP	Gamma-crystallin M3
C182R144	0.00291187	2.69039	DOWN	Pyridoxal kinase	PDXK	514168	Bt.74137
C180R147	0.00294302	7.04716	DOWN	DNA replication factor Cdt1	Cdt1	67177	Mm.21873	GO:0000076: DNA replication checkpoint; GO:0007090: regulation of S phase of mitotic cell cycle	GO:0005634: nucleus; GO:0005657: replication fork	GO:0003677: DNA binding; GO:0005515: protein binding
C175R023	0.00295379	5.26627	UP	Fox-1 homolog-like protein 1	fox1l	407613	Dr.30455
C147R057	0.00296996	2.05108	UP	Actin, alpha cardiac muscle 1	Actc1	29275	Rn.3114
C154R009	0.00298744	2.13056	UP	Radixin	RDX	517111	Bt.35977		GO:0005886: plasma membrane
C164R091	0.00299579	6.41913	DOWN	2-acylglycerol O-acyltransferase 2-A	mogat2-A	735031	Xl.53818		GO:0005789: endoplasmic reticulum membrane	GO:0003846: 2-acylglycerol O-acyltransferase activity
C038R165	0.00299839	2.78972	UP	Protein NDRG2	ndrg2	494050	Dr.133822
C156R076	0.00300399	2.12301	UP	Excitatory amino acid transporter 2	SLC1A2	6506	Hs.502338	GO:0015813: L-glutamate transport; GO:0007268: synaptic transmission	GO:0005624: membrane fraction	GO:0005313: L-glutamate transmembrane transporter activity
C051R144	0.00303592	2.25893	UP	Protein Z-dependent protease inhibitor precursor	Serpina10	217847	Mm.29094
C121R009	0.00306193	2.202	DOWN	U4/U6.U5 tri-snRNP-associated protein 1	Sart1	29678	Rn.25144
C020R010	0.00306739	3.74584	DOWN	putative transmembrane protein, DUF1295 family protein				GO:0008150: biological_process; GO:0006972: hyperosmotic response	GO:0016021: integral to membrane	GO:0003674: molecular_function
C084R118	0.00306795	2.18391	UP	Laminin subunit beta-4 precursor	lamb4	286831	Dr.120997
C177R125	0.00306928	3.07932	UP	Protocadherin-18 precursor	PCDH18	54510	Hs.591691	GO:0007420: brain development		GO:0005515: protein binding
C071R152	0.00309951	2.5181	UP	Translocator protein	Tspo	24230	Rn.1820		GO:0031966: mitochondrial membrane
C045R036	0.00310396	2.11752	UP	Alanine--glyoxylate aminotransferase 2-like 1	agxt2l1	393421	Dr.106780
C225R103	0.00311871	2.65766	DOWN	Glucosidase 2 subunit beta precursor	Prkcsh	19089	Mm.214593	GO:0006491: N-glycan processing	GO:0017177: alpha-glucosidase II complex	GO:0004558: alpha-glucosidase activity; GO:0005515: protein binding
C034R070	0.00312468	8.51362	UP	Leucine-rich repeat neuronal protein 1 precursor	LRRN1	539619	Bt.17579
C093R034	0.00313126	3.11299	UP	Hepatocyte nuclear factor 1-alpha	hnf1a
C103R018	0.00313217	5.01381	DOWN	Forkhead box protein P1-B	foxp1b	569047	Dr.106330
C260R055	0.00316694	8.1685	UP	Myosin-binding protein C, cardiac-type	MYBPC3	396013	Gga.39829	GO:0032781: positive regulation of ATPase activity; GO:0032971: regulation of muscle filament sliding		GO:0001671: ATPase activator activity
C137R028	0.00319701	3.94714	UP	Neuroblast differentiation-associated protein AHNAK	AHNAK	79026	Hs.502756	GO:0007399: nervous system development	GO:0005634: nucleus
C063R071	0.00321964	5.65574	UP	Beta-crystallin B1	CRYBB1	780429	Ssc.22340
C208R092	0.00322823	2.59595	DOWN	Sulfide:quinone oxidoreductase, mitochondrial precursor	SQRDL	58472	Hs.511251
C089R119	0.00326671	8.05512	UP	Trichohyalin	TCHH		Hs.432416; Hs.553300		GO:0005856: cytoskeleton	GO:0005509: calcium ion binding
C215R159	0.00328107	3.5815	DOWN	Polysialoglycoprotein precursor
C059R168	0.00328158	2.00491	DOWN	mRNA turnover protein 4 homolog	MRTO4	51154	Hs.463797
C237R016	0.00329547	3.04943	UP	Uroporphyrinogen-III synthase	UROS	7390	Hs.501376	GO:0006780: uroporphyrinogen III biosynthetic process
C230R101	0.00330261	5.28722	DOWN	Endonuclease/exonuclease/phosphatase family domain-containing protein 1	eepd1	402965	Dr.124693
C087R070	0.0033066	3.70318	UP	Troponin I, slow skeletal muscle	Tnni1	29388	Rn.4035
C181R120	0.00331162	3.20747	UP	Transposable element Tcb1 transposase
C062R154	0.00333169	13.0767	UP	Hemoglobin subunit alpha-D	HBAD
C064R122	0.00334635	2.49885	UP	40S ribosomal protein S2	rps2
C214R144	0.0033731	3.0035	UP	Zinc transporter ZIP5 precursor	Slc39a5	72002	Mm.22983	GO:0006882: cellular zinc ion homeostasis; GO:0006829: zinc ion transport	GO:0016323: basolateral plasma membrane	GO:0005385: zinc ion transmembrane transporter activity
C138R089	0.00337576	3.37333	UP	Glutathione S-transferase P 1
C200R120	0.00339473	3.94546	DOWN	Gastrulation-specific protein G12	g12	30600	Dr.75062
C082R154	0.00341434	2.27243	DOWN	Uncharacterized protein C2orf47 homolog, mitochondrial precursor		301418	Rn.129346
C029R028	0.0034154	9.88863	UP	Adenylosuccinate lyase	ADSL	396540	Gga.2721
C075R032	0.00342406	2.31404	DOWN	Surfeit locus protein 6 homolog	surf6
C189R138	0.00343272	7.62597	UP	Nicotinamide N-methyltransferase	Nnmt	18113	Mm.458542			GO:0008112: nicotinamide N-methyltransferase activity
C179R026	0.00345794	2.88186	UP	Galectin-9-like protein			Hs.656100
C037R117	0.0034675	3.35089	UP	BCL2/adenovirus E1B 19 kDa protein-interacting protein 3	Bnip3	12176	Mm.378890	GO:0006338: chromatin remodeling; GO:0051607: defense response to virus; GO:0006309: DNA fragmentation during apoptosis; GO:0006917: induction of apoptosis; GO:0045837: negative regulation of membrane potential; GO:0008634: negative regulation of survi...	GO:0030425: dendrite; GO:0031307: integral to mitochondrial outer membrane; GO:0005635: nuclear envelope; GO:0005654: nucleoplasm	GO:0046982: protein heterodimerization activity; GO:0042803: protein homodimerization activity
C115R138	0.00347619	2.87537	UP	Myosin-binding protein C, cardiac-type	MYBPC3	396013	Gga.39829	GO:0032781: positive regulation of ATPase activity; GO:0032971: regulation of muscle filament sliding		GO:0001671: ATPase activator activity
C266R149	0.00349938	5.21585	UP	Coproporphyrinogen III oxidase, mitochondrial precursor	CPOX	1371	Hs.476982	GO:0006783: heme biosynthetic process	GO:0005739: mitochondrion	GO:0004109: coproporphyrinogen oxidase activity
C032R054	0.00351014	2.11485	UP	Glycogen debranching enzyme	AGL	178	Hs.904		GO:0043033: isoamylase complex	GO:0004133: glycogen debranching enzyme activity
C233R106	0.00353433	13.7535	UP	Sodium/potassium-transporting ATPase subunit alpha-1 precursor	atp1a1				GO:0016021: integral to membrane
C155R143	0.00354408	2.46301	UP	Transgelin	TAGLN	513463	Bt.16055
C264R065	0.00354439	4.28516	UP	vsg1				GO:0007219: Notch signaling pathway	GO:0005575: cellular_component	GO:0003674: molecular_function
C149R123	0.00356193	5.84942	UP	Nexilin	Nexn	246172	Rn.107975	GO:0030334: regulation of cell migration; GO:0051493: regulation of cytoskeleton organization	GO:0005924: cell-substrate adherens junction
C249R028	0.00357205	2.12692	UP	Pleckstrin homology domain-containing family B member 2	PLEKHB2	424758	Gga.9947
C132R158	0.00359633	3.27176	UP	Protein phosphatase methylesterase 1	Ppme1	72590	Mm.177502; Mm.391621	GO:0006482: protein amino acid demethylation		GO:0051722: protein C-terminal methylesterase activity; GO:0051721: protein phosphatase 2A binding
C233R065	0.00361396	6.5116	UP	Collagen alpha-2(VI) chain precursor	COL6A2	396292	Gga.4257
C099R041	0.00365272	4.66987	UP	Dysbindin	DTNBP1	506612	Bt.38575
C018R136	0.00366165	6.11385	UP	titin b				GO:0014866: skeletal myofibril assembly
C088R064	0.00368662	7.8335	UP	Calcipressin-2	RCAN2
C186R170	0.00375138	3.64973	UP	Potassium voltage-gated channel subfamily G member 2	KCNG2	395902	Gga.2713
C240R058	0.0037779	9.58768	UP	100015 cd02186, alpha_tubulin, The tubulin superfamily includes five distinct families, the alpha-, beta-, gamma-, delta-, and epsilon-tubulins and a sixth family (zeta-tubulin) which is present only in kinetoplastid protozoa. The alpha- and beta-tubul...
C154R105	0.00378209	3.44065	DOWN	Baculoviral IAP repeat-containing protein 4	Birc4	63879	Rn.91239
C213R159	0.00378273	3.03723	UP	Lysozyme g
C209R087	0.00378463	4.0391	UP	Lysozyme g
C160R030	0.00378594	2.89794	UP	Lysozyme g
C088R034	0.00381351	2.51659	DOWN	Probable ATP-dependent RNA helicase DDX46	ddx46	321948	Dr.75190		GO:0016607: nuclear speck
C025R036	0.00384757	3.39259	UP	PTRF/SDPR family protein	zgc:158664	570392	Dr.40921
C235R096	0.00384834	4.05534	UP	Neuron-specific protein family member 1	NSG1	395251	Gga.39313		GO:0000139: Golgi membrane
C037R137	0.00387521	2.02202	DOWN	TRM112-like protein		627985	Mm.318804; Mm.371597
C157R054	0.00389358	4.16892	UP	Actin, alpha sarcomeric/cardiac		779129	Xl.70068
C217R121	0.00389464	5.29439	UP	Sodium/potassium-transporting ATPase subunit alpha-1 precursor	atp1a1			GO:0030641: regulation of cellular pH; GO:0030317: sperm motility	GO:0016021: integral to membrane
C162R162	0.00389763	4.41384	UP	Xin actin-binding repeat-containing protein 1	xirp1	497637	Dr.152
C189R139	0.00391501	6.7787	UP	Collagenase 3 precursor	mmp13		Xl.21626
C037R124	0.00393169	3.69736	UP	Glutamine-rich protein 2	QRICH2	84074	Hs.252739			GO:0005515: protein binding
C096R157	0.00393269	2.53782	UP	Histo-blood group ABO system transferase	ABO	28	Hs.654423	GO:0006486: protein amino acid glycosylation	GO:0005576: extracellular region; GO:0030173: integral to Golgi membrane	GO:0004381: fucosylgalactoside 3-alpha-galactosyltransferase activity; GO:0004380: glycoprotein-fucosylgalactoside alpha-N-acetylgalactosaminyltransferase activity
C074R165	0.00395397	2.46183	UP	ADAM 10 precursor	adam10	399187	Xl.51047	GO:0006509: membrane protein ectodomain proteolysis; GO:0007162: negative regulation of cell adhesion; GO:0007219: Notch signaling pathway; GO:0006468: protein amino acid phosphorylation	GO:0009986: cell surface; GO:0005798: Golgi-associated vesicle; GO:0005634: nucleus	GO:0008237: metallopeptidase activity; GO:0042803: protein homodimerization activity; GO:0019901: protein kinase binding
C252R061	0.00398534	2.56437	UP	GTP cyclohydrolase 1 feedback regulatory protein	gchfr	393735	Dr.82968
C062R107	0.00398763	3.01912	UP	Plasminogen precursor	Plg	18815	Mm.971	GO:0007596: blood coagulation; GO:0006917: induction of apoptosis; GO:0046716: muscle maintenance; GO:0045445: myoblast differentiation; GO:0016525: negative regulation of angiogenesis; GO:0042246: tissue regeneration	GO:0005615: extracellular space	GO:0005515: protein binding
C260R133	0.00400924	4.86869	UP	113864 pfam05109, Herpes_BLLF1, Herpes virus major outer envelope glycoprotein (BLLF1). This family consists of the BLLF1 viral late glycoprotein, also termed gp350/220. It is the most abundantly expressed glycoprotein in the viral envelope of the Her...
C149R011	0.00401813	2.20178	DOWN	Tripartite motif-containing protein 37	Trim37	68729	Mm.17436
C193R116	0.00402008	3.54992	UP	Serine/threonine-protein kinase N1	PKN1	5585	Hs.466044	GO:0007257: activation of JUN kinase activity		GO:0005515: protein binding; GO:0004672: protein kinase activity
C151R033	0.00403453	2.47881	UP	Dehydrogenase/reductase SDR family member 7B	DHRS7B	522283	Bt.43535		GO:0005778: peroxisomal membrane
C026R044	0.00404182	3.37468	DOWN	Protein YIPF5	yipf5	393265	Dr.104975		GO:0005789: endoplasmic reticulum membrane; GO:0000139: Golgi membrane
C166R153	0.00404772	3.60327	DOWN	Growth arrest and DNA-damage-inducible protein GADD45 alpha	GADD45A	1647	Hs.80409	GO:0006915: apoptosis; GO:0007050: cell cycle arrest; GO:0006281: DNA repair; GO:0000079: regulation of cyclin-dependent protein kinase activity	GO:0005634: nucleus
C203R087	0.00407871	2.37133	UP	Gelsolin precursor	GSN	395774	Gga.4451
C074R081	0.00408974	2.23884	UP	CXXC-type zinc finger protein 5	CXXC5	51523	Hs.189119
C114R148	0.00410837	3.0389	UP	Fatty acid-binding protein, heart	fabp3
C071R111	0.00415239	6.17169	UP	Lens fiber membrane intrinsic protein	Lim2	114903	Rn.9688
C107R116	0.004174	2.24517	DOWN	Endonuclease/exonuclease/phosphatase family domain-containing protein 1	eepd1	402965	Dr.124693
C247R055	0.00418654	3.75158	UP	Granulins precursor	GRN	2896	Hs.514220	GO:0007165: signal transduction		GO:0008083: growth factor activity
C033R037	0.00420393	2.09277	DOWN	Phosphatidylinositol-5-phosphate 4-kinase type-2 gamma	pip4k2c	373124	Dr.4621			GO:0016309: 1-phosphatidylinositol-5-phosphate 4-kinase activity
C111R158	0.00421313	6.72327	UP	Fibroblast growth factor-binding protein 2 precursor	FGFBP2	395094	Gga.8447
C174R124	0.00421372	2.19355	DOWN	Evolutionarily conserved signaling intermediate in Toll pathway, mitochondrial precursor	ecsit	569243	Dr.105286	GO:0051341: regulation of oxidoreductase activity	GO:0005739: mitochondrion; GO:0005634: nucleus	GO:0016651: oxidoreductase activity, acting on NADH or NADPH
C210R169	0.00422388	4.45926	UP	CCAAT/enhancer-binding protein beta	Cebpb	12608	Mm.439656	GO:0006916: anti-apoptosis; GO:0001892: embryonic placenta development; GO:0045444: fat cell differentiation; GO:0006917: induction of apoptosis; GO:0030182: neuron differentiation; GO:0045944: positive regulation of transcription from RNA polymerase I...	GO:0005737: cytoplasm; GO:0005634: nucleus	GO:0046982: protein heterodimerization activity; GO:0042803: protein homodimerization activity; GO:0003705: RNA polymerase II transcription factor activity, enhancer binding; GO:0043565: sequence-specific DNA binding; GO:0016563: transcription activato...
C034R046	0.00423833	3.29291	DOWN	DNA excision repair protein ERCC-6-like	ercc6l	100005291	Dr.38615
C162R131	0.00424561	4.28325	UP	Cadherin-17 precursor	CDH17	1015	Hs.591853	GO:0007155: cell adhesion; GO:0006810: transport		GO:0005215: transporter activity
C101R099	0.00424745	2.27363	UP	Diamine acetyltransferase 2	SAT2	359722	Bt.11576			GO:0004145: diamine N-acetyltransferase activity
C013R018	0.00425161	2.67148	UP	Tropomodulin-4	TMOD4	505645	Bt.87251
C036R140	0.00425867	2.43469	DOWN	47891 smart00595, MADF, subfamily of SANT domain .
C207R051	0.00426148	2.05622	UP	Peroxisomal membrane protein 2	PXMP2	508609	Bt.48768		GO:0005778: peroxisomal membrane
C212R112	0.00433202	3.86905	UP	Myocyte-specific enhancer factor 2A	Mef2a	17258	Mm.132788; Mm.426509; Mm.456109; Mm.458789	GO:0045941: positive regulation of transcription; GO:0006355: regulation of transcription, DNA-dependent	GO:0005634: nucleus	GO:0005515: protein binding; GO:0016563: transcription activator activity; GO:0003700: transcription factor activity
C097R103	0.00433229	4.05518	UP	Fructose-bisphosphate aldolase A	ALDOA	100009055	Ocu.864
C063R055	0.00433322	3.39606	DOWN	Protein FAM109A	FAM109A	144717	Hs.700878
C066R040	0.00435015	4.13774	UP	Fatty acid desaturase 2	FADS2	9415	Hs.502745	GO:0006636: unsaturated fatty acid biosynthetic process	GO:0005887: integral to plasma membrane; GO:0005624: membrane fraction
C125R129	0.00435444	2.41654	DOWN	Plastin-1	PLS1	5357	Hs.203637			GO:0051015: actin filament binding; GO:0005200: structural constituent of cytoskeleton
C177R103	0.00438467	4.67194	UP	Rho guanine nucleotide exchange factor 4	ARHGEF4	50649	Hs.469935	GO:0007242: intracellular signaling cascade		GO:0019904: protein domain specific binding; GO:0005089: Rho guanyl-nucleotide exchange factor activity
C165R017	0.00439885	3.5512	UP	Beta-crystallin A3-1
C189R156	0.0044149	6.70784	UP	Collagen alpha-2(I) chain precursor	col1a2
C205R094	0.00441764	3.16013	UP	Reticulon-1	Rtn1	104001	Mm.221275		GO:0005783: endoplasmic reticulum
C204R032	0.00443738	2.56197	UP	Actin, alpha sarcomeric/cardiac		779129	Xl.70068
C220R170	0.00446964	5.63371	UP	Uroporphyrinogen decarboxylase	urod	30617	Dr.2166
C197R020	0.00448665	2.0907	UP	Complement C4-A precursor	C4A	720	Hs.534847; Hs.655564
C043R082	0.0045043	3.54607	UP	Protein mab-21-like 2	mab21l2	117234	Dr.15056	GO:0001654: eye development
C195R027	0.00451688	4.2234	UP	Protein S100-A11	S100A11	100008975	Ocu.2358
C102R119	0.00452989	4.18577	UP	Titin	Ttn			GO:0007512: adult heart development; GO:0055003: cardiac myofibril assembly; GO:0043056: forward locomotion; GO:0003007: heart morphogenesis; GO:0001701: in utero embryonic development; GO:0006936: muscle contraction; GO:0045214: sarcomere organization	GO:0031430: M band; GO:0005859: muscle myosin complex; GO:0030018: Z disc	GO:0005515: protein binding; GO:0005200: structural constituent of cytoskeleton
C035R072	0.00453108	2.76707	DOWN	Dapper homolog 1	dact1		Dr.88844	GO:0016055: Wnt receptor signaling pathway
C253R028	0.00453997	2.1514	UP	Transcription factor BTF3 homolog 4	btf3l4	100006097; 100006374; 393667	Dr.101641; Dr.79992
C020R169	0.00454516	4.65424	DOWN	Tripartite motif-containing protein 36	Trim36	28105	Mm.277382	GO:0007340: acrosome reaction	GO:0001669: acrosome
C124R057	0.00457114	2.55369	DOWN	Proactivator polypeptide precursor	PSAP	281433	Bt.42764			GO:0004557: alpha-galactosidase activity; GO:0004565: beta-galactosidase activity; GO:0004098: cerebroside-sulfatase activity; GO:0004336: galactosylceramidase activity; GO:0004348: glucosylceramidase activity; GO:0004767: sphingomyelin phosphodiestera...
C099R120	0.00457124	2.73242	DOWN	UCHL5-interacting protein	UCHL5IP	55559	Hs.170835	GO:0042177: negative regulation of protein catabolic process; GO:0043161: proteasomal ubiquitin-dependent protein catabolic process	GO:0005622: intracellular	GO:0031996: thioesterase binding
C120R107	0.00458558	4.25484	UP	Tumor necrosis factor, alpha-induced protein 8-like protein 2	tnfaip8l2	595002	Str.37808
C198R062	0.00459348	2.15393	DOWN	Ceruloplasmin precursor	CP	1356	Hs.558314	GO:0006879: cellular iron ion homeostasis	GO:0005615: extracellular space	GO:0004322: ferroxidase activity
C021R101	0.00461281	3.50471	UP	Procollagen C-endopeptidase enhancer 1 precursor	PCOLCE	5118	Hs.202097	GO:0007275: multicellular organismal development
C152R166	0.00462166	5.06218	DOWN	Protein S100-A1	s100a1
C135R100	0.00462261	2.61245	DOWN	ATP-dependent RNA helicase DDX55	ddx55	286745	Dr.16883
C128R078	0.00465465	4.64724	UP	Tropomyosin-1 alpha chain
C095R011	0.00466702	22.3263	UP	Trans-1,2-dihydrobenzene-1,2-diol dehydrogenase	dhdh	449558	Dr.13011			GO:0047837: D-xylose 1-dehydrogenase (NADP+) activity; GO:0047115: trans-1,2-dihydrobenzene-1,2-diol dehydrogenase activity
C028R091	0.00466708	5.72775	UP	Myosin regulatory light chain 2, ventricular/cardiac muscle isoform	MYL2	4633	Hs.75535	GO:0055003: cardiac myofibril assembly; GO:0060047: heart contraction; GO:0030308: negative regulation of cell growth; GO:0006942: regulation of striated muscle contraction; GO:0055010: ventricular cardiac muscle morphogenesis	GO:0016459: myosin complex; GO:0030017: sarcomere	GO:0003785: actin monomer binding; GO:0005509: calcium ion binding; GO:0032036: myosin heavy chain binding; GO:0008307: structural constituent of muscle
C024R053	0.00469785	2.63486	DOWN	Retinol-binding protein I, cellular	Rbp1	100045055; 19659	Mm.279741	GO:0042572: retinol metabolic process		GO:0005501: retinoid binding
C151R030	0.00470295	16.5118	UP	Guanine nucleotide-binding protein alpha-13 subunit	GNA13	10672	Hs.515018	GO:0006928: cell motion; GO:0007165: signal transduction		GO:0003924: GTPase activity; GO:0005515: protein binding
C261R071	0.00472258	3.89852	UP	Tropomodulin-4	TMOD4	505645	Bt.87251
C234R106	0.00477566	3.11922	UP	Keratin, type I cytoskeletal 13	krt13
C086R167	0.00478334	2.09186	DOWN	TRM112-like protein		627985	Mm.318804; Mm.371597
C085R091	0.00479315	4.34235	UP	40S ribosomal protein S2	rps2
C043R095	0.00480595	4.96042	UP	Xin actin-binding repeat-containing protein 2	XIRP2	129446	Hs.628490; Hs.73680
C262R132	0.00485616	2.57063	UP	Zinc finger E-box-binding homeobox 2	ZEB2	9839	Hs.34871	GO:0016481: negative regulation of transcription; GO:0007399: nervous system development	GO:0005634: nucleus	GO:0019208: phosphatase regulator activity; GO:0046332: SMAD binding
C018R115	0.00486589	4.70214	UP	Collagenase 3 precursor	mmp13		Xl.21626
C049R041	0.00488119	2.90345	UP	Solute carrier family 40 member 1	slc40a1	58153	Dr.81317	GO:0035162: embryonic hemopoiesis; GO:0042541: hemoglobin biosynthetic process; GO:0006826: iron ion transport; GO:0043362: nucleate erythrocyte maturation		GO:0005381: iron ion transmembrane transporter activity
C095R105	0.00488506	2.00311	DOWN	Serine/threonine-protein kinase Pim-3	PIM3
C248R098	0.00493766	2.32179	UP	Kelch-like ECH-associated protein 1	KEAP1
C077R143	0.00496484	2.21605	DOWN	Calmodulin-regulated spectrin-associated protein 1-like protein 1	Camsap1l1		Mm.144143
C214R148	0.00497577	3.8239	UP	Protachykinin-1 precursor	TAC1	100009275	Ocu.2078
C261R017	0.00498844	4.25138	UP	109083 pfam00014, Kunitz_BPTI, Kunitz/Bovine pancreatic trypsin inhibitor domain. Indicative of a protease inhibitor, usually a serine protease inhibitor. Structure is a disulfide rich alpha+beta fold. BPTI (bovine pancreatic trypsin inhibitor) is an ...
C102R112	0.00500723	7.17844	UP	7-dehydrocholesterol reductase	dhcr7	394844	Str.43032		GO:0005789: endoplasmic reticulum membrane	GO:0047598: 7-dehydrocholesterol reductase activity
C162R029	0.00503238	2.48536	DOWN	Solute carrier family 22 member 7	SLC22A7		Bt.29906		GO:0016323: basolateral plasma membrane
C208R113	0.00503464	3.07993	DOWN	Interferon-induced guanylate-binding protein 1	GBP1				GO:0005886: plasma membrane
C025R066	0.00504657	4.13001	DOWN	Solute carrier organic anion transporter family member 1C1	SLCO1C1	53919	Hs.47261
C251R080	0.00504853	8.2467	UP	Myosin regulatory light chain 2, atrial isoform	MYL7	58498	Hs.75636	GO:0030048: actin filament-based movement; GO:0006939: smooth muscle contraction	GO:0031672: A band; GO:0016459: myosin complex	GO:0042623: ATPase activity, coupled; GO:0005509: calcium ion binding; GO:0000146: microfilament motor activity
C008R143	0.00506683	5.1121	UP	Beta-crystallin B1	Crybb1	25421	Rn.10602
C235R111	0.00508451	16.1538	UP	Intermediate filament protein ON3
C197R071	0.00514391	3.43859	UP	Inter-alpha-trypsin inhibitor heavy chain H2 precursor	Itih2	16425	Mm.182043
C150R103	0.0051539	2.18355	UP	Lysosome membrane protein 2	SCARB2	950	Hs.349656		GO:0005887: integral to plasma membrane; GO:0005624: membrane fraction	GO:0005515: protein binding
C016R122	0.00515932	2.17872	UP	Sphingosine 1-phosphate receptor Edg-1	edg1	64617	Dr.77753	GO:0007186: G-protein coupled receptor protein signaling pathway	GO:0016021: integral to membrane	GO:0001619: lysosphingolipid and lysophosphatidic acid receptor activity
C117R121	0.00522069	5.86478	DOWN	Alpha-tocopherol transfer protein	TTPA	7274	Hs.69049	GO:0006629: lipid metabolic process; GO:0006810: transport		GO:0008431: vitamin E binding
C147R060	0.00523283	2.83567	UP	111804 pfam02956, TT_ORF1, TT viral orf 1. TT virus (TTV), isolated initially from a Japanese patient with hepatitis of unknown aetiology, has since been found to infect both healthy and diseased individuals and numerous prevalence studies have raised...
C229R103	0.00527318	2.80652	UP	Acetyl-coenzyme A synthetase 2-like, mitochondrial precursor	ACSS1	84532	Hs.529353		GO:0005759: mitochondrial matrix
C118R115	0.00527584	4.86437	UP	Titin	TTN	7273	Hs.654592	GO:0007067: mitosis; GO:0030239: myofibril assembly; GO:0046777: protein amino acid autophosphorylation; GO:0006941: striated muscle contraction	GO:0000794: condensed nuclear chromosome; GO:0030018: Z disc	GO:0051393: alpha-actinin binding; GO:0005524: ATP binding; GO:0005516: calmodulin binding; GO:0042802: identical protein binding; GO:0017022: myosin binding; GO:0004674: protein serine/threonine kinase activity; GO:0008307: structural constituent of m...
C098R074	0.00527841	2.07249	DOWN	Interferon-induced 35 kDa protein homolog	Ifi35	70110	Mm.45558
C247R168	0.00529885	6.44646	UP	Tubulin alpha chain
C211R045	0.00531336	3.26542	UP	Peroxisomal membrane protein 2	PXMP2	508609	Bt.48768		GO:0005778: peroxisomal membrane
C033R067	0.00531735	5.71862	UP	Titin	Ttn			GO:0007512: adult heart development; GO:0055003: cardiac myofibril assembly; GO:0043056: forward locomotion; GO:0003007: heart morphogenesis; GO:0001701: in utero embryonic development; GO:0006936: muscle contraction; GO:0045214: sarcomere organization	GO:0031430: M band; GO:0005859: muscle myosin complex; GO:0030018: Z disc	GO:0005515: protein binding; GO:0005200: structural constituent of cytoskeleton
C266R135	0.00534205	4.59077	UP	Hydroxyacid oxidase 2	HAO2	509481	Bt.46051			GO:0003973: (S)-2-hydroxy-acid oxidase activity
C036R120	0.00534489	4.31609	UP	PDZ and LIM domain protein 3	pdlim3	444755	Xl.47333
C020R170	0.00535878	3.03684	DOWN	Threonyl-tRNA synthetase, cytoplasmic	TARS	6897	Hs.481860		GO:0005737: cytoplasm; GO:0005625: soluble fraction	GO:0005515: protein binding
C151R089	0.00536408	2.31356	DOWN	Claudin-3	CLDN3	403648	Cfa.3513	GO:0016338: calcium-independent cell-cell adhesion	GO:0005923: tight junction	GO:0042802: identical protein binding
C194R123	0.0053708	4.19258	UP	Arylacetamide deacetylase-like 1	AADACL1	57552	Hs.444099
C024R153	0.00537427	3.7694	UP	Nebulin	NEB		Hs.588655; Hs.654592	GO:0030832: regulation of actin filament length; GO:0007525: somatic muscle development	GO:0015629: actin cytoskeleton; GO:0030018: Z disc	GO:0005515: protein binding; GO:0008307: structural constituent of muscle
C073R130	0.00537676	2.27356	DOWN	Histone H2A
C111R029	0.00539781	2.56432	UP	Collagen alpha-1(XXV) chain	Col25a1	77018	Mm.317073		GO:0005615: extracellular space; GO:0005887: integral to plasma membrane	GO:0001540: beta-amyloid binding; GO:0008201: heparin binding
C256R149	0.00540517	3.87338	UP	2-hydroxyacyl-CoA lyase 1	HACL1	26061	Hs.63290	GO:0001561: fatty acid alpha-oxidation	GO:0005777: peroxisome	GO:0016830: carbon-carbon lyase activity; GO:0042802: identical protein binding; GO:0030976: thiamin pyrophosphate binding
C028R016	0.00542457	5.70213	DOWN	4F2 cell-surface antigen heavy chain	SLC3A2	100009363	Ocu.3085	GO:0015827: tryptophan transport	GO:0016021: integral to membrane	GO:0005515: protein binding
C250R081	0.00542873	2.21251	UP	Myosin regulatory light chain 2, smooth muscle isoform	MYL9	10398	Hs.504687	GO:0006937: regulation of muscle contraction	GO:0005859: muscle myosin complex	GO:0008307: structural constituent of muscle
C256R064	0.00544002	57.7391	UP	Trichohyalin	TCHH		Hs.432416; Hs.553300		GO:0005856: cytoskeleton	GO:0005509: calcium ion binding
C224R097	0.0054796	10.9895	UP	Lysosome-associated membrane glycoprotein 3 precursor	LAMP3	27074	Hs.518448	GO:0008283: cell proliferation	GO:0005765: lysosomal membrane
C154R077	0.00548429	2.59551	DOWN	Serine/threonine-protein kinase Pim-3	PIM3
C075R038	0.00553291	2.20249	UP	Histone H1				GO:0050829: defense response to Gram-negative bacterium; GO:0050830: defense response to Gram-positive bacterium; GO:0006805: xenobiotic metabolic process	GO:0005576: extracellular region
C142R032	0.00553722	2.73712	UP	Cysteine and histidine-rich domain-containing protein 1	CHORDC1	505144	Bt.9105
C075R128	0.00555788	5.02261	DOWN	Cyclin-dependent kinase inhibitor 1C				GO:0000079: regulation of cyclin-dependent protein kinase activity; GO:0000080: G1 phase of mitotic cell cycle; GO:0007050: cell cycle arrest; GO:0030511: positive regulation of transforming growth factor beta receptor signaling pathway; GO:0050680: ne...	GO:0005730: nucleolus; GO:0005737: cytoplasm	GO:0004861: cyclin-dependent protein kinase inhibitor activity; GO:0005515: protein binding
C125R031	0.00561871	4.46512	UP	Coronin-1A	Coro1a	155151	Rn.6990
C114R097	0.00563277	2.5785	DOWN	Interferon-induced very large GTPase 1	GVIN1		Hs.494757
C141R015	0.00564308	2.44001	DOWN	Interferon-induced helicase C domain-containing protein 1	IFIH1	64135	Hs.163173
C052R125	0.00566627	10.37	UP	H2.0-like homeobox protein	Hlx	364069	Rn.35243
C051R029	0.00566821	2.00191	UP	Protein S100-B	S100b	25742	Rn.8937	GO:0007611: learning or memory	GO:0005737: cytoplasm	GO:0048156: tau protein binding; GO:0008270: zinc ion binding
C078R008	0.00566896	2.10906	UP	Calpain-1 catalytic subunit	CAPN1	281661	Bt.252		GO:0005886: plasma membrane
C176R053	0.00567904	9.79858	UP	Myeloperoxidase precursor	MPO	4353	Hs.458272	GO:0006916: anti-apoptosis; GO:0006952: defense response; GO:0006979: response to oxidative stress	GO:0005764: lysosome; GO:0005634: nucleus	GO:0003682: chromatin binding; GO:0004601: peroxidase activity
C021R003	0.00570491	2.41919	DOWN	Kinetochore-associated protein NSL1 homolog	NSL1	25936	Hs.497692		GO:0000444: MIS12/MIND type complex	GO:0005515: protein binding
C100R072	0.0057091	4.33045	UP	Cadherin-17 precursor	CDH17	1015	Hs.591853	GO:0007155: cell adhesion; GO:0006810: transport		GO:0005215: transporter activity
C234R132	0.00573142	4.2319	UP	phenylalanine hydroxylase				GO:0042221: response to chemical stimulus
C028R050	0.00574006	6.1441	UP	Angiopoietin-related protein 7 precursor	ANGPTL7	10218	Hs.146559	GO:0006979: response to oxidative stress
C167R008	0.00574473	2.31063	UP	Fructose-bisphosphate aldolase A	ALDOA	100009055	Ocu.864
C101R039	0.005745	3.43742	UP	118767 pfam10243, MIP-T3, Microtubule-binding protein MIP-T3. This protein, which interacts with both microtubules and TRAF3 (tumour necrosis factor receptor-associated factor 3), is conserved from worms to humans. The N-terminal region is the microtu...
C027R123	0.00575829	3.89293	UP	molybdenum cofactor synthesis 1				GO:0032324: molybdopterin cofactor biosynthetic process	GO:0005575: cellular_component	GO:0003674: molecular_function
C250R108	0.00576544	2.65133	UP	Rho GTPase-activating protein 29	arhgap29	378998	Dr.85725
C030R048	0.00577936	2.76966	UP	COUP transcription factor 2	NR2F2	386585	Gga.4445
C229R132	0.00579334	2.81415	UP	SET and MYND domain-containing protein 1	Smyd1	12180	Mm.234274; Mm.440892	GO:0006338: chromatin remodeling; GO:0007507: heart development; GO:0016481: negative regulation of transcription	GO:0005737: cytoplasm; GO:0005634: nucleus	GO:0003714: transcription corepressor activity
C107R123	0.00579624	2.14233	DOWN	Complement component 1 Q subcomponent-binding protein, mitochondrial precursor	C1QBP	708	Hs.555866	GO:0006955: immune response	GO:0005886: plasma membrane	GO:0005515: protein binding
C208R136	0.00579698	9.01885	UP	Gap junction alpha-1 protein	gja1	30236	Dr.75809	GO:0035143: caudal fin morphogenesis; GO:0007154: cell communication; GO:0035050: embryonic heart tube development; GO:0035162: embryonic hemopoiesis	GO:0005922: connexon complex	GO:0055077: gap junction hemi-channel activity; GO:0022832: voltage-gated channel activity
C072R152	0.0058162	3.49348	DOWN	Homeobox protein Hox-A9b	hoxa9b
C160R054	0.00583405	2.79263	UP	Syntaxin-binding protein 1	Stxbp1	25558	Rn.80843			GO:0005515: protein binding
C151R012	0.0058659	2.80594	UP	101892 PRK05648, PRK05648, DNA polymerase III subunits gamma and tau; Reviewed.
C162R069	0.00586881	2.92874	UP	Glutathione S-transferase theta-1	GSTT1	396322	Gga.2437			GO:0004364: glutathione transferase activity
C172R155	0.00590101	5.21849	UP	Titin	Ttn			GO:0007512: adult heart development; GO:0055003: cardiac myofibril assembly; GO:0043056: forward locomotion; GO:0003007: heart morphogenesis; GO:0001701: in utero embryonic development; GO:0006936: muscle contraction; GO:0045214: sarcomere organization	GO:0031430: M band; GO:0005859: muscle myosin complex; GO:0030018: Z disc	GO:0005515: protein binding; GO:0005200: structural constituent of cytoskeleton
C003R126	0.00592395	2.03437	UP	Serine/threonine-protein kinase SRPK3	Srpk3	56504	Mm.111904	GO:0006468: protein amino acid phosphorylation; GO:0007519: skeletal muscle development		GO:0004674: protein serine/threonine kinase activity
C021R041	0.00594565	4.46788	UP	Complexin-1
C114R151	0.00595304	2.87015	DOWN	Low affinity cationic amino acid transporter 2	Slc7a2	11988	Mm.4676	GO:0015809: arginine transport; GO:0015807: L-amino acid transport; GO:0015819: lysine transport; GO:0042116: macrophage activation; GO:0006809: nitric oxide biosynthetic process; GO:0015822: ornithine transport; GO:0002537: production of nitric oxide ...	GO:0016021: integral to membrane	GO:0005289: high affinity arginine transmembrane transporter activity; GO:0015189: L-lysine transmembrane transporter activity; GO:0000064: L-ornithine transmembrane transporter activity
C184R026	0.0059794	2.86523	UP	Tripartite motif-containing protein 25	TRIM25	7706	Hs.528952			GO:0003700: transcription factor activity
C238R019	0.00599299	3.02606	UP	ADP-ribose pyrophosphatase, mitochondrial precursor	Nudt9	305149	Rn.22103			GO:0047631: ADP-ribose diphosphatase activity
C023R160	0.00601252	2.09872	UP	Phosphoglycerate mutase 2	PGAM2	515067	Bt.23217			GO:0004082: bisphosphoglycerate mutase activity; GO:0004083: bisphosphoglycerate 2-phosphatase activity; GO:0004619: phosphoglycerate mutase activity
C086R014	0.00601257	3.29064	UP	Smoothelin-like protein 2	Smtnl2	276829	Mm.46732
C151R113	0.00607407	3.00616	UP	Adenosine deaminase	ada	436919	Dr.120392; Dr.88169
C236R167	0.00612426	2.87467	UP	Transposable element Tcb1 transposase
C101R158	0.00617989	10.3085	UP	Trichohyalin	TCHH
C182R131	0.00618519	12.2544	UP	Titin	TTN	7273	Hs.654592	GO:0007067: mitosis; GO:0030239: myofibril assembly; GO:0046777: protein amino acid autophosphorylation; GO:0006941: striated muscle contraction	GO:0000794: condensed nuclear chromosome; GO:0030018: Z disc	GO:0051393: alpha-actinin binding; GO:0005524: ATP binding; GO:0005516: calmodulin binding; GO:0042802: identical protein binding; GO:0017022: myosin binding; GO:0004674: protein serine/threonine kinase activity; GO:0008307: structural constituent of m...
C069R052	0.00621537	2.30303	UP	Bromodomain-containing protein 4	Brd4	57261	Mm.253518; Mm.395253	GO:0043388: positive regulation of DNA binding; GO:0006468: protein amino acid phosphorylation	GO:0005634: nucleus	GO:0003677: DNA binding; GO:0005515: protein binding
C169R129	0.00625939	3.84525	UP	Macrophage-capping protein	Capg	297339	Rn.8945		GO:0042470: melanosome
C147R142	0.00629295	7.47549	UP	Tubulin beta-2A chain	TUBB2A	7280	Hs.654543			GO:0005515: protein binding
C237R052	0.00629403	2.09004	UP	Major vault protein	mvp	373081	Dr.114231
C209R021	0.00629852	3.82713	UP	TPR repeat-containing protein C9orf52 homolog	TEgg088o02.1	549556	Str.68203
C166R016	0.00632471	2.11944	UP	Uncharacterized protein C19orf22 homolog		614948	Bt.6058
C173R065	0.00637172	2.05271	DOWN	Phosphatidylethanolamine N-methyltransferase	PEMT	360197	Bt.20969		GO:0005789: endoplasmic reticulum membrane; GO:0031966: mitochondrial membrane	GO:0004608: phosphatidylethanolamine N-methyltransferase activity
C062R112	0.00638863	2.03689	UP	Phosphatidylinositol-4,5-bisphosphate 3-kinase catalytic subunit alpha isoform	PIK3CA	282306	Bt.447			GO:0005515: protein binding
C156R092	0.00639173	2.87408	UP	Metalloproteinase inhibitor 2 precursor	Timp2		Mm.206505	GO:0008285: negative regulation of cell proliferation; GO:0030814: regulation of cAMP metabolic process; GO:0043408: regulation of MAPKKK cascade; GO:0045664: regulation of neuron differentiation	GO:0005604: basement membrane; GO:0009986: cell surface	GO:0008047: enzyme activator activity; GO:0005178: integrin binding; GO:0008191: metalloendopeptidase inhibitor activity
C115R009	0.00640838	2.45679	DOWN	Elongation of very long chain fatty acids protein 7	Elovl7	74559	Mm.286127
C264R048	0.00641105	2.09027	UP	Hyaluronidase-2 precursor	HYAL2	8692	Hs.76873	GO:0006027: glycosaminoglycan catabolic process	GO:0005764: lysosome	GO:0004415: hyalurononglucosaminidase activity
C157R047	0.00642074	3.40006	UP	DmX-like protein 2	DMXL2	23312	Hs.511386		GO:0008021: synaptic vesicle	GO:0017137: Rab GTPase binding
C106R056	0.00644328	3.37458	UP	Triadin	TRDN	403776	Cfa.2651		GO:0033017: sarcoplasmic reticulum membrane
C060R084	0.00646319	2.63878	DOWN	Prostacyclin synthase	PTGIS	5740	Hs.302085	GO:0006629: lipid metabolic process		GO:0008116: prostaglandin-I synthase activity
C082R010	0.00648986	2.74888	UP	UPF0530 protein	si:ch211-249g22.2		Dr.77705
C185R129	0.00649056	5.88743	UP	87957 pfam09412, XendoU, Endoribonuclease XendoU. This is a family of endoribonucleases involved in RNA biosynthesis which has been named XendoU in Xenopus laevis. XendoU is a U-specific metal dependent enzyme that produces products with a 2-3 cyclic p...
C107R140	0.00649092	7.70882	UP	Importin-13	Ipo13	230673	Mm.287810
C016R029	0.00650118	2.32595	UP	Interferon regulatory factor 2-binding protein 2-A	irf2bp2a	406614	Dr.35325
C191R125	0.00654366	3.16818	UP	Glutathione S-transferase theta-1	GSTT1	396322	Gga.2437			GO:0004364: glutathione transferase activity
C076R052	0.00656772	3.73638	DOWN	Glucosidase 2 subunit beta precursor	PRKCSH	5589	Hs.610830	GO:0007243: protein kinase cascade	GO:0005622: intracellular
C203R039	0.00658271	3.12902	UP	Cofilin-2	Cfl2	12632	Mm.276826		GO:0016363: nuclear matrix
C243R072	0.00658663	3.29486	UP	Scm-like with four MBT domains protein 1	Sfmbt1	58967	Rn.14839
C107R160	0.00665175	2.2843	UP	Prefoldin subunit 5	PFDN5
C155R135	0.00668917	13.0659	UP	Anaphase-promoting complex subunit 7	ANAPC7	51434	Hs.529280
C019R061	0.00670347	4.67156	DOWN	55 kDa erythrocyte membrane protein	mpp1
C265R109	0.00679297	3.34581	UP	Laminin subunit alpha-4 precursor	LAMA4	3910	Hs.654572		GO:0005605: basal lamina	GO:0005201: extracellular matrix structural constituent
C098R029	0.00679698	2.44109	UP	Nattectin precursor
C170R063	0.00679881	2.16667	UP	Vimentin	vim
C256R033	0.00688106	5.25706	DOWN	DNA replication factor Cdt1	Cdt1	67177	Mm.21873	GO:0000076: DNA replication checkpoint; GO:0007090: regulation of S phase of mitotic cell cycle	GO:0005634: nucleus; GO:0005657: replication fork	GO:0003677: DNA binding; GO:0005515: protein binding
C235R153	0.00688473	2.56308	DOWN	Ribosome production factor 1	bxdc5	415250	Dr.83945		GO:0005730: nucleolus	GO:0003723: RNA binding
C140R096	0.00691321	2.37553	UP	Synaptophysin-like protein 1	Sypl1		Mm.246304; Mm.392892		GO:0030141: secretory granule
C106R141	0.00692338	2.3161	UP	Xylose isomerase	XYLA	835871	At.20353
C116R127	0.00696197	7.22535	UP	Adenylosuccinate lyase	ADSL	396540	Gga.2721
C186R029	0.0070141	12.5071	UP	H2.0-like homeobox protein	Hlx	364069	Rn.35243
C232R154	0.00701715	5.84787	UP	Diamine acetyltransferase 1	Sat1	20229	Mm.2734; Mm.455898	GO:0046208: spermine catabolic process
C229R003	0.00702342	10.269	UP	Four and a half LIM domains protein 1	Fhl1		Rn.54261
C091R092	0.00702678	4.31073	DOWN	Hepatocyte nuclear factor 3-beta	foxa2	100049256	Ola.93
C250R085	0.00703111	3.05404	UP	Apoptosis regulator Bcl-X	BCL2L1	397536	Ssc.53851		GO:0031966: mitochondrial membrane; GO:0005635: nuclear envelope
C072R094	0.00703511	2.56914	UP	Adenosine kinase	ADK	132	Hs.656586	GO:0009156: ribonucleoside monophosphate biosynthetic process		GO:0004001: adenosine kinase activity
C096R140	0.00706636	2.3077	DOWN	Coiled-coil domain-containing protein 131	CCDC131	196441	Hs.527874
C225R012	0.00707893	21.4635	UP	Tubulin alpha-1 chain			Gga.35012
C180R001	0.00709116	3.31567	UP	Tropomodulin-4	TMOD4	505645	Bt.87251
C023R132	0.00709428	2.02774	UP	Transmembrane protein 118	TMEM118	84900	Hs.437195; Hs.656693
C106R010	0.0071233	2.50795	DOWN	Caspase-3 precursor	Casp3	25402	Rn.10562
C182R018	0.00714533	2.03642	DOWN	Splicing factor, arginine/serine-rich 7	Sfrs7	225027	Mm.292016			GO:0005515: protein binding
C019R056	0.00715898	4.90182	UP	Collagen alpha-3(VI) chain precursor	COL6A3	396548	Gga.888
C074R102	0.00716739	25.1712	UP	Galectin-9-like protein			Hs.656100
C195R004	0.00719347	2.85501	DOWN	Electron transfer flavoprotein subunit alpha, mitochondrial precursor	Etfa	300726	Rn.32496		GO:0005759: mitochondrial matrix
C031R048	0.00720053	3.81307	UP	Pigment epithelium-derived factor precursor	SERPINF1		Hs.532768; Hs.694727	GO:0008283: cell proliferation; GO:0016525: negative regulation of angiogenesis; GO:0050769: positive regulation of neurogenesis	GO:0005576: extracellular region	GO:0004867: serine-type endopeptidase inhibitor activity
C062R164	0.00720792	7.20175	UP	Plastin-3	PLS3	5358	Hs.496622			GO:0005515: protein binding
C019R031	0.00721134	3.86218	UP	Nucleolar protein 6	nol6	431889	Xl.3810
C230R144	0.00722167	2.5356	UP	Sodium/potassium-transporting ATPase subunit alpha-1 precursor	atp1a1				GO:0016021: integral to membrane
C205R151	0.00723174	2.78371	UP	Uroporphyrinogen-III synthase	UROS	7390	Hs.501376	GO:0006780: uroporphyrinogen III biosynthetic process
C029R004	0.0072378	11.6685	UP	Nebulin	NEB		Hs.588655; Hs.654592	GO:0030832: regulation of actin filament length; GO:0007525: somatic muscle development	GO:0015629: actin cytoskeleton; GO:0030018: Z disc	GO:0005515: protein binding; GO:0008307: structural constituent of muscle
C204R099	0.00725519	2.20016	UP	Annexin A11	ANXA11	311	Hs.530291	GO:0006955: immune response	GO:0005737: cytoplasm; GO:0005635: nuclear envelope; GO:0005654: nucleoplasm	GO:0005543: phospholipid binding; GO:0005515: protein binding
C192R145	0.00726177	2.06818	DOWN	F-box/SPRY domain-containing protein 1	Fbxo45	268882	Mm.256137
C154R104	0.0073147	3.16263	UP	Cytosolic non-specific dipeptidase	CNDP2
C191R135	0.00734033	7.11434	UP	Integrin alpha-8 precursor	ITGA8	396225	Gga.1784
C230R096	0.00734306	5.19644	DOWN	Homeobox protein pv.1	pv.1	398007	Xl.57166	GO:0030509: BMP signaling pathway; GO:0048264: determination of ventral identity; GO:0001707: mesoderm formation; GO:0045647: negative regulation of erythrocyte differentiation; GO:0050768: negative regulation of neurogenesis; GO:0000122: negative regu...	GO:0005634: nucleus	GO:0043565: sequence-specific DNA binding; GO:0016564: transcription repressor activity
C017R006	0.00737185	7.30273	UP	Lysosome-associated membrane glycoprotein 3 precursor	LAMP3	27074	Hs.518448	GO:0008283: cell proliferation	GO:0005765: lysosomal membrane
C017R164	0.00741458	2.23327	UP	Zinc finger protein 704	ZNF704	619279	Hs.632067
C169R055	0.00744677	2.82346	UP	Uroporphyrinogen decarboxylase	urod	30617	Dr.2166
C007R075	0.0074503	4.23659	DOWN	Cryptic protein precursor	CFC1	395437	Gga.2640
C105R057	0.00745034	3.17703	UP	Protein RUFY3	Rufy3	360921	Rn.203111	GO:0050771: negative regulation of axonogenesis	GO:0030175: filopodium; GO:0030426: growth cone
C239R054	0.00747809	5.11027	UP	Glial fibrillary acidic protein	gfap	30646	Dr.32667
C148R142	0.00748128	3.46661	UP	Gamma-crystallin M3
C175R112	0.00748355	3.78412	UP	Dihydropyrimidinase	Dpys	65135	Rn.10586			GO:0004157: dihydropyrimidinase activity
C161R016	0.00749345	2.34854	DOWN	NADH-cytochrome b5 reductase 2	cyb5r2	751641	Dr.77055			GO:0004128: cytochrome-b5 reductase activity
C228R125	0.00750877	2.4287	UP	Twinfilin-1	Twf1	315265	Rn.162971
C065R141	0.00750942	4.64994	DOWN	Nocturnin	Ccrn4l	100047134; 12457	Mm.86541
C206R109	0.00751967	3.5445	UP	Eukaryotic translation initiation factor 4E-1A	eif4e1a	79380	Dr.5294	GO:0006413: translational initiation	GO:0005737: cytoplasm; GO:0005634: nucleus	GO:0005515: protein binding; GO:0000340: RNA 7-methylguanosine cap binding; GO:0003743: translation initiation factor activity
C193R054	0.00752119	14.8764	UP	Titin	TTN	7273	Hs.654592	GO:0007067: mitosis; GO:0030239: myofibril assembly; GO:0046777: protein amino acid autophosphorylation; GO:0006941: striated muscle contraction	GO:0000794: condensed nuclear chromosome; GO:0030018: Z disc	GO:0051393: alpha-actinin binding; GO:0005524: ATP binding; GO:0005516: calmodulin binding; GO:0042802: identical protein binding; GO:0017022: myosin binding; GO:0004674: protein serine/threonine kinase activity; GO:0008307: structural constituent of m...
C157R071	0.00754261	2.38838	DOWN	DNA-directed RNA polymerase I subunit RPA1	Polr1a	83581	Rn.24877
C120R016	0.00756053	5.14366	UP	Liprin-beta-2	PPFIBP2	8495	Hs.655714	GO:0007154: cell communication	GO:0005622: intracellular
C211R156	0.00756272	2.06403	UP	Cytochrome P450 46A1	CYP46A1	10858	Hs.25121	GO:0006707: cholesterol catabolic process; GO:0007399: nervous system development	GO:0005783: endoplasmic reticulum	GO:0008395: steroid hydroxylase activity
C181R020	0.00758652	3.03912	UP	Myozenin-2	MYOZ2	540487	Bt.87499
C191R067	0.00761134	2.9178	UP	Homeobox protein Hox-A11a	hoxa11a
C262R032	0.00762242	2.41177	UP	Vesicle transport protein SFT2A	Sft2d1	292305	Rn.81634
C010R104	0.00768207	5.75919	UP	Synuclein
C156R020	0.00774882	2.27067	UP	Cofilin-2	Cfl2	12632	Mm.276826		GO:0016363: nuclear matrix
C192R128	0.00775132	4.65731	UP	Allograft inflammatory factor 1	Aif1	29427	Rn.32080
C130R153	0.00775741	2.78855	DOWN	Protein FAM76B	fam76b	335015	Dr.75193
C236R068	0.00776182	4.26157	UP	Tetraspanin-9	TSPAN9	10867	Hs.504517		GO:0005887: integral to plasma membrane; GO:0005624: membrane fraction
C139R141	0.00776362	4.99218	DOWN	Lectin precursor	LEC
C226R085	0.00776679	2.20911	DOWN	Probable ATP-dependent RNA helicase DDX43	DDX43	55510	Hs.125507		GO:0005622: intracellular	GO:0004004: ATP-dependent RNA helicase activity; GO:0003723: RNA binding
C233R051	0.00778137	5.01438	UP	Keratin, type I cytoskeletal 18	krt18
C115R016	0.00779049	2.06233	UP	GTP-binding protein ARD-1	TRIM23	373	Hs.792	GO:0016567: protein ubiquitination	GO:0000139: Golgi membrane; GO:0005765: lysosomal membrane	GO:0008047: enzyme activator activity; GO:0019003: GDP binding; GO:0005525: GTP binding; GO:0003924: GTPase activity; GO:0004842: ubiquitin-protein ligase activity
C169R007	0.00779808	2.05643	UP	Dickkopf-related protein 3 precursor	DKK3	396023	Gga.3573
C249R083	0.00782771	3.56457	DOWN	DEP domain-containing protein 6	Depdc6	97998	Mm.295397; Mm.393497
C088R103	0.00784297	2.30445	UP	Vitellogenin precursor	vtg1
C252R069	0.00786723	6.59136	UP	Laminin subunit alpha-2 precursor	LAMA2	3908	Hs.200841	GO:0007517: muscle development	GO:0005604: basement membrane	GO:0005198: structural molecule activity
C125R170	0.00789241	5.19971	UP	Collagen alpha-2(I) chain precursor	col1a2
C110R067	0.00792903	3.03841	UP	Complement factor H precursor	Cfh		Mm.8655
C186R105	0.007934	5.31924	UP	BAG family molecular chaperone regulator 2	Bag2	213539	Mm.247037; Mm.410429
C029R166	0.00800143	2.0024	DOWN	Putative methyltransferase NSUN5	NSUN5	55695	Hs.647060
C159R115	0.00800526	3.74425	UP	Cytochrome c oxidase subunit 4 isoform 2, mitochondrial precursor					GO:0005743: mitochondrial inner membrane
C223R046	0.00801099	2.72961	UP	Signal transducer and activator of transcription 1-alpha/beta	STAT1	6772	Hs.699271	GO:0006919: activation of caspase activity; GO:0007249: I-kappaB kinase/NF-kappaB cascade; GO:0006366: transcription from RNA polymerase II promoter; GO:0007260: tyrosine phosphorylation of STAT protein	GO:0005737: cytoplasm; GO:0005634: nucleus	GO:0005062: hematopoietin/interferon-class (D200-domain) cytokine receptor signal transducer activity; GO:0005515: protein binding; GO:0003700: transcription factor activity
C023R100	0.00806106	6.01217	DOWN	Transcription factor Sp5	SP5	389058	Hs.368802
C091R002	0.00806111	2.31507	UP	Tax1-binding protein 1 homolog	tax1bp1	324152	Dr.76221; Dr.99194
C168R017	0.00806999	3.93256	UP	FRAS1-related extracellular matrix protein 1 precursor	FREM1	158326	Hs.50850
C169R116	0.00807247	2.22308	DOWN	SLAIN motif-containing protein-like	zgc:66447	326023	Dr.18138
C156R098	0.00809895	3.62226	UP	Beta-taxilin	Txlnb	378431	Mm.283493
C056R033	0.00810336	2.56377	UP	microtubule-associated protein 6						GO:0008017: microtubule binding
C223R093	0.00810636	4.69985	UP	glia maturation factor, beta				GO:0008150: biological_process
C006R051	0.0081181	3.57213	UP	Reticulon-1	Rtn1	104001	Mm.221275		GO:0005783: endoplasmic reticulum
C147R083	0.00817077	2.70875	DOWN	Protein FAM92A1	fam92a1	445210	Dr.87082
C157R142	0.00820634	8.2258	UP	Coproporphyrinogen III oxidase, mitochondrial precursor	CPOX	1371	Hs.476982	GO:0006783: heme biosynthetic process	GO:0005739: mitochondrion	GO:0004109: coproporphyrinogen oxidase activity
C134R147	0.00825816	2.23434	UP	Metallothionein	mt
C212R077	0.00825854	5.26795	UP	family with sequence similarity 3, member D				GO:0046676: negative regulation of insulin secretion
C079R167	0.00828141	2.02378	DOWN	U4/U6.U5 tri-snRNP-associated protein 2	USP39	10713	Hs.654745	GO:0000245: spliceosome assembly		GO:0005515: protein binding
C164R029	0.00834998	3.1833	UP	Sarcalumenin precursor	Srl	106393	Mm.35811
C057R003	0.00839038	2.76819	DOWN	Inositol-3-phosphate synthase A	ino1-A	379227	Xl.7914
C034R087	0.00840329	3.37186	UP	E3 ubiquitin-protein ligase TRIM63	Trim63	140939	Rn.40636	GO:0006936: muscle contraction	GO:0043292: contractile fiber
C002R142	0.00840934	6.04868	UP	Titin	TTN	7273	Hs.654592	GO:0007067: mitosis; GO:0030239: myofibril assembly; GO:0046777: protein amino acid autophosphorylation; GO:0006941: striated muscle contraction	GO:0000794: condensed nuclear chromosome; GO:0030018: Z disc	GO:0051393: alpha-actinin binding; GO:0005524: ATP binding; GO:0005516: calmodulin binding; GO:0042802: identical protein binding; GO:0017022: myosin binding; GO:0004674: protein serine/threonine kinase activity; GO:0008307: structural constituent of m...
C132R009	0.00841337	2.90824	UP	Fatty acid-binding protein, heart	fabp3
C076R141	0.00841788	2.06312	UP	Mimecan precursor	OGN
C160R053	0.00843167	5.8541	UP	Cytosolic non-specific dipeptidase	CNDP2	55748	Hs.149185			GO:0005515: protein binding
C075R050	0.0084569	9.70223	UP	Serotransferrin-2 precursor	tf2
C153R169	0.00848042	2.0179	DOWN	Zinc finger protein 333	ZNF333	84449	Hs.515215
C204R131	0.00849277	8.62036	UP	Xin actin-binding repeat-containing protein 2	Xirp2	241431	Mm.261043
C266R096	0.00851651	4.66571	UP	ATP synthase lipid-binding protein, mitochondrial precursor	ATP5G3	518	Hs.429		GO:0005753: mitochondrial proton-transporting ATP synthase complex	GO:0005515: protein binding; GO:0005215: transporter activity
C193R121	0.00852301	4.82665	UP	ADP-ribosylation factor-like protein 4D	ARL4D	538936	Bt.62440
C258R093	0.0085267	2.6738	UP	Lipocalin precursor
C069R138	0.0085401	9.81879	DOWN	105844 PRK12678, PRK12678, transcription termination factor Rho; Provisional.
C152R108	0.00854386	2.13713	DOWN	Dual specificity tyrosine-phosphorylation-regulated kinase 2	DYRK2	8445	Hs.173135	GO:0042771: DNA damage response, signal transduction by p53 class mediator resulting in induction of apoptosis; GO:0045725: positive regulation of glycogen biosynthetic process; GO:0006468: protein amino acid phosphorylation	GO:0005737: cytoplasm; GO:0005634: nucleus	GO:0005524: ATP binding; GO:0000287: magnesium ion binding; GO:0030145: manganese ion binding; GO:0004674: protein serine/threonine kinase activity; GO:0004713: protein tyrosine kinase activity
C104R015	0.00856179	4.38148	UP	glia maturation factor, beta				GO:0008150: biological_process
C108R153	0.00856567	9.04855	UP	Complement factor D precursor	CFD		Ssc.11074			GO:0003817: complement factor D activity
C065R068	0.00856965	2.59337	UP	Transposon TX1 uncharacterized 149 kDa protein
C013R054	0.00857506	3.29972	UP	5-aminolevulinate synthase, erythroid-specific, mitochondrial precursor	alas2				GO:0005759: mitochondrial matrix
C189R120	0.00859726	8.58756	UP	Titin	Ttn			GO:0007512: adult heart development; GO:0055003: cardiac myofibril assembly; GO:0043056: forward locomotion; GO:0003007: heart morphogenesis; GO:0001701: in utero embryonic development; GO:0006936: muscle contraction; GO:0045214: sarcomere organization	GO:0031430: M band; GO:0005859: muscle myosin complex; GO:0030018: Z disc	GO:0005515: protein binding; GO:0005200: structural constituent of cytoskeleton
C031R044	0.0086458	2.8657	DOWN	Anterior gradient protein 3 homolog precursor	AGR3	155465	Hs.100686
C154R143	0.0086757	3.21836	UP	Collagen alpha-3(IX) chain precursor	COL9A3	1299	Hs.126248		GO:0005594: collagen type IX
C108R166	0.00867607	2.76766	DOWN	Retinol dehydrogenase 8	RDH8	281449	Bt.266
C069R003	0.00871641	8.66463	UP	SH2 domain-containing adapter protein B	Shb		Mm.251716	GO:0042100: B cell proliferation		GO:0005070: SH3/SH2 adaptor activity
C090R015	0.00873325	2.33209	DOWN	mRNA export factor	rae1	393973	Dr.115501; Dr.75426
C114R088	0.00880216	2.58101	UP	Alpha-actinin-2	ACTN2	536607	Bt.49327
C187R085	0.00882629	3.07739	UP	Adenylosuccinate synthetase isozyme 1	Adssl1	11565	Mm.3440	GO:0006164: purine nucleotide biosynthetic process		GO:0004019: adenylosuccinate synthase activity; GO:0005515: protein binding
C198R003	0.0088617	3.66171	UP	113281 pfam04505, CD225, Interferon-induced transmembrane protein. This family includes the human leukocyte antigen CD225, which is an interferon inducible transmembrane protein, and is associated with interferon induced cell growth suppression.
C007R054	0.00887061	2.23162	UP	Putative aldehyde dehydrogenase family 7 member A1 homolog	alh-9	175820	Cel.8090	GO:0006081: cellular aldehyde metabolic process		GO:0004029: aldehyde dehydrogenase (NAD) activity
C021R008	0.00887209	2.4427	DOWN	Nuclear transcription factor Y subunit beta	NFYB	614382	Bt.63176
C210R125	0.00890569	3.51597	UP	Negative elongation factor D	TH1L
C235R027	0.00895778	2.52656	UP	Apolipoprotein D precursor	APOD
C064R112	0.00897376	2.27765	UP	BRI3-binding protein	BRI3BP	140707	Hs.632740
C259R057	0.00897974	5.61077	UP	Solute carrier family 26 member 6	SLC26A6	65010	Hs.631925; Hs.663208
C079R096	0.00902968	2.14074	DOWN	Eukaryotic translation initiation factor 1A, X-chromosomal	EIF1AX	1964	Hs.522590; Hs.522897	GO:0006413: translational initiation		GO:0008135: translation factor activity, nucleic acid binding
C226R150	0.00908465	2.31635	DOWN	Cell death activator CIDE-3	CIDEC	63924	Hs.567562; Hs.635072	GO:0006917: induction of apoptosis	GO:0005829: cytosol
C015R157	0.00908893	2.45175	DOWN	Whey acidic protein precursor	WAP
C195R070	0.00910132	2.97117	UP	Cytosolic purine 5'-nucleotidase	NT5C2	22978	Hs.591920			GO:0008253: 5'-nucleotidase activity
C059R008	0.00911513	2.03088	DOWN	Uncharacterized protein C6orf166	C6orf166	55122	Hs.485915
C235R054	0.00914605	5.15901	UP	Complement C4 precursor	C4	24233	Rn.160967; Rn.81052	GO:0006958: complement activation, classical pathway; GO:0045987: positive regulation of smooth muscle contraction	GO:0005576: extracellular region
C088R017	0.00917574	3.49145	UP	Proteolipid protein DM beta
C024R017	0.00921594	6.83342	UP	Collagen alpha-2(V) chain precursor	Col5a2	12832	Mm.10299	GO:0030199: collagen fibril organization; GO:0043588: skin development
C171R139	0.00923589	3.01069	UP	Integrin alpha-10 precursor	ITGA10	8515	Hs.158237	GO:0007160: cell-matrix adhesion	GO:0008305: integrin complex	GO:0005518: collagen binding
C092R161	0.00923817	4.91122	UP	Collagen alpha-2(I) chain precursor	col1a2
C252R135	0.00924234	4.68993	UP	Neurogenic differentiation factor 1	neurod1	30169	Dr.75801
C184R120	0.0092843	2.03343	DOWN	Zinc finger protein 451	ZNF451	26036	Hs.485628; Hs.655882
C107R157	0.00928492	2.95462	UP	Adenylosuccinate synthetase isozyme 1	ADSSL1	784089	Bt.16782
C028R026	0.00928843	10.459	UP	Kelch-like protein 31	klhl31	407079	Dr.121575; Dr.67647
C162R020	0.00929367	2.93192	UP	Annexin A5	ANXA5	428767	Gga.1168			GO:0005515: protein binding
C230R123	0.00929369	4.3875	UP	Glutathione S-transferase theta-1	GSTT1	396322	Gga.2437			GO:0004364: glutathione transferase activity
C255R095	0.00931602	5.46144	UP	T-cell acute lymphocytic leukemia 2				GO:0007420: brain development
C197R110	0.00931782	3.38135	DOWN	Rhomboid-related protein 2	RHBDL2	54933	Hs.524626
C073R127	0.00934612	2.09873	UP	Myelin and lymphocyte protein	Mal	17153	Mm.39040	GO:0006917: induction of apoptosis
C210R105	0.00935041	6.15023	UP	E3 ubiquitin-protein ligase TRIM63	TRIM63	84676	Hs.279709	GO:0007165: signal transduction	GO:0005737: cytoplasm; GO:0005874: microtubule	GO:0004871: signal transducer activity; GO:0031432: titin binding
C219R116	0.00936102	2.60065	UP	Sorting nexin-3	SNX3	8724	Hs.12102	GO:0006897: endocytosis	GO:0005737: cytoplasm
C150R143	0.00941214	6.12087	UP	Four and a half LIM domains protein 1	Fhl1		Rn.54261
C168R113	0.00941446	2.95776	UP	NACHT, LRR and PYD domains-containing protein 3	NLRP3	114548	Hs.159483	GO:0009595: detection of biotic stimulus; GO:0006917: induction of apoptosis; GO:0006954: inflammatory response; GO:0032088: negative regulation of NF-kappaB transcription factor activity; GO:0042347: negative regulation of NF-kappaB import into nucleu...	GO:0005737: cytoplasm	GO:0042834: peptidoglycan binding; GO:0005515: protein binding
C168R074	0.00943071	3.08283	DOWN	Nocturnin	Ccrn4l	100047134; 12457	Mm.86541
C266R065	0.00943378	10.0744	DOWN	Early growth response protein 2b	egr2b		Dr.75080
C126R026	0.00944094	2.4325	UP	Xylulose kinase	Xylb	316067	Rn.8732			GO:0004856: xylulokinase activity
C109R159	0.00945727	2.95219	UP	Glutathione S-transferase theta-1	GSTT1	396322	Gga.2437			GO:0004364: glutathione transferase activity
C061R008	0.00947987	2.44575	UP	Fibroblast growth factor-binding protein 1 precursor	FGFBP1	281812; 783341	Bt.279; Bt.89332		GO:0005886: plasma membrane
C229R023	0.009502	3.12451	UP	Annexin A5	ANXA5	428767	Gga.1168			GO:0005515: protein binding
C242R132	0.00952558	2.00362	UP	Ankyrin repeat domain-containing protein 23	ANKRD23	200539	Hs.696629
C183R023	0.00953356	4.52398	UP	5-aminolevulinate synthase, erythroid-specific, mitochondrial precursor	alas2				GO:0005759: mitochondrial matrix
C234R117	0.00955248	3.23559	UP	Annexin A13	ANXA13	312	Hs.181107	GO:0030154: cell differentiation	GO:0005886: plasma membrane	GO:0005544: calcium-dependent phospholipid binding
C044R088	0.00955336	4.34078	UP	S100 calcium binding protein, beta (neural)				GO:0008150: biological_process	GO:0005575: cellular_component
C033R159	0.00955624	3.32779	DOWN	Protein deltex-3-like	DTX3L	151636	Hs.518201
C231R015	0.00962475	2.1629	UP	Twist-related protein 2	Twist2	59327	Rn.16279	GO:0045668: negative regulation of osteoblast differentiation; GO:0045892: negative regulation of transcription, DNA-dependent	GO:0005737: cytoplasm; GO:0005634: nucleus	GO:0016564: transcription repressor activity
C149R165	0.00965285	2.14543	UP	Glutamate dehydrogenase, mitochondrial	glud1				GO:0005759: mitochondrial matrix	GO:0004353: glutamate dehydrogenase [NAD(P)+] activity
C211R149	0.00976683	6.33493	UP	Tubulin beta-6 chain		396427	Gga.819
C126R039	0.0098532	2.56885	UP	Cystatin precursor
C246R035	0.00985705	5.01232	UP	Tetraspanin-33	Tspan33	232670	Mm.225289
C013R050	0.00986885	2.46368	DOWN	Trimethyllysine dioxygenase, mitochondrial precursor	Tmlhe	192289	Mm.394228	GO:0045329: carnitine biosynthetic process	GO:0005739: mitochondrion	GO:0016702: oxidoreductase activity, acting on single donors with incorporation of molecular oxygen, incorporation of two atoms of oxygen
C163R008	0.00987496	2.25373	UP	Microtubule-associated protein tau	Mapt	29477	Rn.2455	GO:0045773: positive regulation of axon extension; GO:0031116: positive regulation of microtubule polymerization	GO:0030424: axon; GO:0030426: growth cone; GO:0005886: plasma membrane; GO:0045298: tubulin complex	GO:0008017: microtubule binding
C114R027	0.00987676	2.55807	DOWN	Proteinase-activated receptor 2 precursor	F2RL1	526525	Bt.28745		GO:0005886: plasma membrane
