# Supplementary material for: A 44K microarray dataset of the changing transcriptome in developing Atlantic salmon (Salmo salar L.)
Source: BMC Res Notes. 2011 Mar 29;4:88. doi: 10.1186/1756-0500-4-88 (PMC3073910; doi:10.1186/1756-0500-4-88)
Supplement: Additional file 4 — 15 vs. 20 annotated entities. Spreadsheet of all annotated significantly differentially regulated entities between 15 and 20 dpf. Includes p-values, fold change, direction of regulation, and annotation information. [file 1756-0500-4-88-S4.XLS]

## Sheet: Sheet1
Spot ID	P-value	Fold change	Regulation	Description	Gene	GeneId	UniGene	Biological Process	Cellular Component	Molecular Function
C175R107	4.27313e-05	3.43205	UP	Dihydropyrimidinase-related protein 3	DPYSL3	1809	Hs.519659	GO:0007399: nervous system development; GO:0006139: nucleobase, nucleoside, nucleotide and nucleic acid metabolic process; GO:0007165: signal transduction		GO:0004157: dihydropyrimidinase activity
C075R038	4.73048e-05	10.1989	UP	Histone H1				GO:0050829: defense response to Gram-negative bacterium; GO:0050830: defense response to Gram-positive bacterium; GO:0006805: xenobiotic metabolic process	GO:0005576: extracellular region
C233R024	0.000132203	3.35034	DOWN	TFIIA-alpha and beta-like factor	Gtf2a1l	71828	Mm.61330
C054R132	0.000209177	3.19258	UP	Collagen alpha-2(V) chain precursor	Col5a2	12832	Mm.10299	GO:0030199: collagen fibril organization; GO:0043588: skin development
C106R122	0.000398776	2.04884	UP	Neuronal membrane glycoprotein M6-b	GPM6B	2824	Hs.495710	GO:0007399: nervous system development	GO:0016021: integral to membrane
C138R062	0.000518571	3.49846	UP	Ankyrin-1	ANK1	286	Hs.654438; Hs.667377; Hs.680451	GO:0007010: cytoskeleton organization; GO:0006887: exocytosis; GO:0045199: maintenance of epithelial cell apical/basal polarity	GO:0016323: basolateral plasma membrane; GO:0005856: cytoskeleton	GO:0008093: cytoskeletal adaptor activity; GO:0019899: enzyme binding; GO:0030507: spectrin binding; GO:0005200: structural constituent of cytoskeleton
C257R042	0.000567767	2.22591	DOWN	Zinc finger protein 776	ZNF776	284309	Hs.109540
C249R030	0.000749796	14.244	UP	Lens fiber membrane intrinsic protein	Lim2	233187	Mm.458333	GO:0002088: lens development in camera-type eye	GO:0005923: tight junction	GO:0005212: structural constituent of eye lens
C034R111	0.000828204	3.79877	UP	Ankyrin-1	Ank1	11733	Mm.334444	GO:0048821: erythrocyte development; GO:0015672: monovalent inorganic cation transport		GO:0005515: protein binding
C087R085	0.000965492	2.63271	UP	fin bud initiation factor				GO:0035118: embryonic pectoral fin morphogenesis	GO:0005794: Golgi apparatus	GO:0003674: molecular_function
C169R101	0.00107236	3.29706	UP	Stathmin	STMN1	396057	Gga.2844
C191R064	0.00112453	3.66512	UP	Rhesus blood group-associated glycoprotein	RHAG	6005	Hs.120950	GO:0015696: ammonium transport; GO:0006873: cellular ion homeostasis	GO:0005887: integral to plasma membrane	GO:0008519: ammonium transmembrane transporter activity; GO:0030506: ankyrin binding
C088R017	0.00119772	4.72523	UP	Proteolipid protein DM beta
C121R043	0.00127366	2.0099	UP	Neurofilament light polypeptide	NEFL			GO:0008089: anterograde axon cargo transport; GO:0019896: axon transport of mitochondrion; GO:0033693: neurofilament bundle assembly; GO:0008090: retrograde axon cargo transport	GO:0030424: axon; GO:0005883: neurofilament	GO:0042802: identical protein binding; GO:0008022: protein C-terminus binding; GO:0005200: structural constituent of cytoskeleton
C060R099	0.0012887	5.24384	UP	Homeobox protein orthopedia B	otpb	30316	Dr.81295	GO:0021884: forebrain neuron development
C100R097	0.00130261	5.17979	UP	Trichohyalin	TCHH		Hs.432416; Hs.553300		GO:0005856: cytoskeleton	GO:0005509: calcium ion binding
C112R142	0.00142173	7.14653	UP	Cytosolic purine 5'-nucleotidase	nt5c2	548490	Str.5805			GO:0008253: 5'-nucleotidase activity
C078R050	0.00149822	2.37212	UP	Neuromodulin	gap43	380030	Xl.1133
C146R102	0.00154619	5.22797	UP	Fibroleukin precursor	FGL2	10875	Hs.520989		GO:0005577: fibrinogen complex
C084R118	0.00169749	5.56431	UP	Laminin subunit beta-4 precursor	lamb4	286831	Dr.120997
C013R012	0.00175665	2.44193	UP	Placental protein 11 precursor		8909	Hs.997	GO:0007565: female pregnancy; GO:0006508: proteolysis	GO:0005737: cytoplasm; GO:0005615: extracellular space; GO:0005886: plasma membrane	GO:0008083: growth factor activity; GO:0008236: serine-type peptidase activity
C052R113	0.00183229	5.00649	UP	Trichohyalin	TCHH		Hs.432416; Hs.553300		GO:0005856: cytoskeleton	GO:0005509: calcium ion binding
C106R047	0.0019157	4.67011	UP	Collagen alpha-1(I) chain precursor	COL1A1		Gga.2073; Gga.43371
C096R018	0.00199942	2.12747	UP	Ras-related protein Rab-10	RAB10	421994	Gga.2486		GO:0005886: plasma membrane
C168R134	0.00219026	2.65989	UP	Cryptochrome-1	CRY1	374093	Gga.4107
C191R135	0.00230169	3.45659	UP	Integrin alpha-8 precursor	ITGA8	396225	Gga.1784
C088R001	0.00235952	5.44665	UP	Lumican precursor	LUM	417891	Gga.4078
C098R002	0.00259128	9.79213	UP	B-cell lymphoma/leukemia 11A	BCL11A	53335	Hs.370549	GO:0030097: hemopoiesis	GO:0005737: cytoplasm; GO:0005634: nucleus
C249R031	0.00271744	2.35962	DOWN	Histone deacetylase complex subunit SAP130	Sap130	269003	Mm.194538
C255R014	0.00279207	2.98444	UP	Neuron-specific protein family member 1	NSG1	395251	Gga.39313		GO:0000139: Golgi membrane
C063R071	0.00281706	3.78052	UP	Beta-crystallin B1	CRYBB1	780429	Ssc.22340
C140R096	0.00284934	2.58472	UP	Synaptophysin-like protein 1	Sypl1		Mm.246304; Mm.392892		GO:0030141: secretory granule
C114R010	0.00286623	4.1147	UP	Lens fiber membrane intrinsic protein	LIM2	281282	Bt.431
C031R061	0.00310876	3.99902	UP	Erythropoietin receptor precursor	EPOR	484943	Cfa.24663
C183R023	0.00315327	5.83451	UP	5-aminolevulinate synthase, erythroid-specific, mitochondrial precursor	alas2				GO:0005759: mitochondrial matrix
C074R027	0.00321604	2.30935	UP	Cysteine-rich protein 1	Crip1	691657	Rn.8405
C057R038	0.00322116	2.10526	UP	Eukaryotic translation initiation factor 4E type 2	EIF4E2	9470	Hs.292026			GO:0005515: protein binding; GO:0000339: RNA cap binding; GO:0008135: translation factor activity, nucleic acid binding
C010R019	0.00327095	2.84457	UP	cGMP-specific 3,5-cyclic phosphodiesterase				GO:0046068: cGMP metabolic process	GO:0016020: membrane	GO:0047555: 3',5'-cyclic-GMP phosphodiesterase activity
C055R083	0.00338693	5.42463	UP	Trichohyalin	TCHH		Hs.432416; Hs.553300		GO:0005856: cytoskeleton	GO:0005509: calcium ion binding
C155R129	0.00359837	2.00989	UP	Protein asteroid homolog 1	aste1	100006826; 100007037	Dr.118611; Dr.82089
C080R139	0.00376895	3.01497	UP	Protein pellino homolog 3	Peli3	240518	Mm.277580
C014R020	0.00385808	2.1537	UP	Histone H1.0	h1f0	407939	Str.4764
C006R051	0.00393089	2.9871	UP	Reticulon-1	Rtn1	104001	Mm.221275		GO:0005783: endoplasmic reticulum
C019R062	0.00397752	2.34526	DOWN	Zinc finger MYND domain-containing protein 19	Zmynd19	311791	Rn.40409		GO:0005886: plasma membrane
C070R097	0.00410339	2.35863	UP	GTP-binding protein Di-Ras2	DIRAS2	54769	Hs.165636		GO:0005886: plasma membrane
C013R054	0.00425569	8.11383	UP	5-aminolevulinate synthase, erythroid-specific, mitochondrial precursor	alas2				GO:0005759: mitochondrial matrix
C160R010	0.00428109	2.10396	UP	Heterogeneous nuclear ribonucleoprotein R	HNRNPR	10236	Hs.373763	GO:0006397: mRNA processing	GO:0030530: heterogeneous nuclear ribonucleoprotein complex	GO:0005515: protein binding; GO:0003723: RNA binding
C143R104	0.00442899	4.26744	UP	Beta-crystallin A3	CRYBA1		Gga.860
C060R167	0.00455242	2.41629	UP	Complement C5 precursor	C5	15139	Mm.2168
C227R072	0.00456942	5.29315	UP	Rhesus blood group-associated glycoprotein	RHAG	6005	Hs.120950	GO:0015696: ammonium transport; GO:0006873: cellular ion homeostasis	GO:0005887: integral to plasma membrane	GO:0008519: ammonium transmembrane transporter activity; GO:0030506: ankyrin binding
C023R078	0.00474853	2.00507	UP	Basic helix-loop-helix domain-containing protein KIAA2018	KIAA2018		Hs.632570
C046R015	0.00486428	7.2555	UP	5-aminolevulinate synthase, erythroid-specific, mitochondrial precursor	alas2				GO:0005759: mitochondrial matrix
C028R134	0.0054085	2.937	UP	LIM/homeobox protein Lhx9	LHX9		Bt.31799
C138R079	0.00567902	2.44641	UP	Mitochondrial uncoupling protein 2	ucp2
C078R149	0.00574404	2.71572	DOWN	Dual specificity protein phosphatase 6	DUSP6	515310	Bt.11909			GO:0004725: protein tyrosine phosphatase activity
C136R119	0.00604597	77.0614	UP	Band 3 anion exchange protein	slc4a1
C168R153	0.00605953	4.16708	UP	Carbonic anhydrase	cahz	30331	Dr.122148; Dr.32297	GO:0042539: hypotonic salinity response
C262R132	0.00644875	2.27865	DOWN	Zinc finger E-box-binding homeobox 2	ZEB2	9839	Hs.34871	GO:0016481: negative regulation of transcription; GO:0007399: nervous system development	GO:0005634: nucleus	GO:0019208: phosphatase regulator activity; GO:0046332: SMAD binding
C225R082	0.0069383	2.95689	UP	Cytospin-A	SPECC1L	416950	Gga.33755
C086R035	0.00759586	2.21929	UP	Claudin-4	CLDN4	414921	Bt.12177	GO:0016338: calcium-independent cell-cell adhesion	GO:0005923: tight junction	GO:0042802: identical protein binding
C046R079	0.00781553	2.17372	UP	Serine/threonine-protein phosphatase 2A 56 kDa regulatory subunit gamma isoform	PPP2R5C	5527	Hs.368264	GO:0007165: signal transduction	GO:0005634: nucleus; GO:0000159: protein phosphatase type 2A complex	GO:0005515: protein binding; GO:0008601: protein phosphatase type 2A regulator activity
C034R027	0.00785107	2.69592	UP	Protein CREG1 precursor	CREG1
C108R037	0.00795058	4.33194	UP	Trichohyalin	TCHH
C258R100	0.00807488	2.14833	DOWN	Discoidin, CUB and LCCL domain-containing protein 2 precursor	Dcbld2	155696	Rn.157411	GO:0030308: negative regulation of cell growth; GO:0042060: wound healing	GO:0009986: cell surface; GO:0005887: integral to plasma membrane
C104R081	0.00821621	2.46363	UP	Methionine aminopeptidase 2	METAP2	10988	Hs.591005	GO:0031365: N-terminal protein amino acid modification; GO:0018206: peptidyl-methionine modification; GO:0016485: protein processing	GO:0005737: cytoplasm	GO:0004239: methionyl aminopeptidase activity
C013R095	0.00868867	2.19729	UP	Furin-1 precursor	furin		Xl.788			GO:0004276: furin activity
C073R129	0.00873269	6.64101	UP	Histone H1				GO:0050829: defense response to Gram-negative bacterium; GO:0050830: defense response to Gram-positive bacterium; GO:0006805: xenobiotic metabolic process	GO:0005576: extracellular region
C145R119	0.00880798	4.23889	UP	Trichohyalin	TCHH		Hs.432416; Hs.553300		GO:0005856: cytoskeleton	GO:0005509: calcium ion binding
C132R051	0.00891419	2.01774	UP	COP9 signalosome complex subunit 8	cops8	393198	Dr.78319
C163R008	0.0089562	2.38879	UP	Microtubule-associated protein tau	Mapt	29477	Rn.2455	GO:0045773: positive regulation of axon extension; GO:0031116: positive regulation of microtubule polymerization	GO:0030424: axon; GO:0030426: growth cone; GO:0005886: plasma membrane; GO:0045298: tubulin complex	GO:0008017: microtubule binding
C216R057	0.00920201	2.17609	DOWN	GTPase IMAP family member 4	GIMAP4	55303	Hs.647101; Hs.648582
C114R057	0.00920832	9.01381	UP	Tubulin beta-6 chain		396427	Gga.819
C089R119	0.00934255	4.93298	UP	Trichohyalin	TCHH		Hs.432416; Hs.553300		GO:0005856: cytoskeleton	GO:0005509: calcium ion binding
C011R150	0.00953436	2.03079	DOWN	PR domain zinc finger protein 1	Prdm1	12142	Mm.4800	GO:0045165: cell fate commitment; GO:0001892: embryonic placenta development; GO:0001893: maternal placenta development
C215R008	0.00954568	3.12754	DOWN	Cordon-bleu protein-like 1	Cobll1	319876	Mm.34159
C111R164	0.00960845	3.08933	UP	Leucine-rich glioma-inactivated protein 1 precursor	LGI1	617080	Bt.35117
C230R096	0.00968149	2.31648	DOWN	Homeobox protein pv.1	pv.1	398007	Xl.57166	GO:0030509: BMP signaling pathway; GO:0048264: determination of ventral identity; GO:0001707: mesoderm formation; GO:0045647: negative regulation of erythrocyte differentiation; GO:0050768: negative regulation of neurogenesis; GO:0000122: negative regu...	GO:0005634: nucleus	GO:0043565: sequence-specific DNA binding; GO:0016564: transcription repressor activity
C066R044	0.00968184	5.69086	UP	Mitoferrin-1	slc25a37	387000	Dr.116247; Dr.79404; Dr.92765	GO:0035162: embryonic hemopoiesis; GO:0043249: erythrocyte maturation; GO:0048250: mitochondrial iron ion transport	GO:0005739: mitochondrion	GO:0005381: iron ion transmembrane transporter activity
C192R105	0.00983819	2.21834	DOWN	Transcription factor Sp5	SP5	389058	Hs.368802
