# Supplementary material for: A 44K microarray dataset of the changing transcriptome in developing Atlantic salmon (Salmo salar L.)
Source: BMC Res Notes. 2011 Mar 29;4:88. doi: 10.1186/1756-0500-4-88 (PMC3073910; doi:10.1186/1756-0500-4-88)
Supplement: Additional file 5 — 20 vs. 25 annotated entities. Spreadsheet of all annotated significantly differentially regulated entities between 20 and 25 dpf. Includes p-values, fold change, direction of regulation, and annotation information. [file 1756-0500-4-88-S5.XLS]

## Sheet: Sheet1
Spot ID	P-value	Fold change	Regulation	Description	Gene	GeneId	UniGene	Biological Process	Cellular Component	Molecular Function
C075R038	0.000165384	6.01951	DOWN	Histone H1				GO:0050829: defense response to Gram-negative bacterium; GO:0050830: defense response to Gram-positive bacterium; GO:0006805: xenobiotic metabolic process	GO:0005576: extracellular region
C067R037	0.00037349	5.61304	UP	Fatty acid-binding protein, intestinal	FABP2	515768	Bt.97287
C173R092	0.000841167	2.66976	DOWN	MAGUK p55 subfamily member 5	mpp5	252845	Dr.18838	GO:0007420: brain development; GO:0016337: cell-cell adhesion; GO:0035050: embryonic heart tube development; GO:0035088: establishment or maintenance of apical/basal cell polarity; GO:0016332: establishment or maintenance of polarity of embryonic epith...	GO:0001917: photoreceptor inner segment
C252R048	0.00221091	2.55112	UP	Cytochrome c oxidase subunit 5B, mitochondrial precursor	COX5B	492822	Ssc.49980		GO:0005743: mitochondrial inner membrane
C239R118	0.00223027	4.07284	UP	Partitioning-defective 3 homolog B	Pard3b	72823	Mm.35153; Mm.441881; Mm.459087
C191R064	0.0023381	2.3394	DOWN	Rhesus blood group-associated glycoprotein	RHAG	6005	Hs.120950	GO:0015696: ammonium transport; GO:0006873: cellular ion homeostasis	GO:0005887: integral to plasma membrane	GO:0008519: ammonium transmembrane transporter activity; GO:0030506: ankyrin binding
C099R133	0.00234235	2.05755	UP	Syntaxin-binding protein 1	Stxbp1	25558	Rn.80843			GO:0005515: protein binding
C112R015	0.00241827	2.19478	UP	Zinc fingers and homeoboxes protein 3	Zhx3	320799	Mm.436734; Mm.44463; Mm.465422	GO:0045892: negative regulation of transcription, DNA-dependent	GO:0005634: nucleus	GO:0005515: protein binding; GO:0003700: transcription factor activity
C113R020	0.00248352	4.7575	DOWN	Rhombotin-2	lmo2	30332	Dr.122061; Dr.79808	GO:0030218: erythrocyte differentiation	GO:0005634: nucleus
C096R018	0.00258975	2.13441	DOWN	Ras-related protein Rab-10	RAB10	421994	Gga.2486		GO:0005886: plasma membrane
C195R027	0.00271824	3.30856	UP	Protein S100-A11	S100A11	100008975	Ocu.2358
C178R146	0.00296381	2.21849	DOWN	Transcription factor 23	TCF23	616841	Bt.56086
C202R169	0.0030248	2.00011	DOWN	Mitochondrial import inner membrane translocase subunit Tim22	Timm22	79463	Rn.41817
C157R142	0.00351044	4.42293	DOWN	Coproporphyrinogen III oxidase, mitochondrial precursor	CPOX	1371	Hs.476982	GO:0006783: heme biosynthetic process	GO:0005739: mitochondrion	GO:0004109: coproporphyrinogen oxidase activity
C142R087	0.00380468	2.32562	DOWN	Delta-aminolevulinic acid dehydratase	ALAD
C182R121	0.00394459	12.3424	DOWN	Coagulation factor XIII A chain precursor	F13a1	74145	Mm.235105	GO:0007596: blood coagulation; GO:0018149: peptide cross-linking		GO:0003810: protein-glutamine gamma-glutamyltransferase activity
C225R012	0.00412031	2.16998	UP	Tubulin alpha-1 chain			Gga.35012
C173R017	0.00413026	2.59421	DOWN	Sal-like protein 3	Sall3	20689	Mm.215917
C203R084	0.00419373	5.43575	UP	Anterior gradient protein 2 homolog precursor	AGR2
C183R045	0.00428582	2.19001	DOWN	Ferritin, middle subunit						GO:0004322: ferroxidase activity
C056R028	0.00459764	3.98876	DOWN	ATP-binding cassette sub-family D member 4	ABCD4	5826	Hs.94395	GO:0006810: transport	GO:0043190: ATP-binding cassette (ABC) transporter complex; GO:0016021: integral to membrane	GO:0005524: ATP binding; GO:0042626: ATPase activity, coupled to transmembrane movement of substances
C063R093	0.00468626	2.59198	UP	Ras-related protein Rab-7a	RAB7A				GO:0005770: late endosome; GO:0042470: melanosome
C205R162	0.00472592	3.4501	DOWN	Glycylpeptide N-tetradecanoyltransferase 1	Nmt1	259274	Rn.830
C230R110	0.0061508	3.66161	UP	Troponin I, fast skeletal muscle	TNNI2	396386	Gga.700
C238R140	0.00642554	3.65508	UP	Alpha-N-acetylgalactosaminide alpha-2,6-sialyltransferase 1	ST6GALNAC1	396168	Gga.688			GO:0001665: alpha-N-acetylgalactosaminide alpha-2,6-sialyltransferase activity
C100R044	0.00669414	2.49668	DOWN	1-O-acylceramide synthase precursor	Lypla3	192654	Mm.284770	GO:0006672: ceramide metabolic process	GO:0005625: soluble fraction	GO:0047499: calcium-independent phospholipase A2 activity
C089R152	0.00718818	2.30387	UP	Protein phosphatase 1 regulatory subunit 3D	PPP1R3D	5509	Hs.42215			GO:0004722: protein serine/threonine phosphatase activity
C084R139	0.00764808	5.39362	DOWN	Rhombotin-2	lmo2	30332	Dr.122061; Dr.79808	GO:0030218: erythrocyte differentiation	GO:0005634: nucleus
C032R090	0.00768849	2.69338	UP	B-cell receptor-associated protein 29	BCAP29	511018	Bt.6358
C061R168	0.00796484	2.00185	DOWN	Delta-aminolevulinic acid dehydratase	ALAD
C006R127	0.00802761	2.55292	DOWN	113460 pfam04692, PDGF_N, Platelet-derived growth factor, N terminal region. This family consists of the amino terminal regions of platelet-derived growth factor (PDGF, pfam00341) A and B chains.
C034R070	0.00855031	2.6223	DOWN	Leucine-rich repeat neuronal protein 1 precursor	LRRN1	539619	Bt.17579
C139R101	0.00860337	2.01106	UP	Sorting nexin-27	Snx27	260323	Rn.7581		GO:0005769: early endosome
C045R050	0.00866478	2.06571	UP	Beta-galactoside-binding lectin
C253R038	0.00891571	2.35723	DOWN	Lamin-B receptor	Lbr	89789	Rn.6499		GO:0005637: nuclear inner membrane
C230R036	0.00894281	2.26021	UP	Fucolectin-6 precursor				GO:0010185: regulation of cellular defense response; GO:0001868: regulation of complement activation, lectin pathway	GO:0005615: extracellular space	GO:0005509: calcium ion binding; GO:0042806: fucose binding
C102R043	0.00912533	2.77516	UP	Myozenin-1	MYOZ1	574060	Ssc.10961
C241R063	0.00912968	2.46482	UP	Cysteine and histidine-rich domain-containing protein 1	chordc1	414542	Xl.13687
C126R046	0.00939291	9.87231	UP	Beta-crystallin S-1	GS-1
C233R057	0.00944682	3.81128	UP	Intestinal mucin-like protein
C073R129	0.00953365	4.87762	DOWN	Histone H1				GO:0050829: defense response to Gram-negative bacterium; GO:0050830: defense response to Gram-positive bacterium; GO:0006805: xenobiotic metabolic process	GO:0005576: extracellular region
C200R082	0.00969437	2.17195	DOWN	Transcription factor HES-5	Hes5	79225	Rn.22422
C108R111	0.00976998	11.2892	UP	Intestinal mucin-like protein
C109R072	0.00995279	2.17337	DOWN	Protein CARP	carp	777708	Dr.106097
