# Supplementary material for: A 44K microarray dataset of the changing transcriptome in developing Atlantic salmon (Salmo salar L.)
Source: BMC Res Notes. 2011 Mar 29;4:88. doi: 10.1186/1756-0500-4-88 (PMC3073910; doi:10.1186/1756-0500-4-88)
Supplement: Additional file 6 — 25 vs. 30 annotated entities. Spreadsheet of all annotated significantly differentially regulated entities between 25 and 30 dpf. Includes p-values, fold change, direction of regulation, and annotation information. [file 1756-0500-4-88-S6.XLS]

## Sheet: Sheet1
Spot ID	P-value	Fold change	Regulation	Description	Gene	GeneId	UniGene	Biological Process	Cellular Component	Molecular Function
C007R109	0.000210635	4.08036	UP	Glucagon-1 precursor	gcg1
C083R003	0.000306757	2.06021	DOWN	ES1 protein homolog, mitochondrial precursor	C21orf33	8209	Hs.413482
C195R096	0.000323196	2.16239	UP	Vitellogenin precursor	vtg1
C066R044	0.000340748	3.5374	DOWN	Mitoferrin-1	slc25a37	387000	Dr.116247; Dr.79404; Dr.92765	GO:0035162: embryonic hemopoiesis; GO:0043249: erythrocyte maturation; GO:0048250: mitochondrial iron ion transport	GO:0005739: mitochondrion	GO:0005381: iron ion transmembrane transporter activity
C003R121	0.000750448	2.63702	DOWN	Ribonucleoside-diphosphate reductase subunit M2	rrm2	30733	Dr.75098; Dr.75709
C119R077	0.00115346	2.09661	UP	Beta-2-microglobulin precursor	b2m
C051R029	0.00144001	3.35101	UP	Protein S100-B	S100b	25742	Rn.8937	GO:0007611: learning or memory	GO:0005737: cytoplasm	GO:0048156: tau protein binding; GO:0008270: zinc ion binding
C197R139	0.00161201	7.30183	UP	Biotinidase precursor	btd					GO:0047708: biotinidase activity
C083R108	0.00161228	2.52506	UP	Beta-2-microglobulin precursor	b2m
C153R058	0.00180597	2.22017	DOWN	DEP domain-containing protein 1A	depdc1a	100003959	Dr.116206
C062R008	0.00241206	4.30238	UP	Glutathione S-transferase P	GSTP1
C067R165	0.00242054	4.06	UP	40S ribosomal protein S23	rps23
C045R150	0.00275094	2.39299	UP	ADAMTS-15 precursor	Adamts15	235130	Mm.65867
C098R022	0.00277472	2.47688	UP	Adenylosuccinate synthetase isozyme 1	ADSSL1	784089	Bt.16782
C203R087	0.00296973	2.89645	UP	Gelsolin precursor	GSN	395774	Gga.4451
C142R039	0.00299015	3.28377	DOWN	Uncharacterized protein C15orf26	C15orf26	161502	Hs.130979
C114R140	0.0035824	2.01353	DOWN	Cytoskeleton-associated protein 5	CKAP5	9793	Hs.201253	GO:0051297: centrosome organization; GO:0030951: establishment or maintenance of microtubule cytoskeleton polarity; GO:0050658: RNA transport; GO:0051300: spindle pole body organization	GO:0005813: centrosome	GO:0005515: protein binding
C030R030	0.00369428	2.51127	DOWN	Trichohyalin	TCHH		Hs.432416; Hs.553300		GO:0005856: cytoskeleton	GO:0005509: calcium ion binding
C255R047	0.00389738	2.11554	DOWN	Origin recognition complex subunit 5	ORC5L	5001	Hs.432948	GO:0006270: DNA replication initiation	GO:0005634: nucleus	GO:0003688: DNA replication origin binding; GO:0042802: identical protein binding; GO:0000166: nucleotide binding
C174R084	0.00398712	3.08588	DOWN	Myosin heavy chain, non-muscle	zip	38001	Dm.2632	GO:0000910: cytokinesis; GO:0046664: dorsal closure, amnioserosa morphology change; GO:0046663: dorsal closure, leading edge cell differentiation; GO:0007395: dorsal closure, spreading of leading edge cells; GO:0045200: establishment of neuroblast pola...	GO:0045179: apical cortex; GO:0016461: unconventional myosin complex; GO:0030018: Z disc	GO:0032027: myosin light chain binding
C190R120	0.00411869	2.05796	DOWN	T-cell acute lymphocytic leukemia protein 1 homolog	tal1	30766	Dr.75812	GO:0001525: angiogenesis; GO:0048844: artery morphogenesis; GO:0060216: definitive hemopoiesis; GO:0060214: endocardium formation; GO:0030218: erythrocyte differentiation; GO:0060217: hemangioblast cell differentiation; GO:0001570: vasculogenesis	GO:0005634: nucleus	GO:0003677: DNA binding
C090R163	0.00434911	2.0018	DOWN	T-box transcription factor TBX15	Tbx15		Mm.88761
C180R145	0.00457655	3.31762	UP	Endothelial lipase precursor	LIPG	9388	Hs.465102	GO:0006629: lipid metabolic process		GO:0008970: phospholipase A1 activity; GO:0005515: protein binding
C003R061	0.00479881	2.11061	DOWN	Serine/threonine-protein kinase 12	aurkb	192306	Dr.32625
C237R038	0.00496497	2.39631	UP	Vitronectin precursor	VTN	397192	Ssc.32202
C118R163	0.00501385	4.92801	DOWN	Gamma-crystallin M2	GM2
C169R047	0.00516914	4.41111	UP	Myocilin precursor	MYOC				GO:0005791: rough endoplasmic reticulum
C179R029	0.00519678	6.62656	UP	Biotinidase precursor	btd					GO:0047708: biotinidase activity
C108R040	0.00533007	2.28385	UP	Inositol-trisphosphate 3-kinase A	Itpka	228550	Mm.65337	GO:0006020: inositol metabolic process		GO:0004428: inositol or phosphatidylinositol kinase activity
C120R097	0.00537625	2.27963	UP	Beta-2-microglobulin precursor	b2m
C104R060	0.00539916	2.09717	UP	Protein Ag2 homolog	AG2		Hs.530443
C183R016	0.00543227	2.0908	UP	Claudin-4	CLDN4	414921	Bt.12177	GO:0016338: calcium-independent cell-cell adhesion	GO:0005923: tight junction	GO:0042802: identical protein binding
C122R150	0.00555471	3.13937	UP	Target of Myb protein 1	Tom1	21968; 545878	Mm.1967; Mm.290868		GO:0005829: cytosol; GO:0005769: early endosome; GO:0016020: membrane	GO:0005515: protein binding
C254R059	0.00595117	2.02231	DOWN	Calpain-7	Capn7	12339	Mm.201535
C155R124	0.00596744	3.62684	DOWN	109812 pfam00769, ERM, Ezrin/radixin/moesin family. This family of proteins contain a band 4.1 domain (pfam00373), at their amino terminus. This family represents the rest of these proteins.
C166R027	0.00624858	2.03044	DOWN	RNA-binding protein 4B	RBM4B
C089R148	0.00636345	2.55911	UP	Galectin-3-binding protein precursor	LGALS3BP	3959	Hs.514535	GO:0006968: cellular defense response; GO:0007165: signal transduction	GO:0005615: extracellular space	GO:0005515: protein binding; GO:0005044: scavenger receptor activity
C117R065	0.00636392	3.09586	DOWN	Stonustoxin subunit alpha
C196R037	0.00674197	3.06215	UP	Glutathione S-transferase P	GSTP1
C221R138	0.00679607	2.03059	UP	Transmembrane protein 187	TMEM187	8269	Hs.23119		GO:0030133: transport vesicle
C202R023	0.00696601	4.91378	DOWN	Nuclear pore complex protein Nup205	NUP205	23165	Hs.632299	GO:0000059: protein import into nucleus, docking	GO:0005643: nuclear pore	GO:0005515: protein binding
C212R099	0.00704182	5.44037	UP	Erythroid membrane-associated protein precursor	ERMAP	114625	Hs.439437		GO:0005886: plasma membrane
C051R155	0.0071591	2.40024	UP	Annexin A5	ANXA5	428767	Gga.1168			GO:0005515: protein binding
C182R043	0.00716449	2.3531	UP	Lysozyme g
C193R155	0.00738209	2.76333	UP	Cytochrome c oxidase subunit VIb isoform 1	COX6B1
C135R038	0.0077554	2.83117	DOWN	Transcription factor HES-5	HES5	388585	Hs.57971
C250R026	0.0078817	2.15546	UP	Microtubule-associated protein 1A	MAP1A		Hs.194301; Hs.619338; Hs.700638		GO:0005875: microtubule associated complex	GO:0005515: protein binding; GO:0005198: structural molecule activity
C012R105	0.00794513	5.61095	UP	Biotinidase precursor	btd					GO:0047708: biotinidase activity
C169R150	0.00837129	2.09349	UP	Glycogen debranching enzyme	AGL	100009066	Ocu.1807
C188R031	0.0083718	2.10719	UP	Alpha-2-antiplasmin precursor	Serpinf2	18816	Mm.279733
C021R061	0.00839854	2.02333	DOWN	Serine/threonine-protein kinase 17A	STK17A	9263	Hs.699353	GO:0006917: induction of apoptosis; GO:0006468: protein amino acid phosphorylation; GO:0007243: protein kinase cascade	GO:0005634: nucleus	GO:0005524: ATP binding; GO:0004674: protein serine/threonine kinase activity
C108R146	0.00871397	2.29249	DOWN	Fatty acid-binding protein, adipocyte	FABP4	281759	Bt.97
C257R160	0.008857	2.65604	UP	Glycogen phosphorylase, muscle form	PYGM	5837	Hs.154084	GO:0005977: glycogen metabolic process		GO:0008184: glycogen phosphorylase activity; GO:0005515: protein binding
