# Supplementary material for: A 44K microarray dataset of the changing transcriptome in developing Atlantic salmon (Salmo salar L.)
Source: BMC Res Notes. 2011 Mar 29;4:88. doi: 10.1186/1756-0500-4-88 (PMC3073910; doi:10.1186/1756-0500-4-88)
Supplement: Additional file 7 — 30 vs. 35 annotated entities. Spreadsheet of all annotated significantly differentially regulated entities between 30 and 35 dpf. Includes p-values, fold change, direction of regulation, and annotation information. [file 1756-0500-4-88-S7.XLS]

## Sheet: Sheet1
Spot ID	P-value	Fold change	Regulation	Description	Gene	GeneId	UniGene	Biological Process	Cellular Component	Molecular Function
C198R062	4.97823e-05	2.02821	DOWN	Ceruloplasmin precursor	CP	1356	Hs.558314	GO:0006879: cellular iron ion homeostasis	GO:0005615: extracellular space	GO:0004322: ferroxidase activity
C177R107	8.47134e-05	3.26722	UP	Glycerol-3-phosphate dehydrogenase [NAD+], cytoplasmic	gpd1
C020R081	0.000129971	2.7604	UP	Troponin T, slow skeletal muscle	Tnnt1	171409	Rn.13846
C098R022	0.00013013	2.71842	UP	Adenylosuccinate synthetase isozyme 1	ADSSL1	784089	Bt.16782
C188R015	0.000140228	2.58117	DOWN	228405.5.peg.2054 TIGR:HNE_2133 HOGENOM:Q0C0B3 BioCyc:HNEP81032:HNE_2133-MON InterPro:IPR015654 PANTHER:PTHR13794:SF2 Uniprot:Q0C0B3
C165R053	0.000286218	2.04007	UP	UTP--glucose-1-phosphate uridylyltransferase	UGP2	7360	Hs.516217	GO:0016310: phosphorylation; GO:0006011: UDP-glucose metabolic process	GO:0005737: cytoplasm	GO:0005515: protein binding; GO:0003983: UTP:glucose-1-phosphate uridylyltransferase activity
C219R012	0.000364074	3.33294	UP	Probable palmitoyltransferase ZDHHC23	Zdhhc23		Rn.43304
C100R102	0.000431489	2.23008	UP	Myosin-binding protein H	MYBPH	421154	Gga.882
C136R053	0.00060122	2.09614	UP	PDZ and LIM domain protein 7	PDLIM7	533851	Bt.9949
C118R086	0.000760389	2.4187	UP	NAD(P) transhydrogenase, mitochondrial precursor	Nnt		Mm.195803		GO:0005743: mitochondrial inner membrane
C146R142	0.000768373	3.48982	DOWN	DnaJ homolog subfamily A member 1	DNAJA1	528862	Bt.64693; Bt.88837	GO:0030521: androgen receptor signaling pathway; GO:0030317: sperm motility; GO:0007283: spermatogenesis		GO:0050750: low-density lipoprotein receptor binding
C067R037	0.000784124	2.7841	UP	Fatty acid-binding protein, intestinal	FABP2	515768	Bt.97287
C179R098	0.00088337	2.14113	UP	NAD(P) transhydrogenase, mitochondrial precursor	NNT	23530	Hs.482043	GO:0006118: electron transport; GO:0015992: proton transport; GO:0006099: tricarboxylic acid cycle	GO:0005746: mitochondrial respiratory chain	GO:0051287: NAD or NADH binding; GO:0003957: NAD(P)+ transhydrogenase (B-specific) activity; GO:0050661: NADP or NADPH binding
C182R095	0.000952017	4.53633	UP	AMP deaminase 1	Ampd1		Mm.331272
C181R020	0.00110023	2.40771	UP	Myozenin-2	MYOZ2	540487	Bt.87499
C109R099	0.00126563	2.73879	UP	Tropomyosin-1 alpha chain
C104R125	0.00131702	2.66432	DOWN	Probable tRNA pseudouridine synthase 1	TRUB1	142940	Hs.21187
C115R048	0.00132617	2.4514	UP	Stathmin	STMN1	396057	Gga.2844
C118R163	0.00135661	7.94045	UP	Gamma-crystallin M2	GM2
C098R034	0.00147287	3.19733	UP	Gamma-crystallin N	Crygn	214301	Mm.63484
C033R095	0.00151797	2.84864	DOWN	Ras-related and estrogen-regulated growth inhibitor-like protein	rergl	436767	Dr.86222
C063R141	0.001532	2.59562	UP	microtubule-associated protein 6						GO:0008017: microtubule binding
C212R158	0.00161774	2.33831	DOWN	EH domain-binding protein 1-like protein 1	EHBP1L1	254102	Hs.502867
C210R115	0.0017849	2.08144	DOWN	Ependymin precursor	epd
C018R089	0.00180289	4.51953	UP	SET domain-containing protein 3	Setd3	52690	Mm.159185; Mm.456326
C131R037	0.00182165	2.50046	UP	Malate dehydrogenase, mitochondrial precursor	MDH2				GO:0005759: mitochondrial matrix
C155R037	0.00211333	2.41588	UP	Lutheran blood group glycoprotein precursor	BCAM	4059	Hs.654540	GO:0007155: cell adhesion; GO:0007165: signal transduction	GO:0009986: cell surface; GO:0005887: integral to plasma membrane	GO:0004888: transmembrane receptor activity
C163R156	0.00230339	2.12782	UP	Uveal autoantigen with coiled-coil domains and ankyrin repeats	UACA	55075	Hs.108049		GO:0005576: extracellular region
C213R042	0.00259301	3.32787	DOWN	DNA repair protein RAD51 homolog 4	RAD51L3	5892	Hs.631757	GO:0006281: DNA repair; GO:0007131: reciprocal meiotic recombination	GO:0005634: nucleus	GO:0003677: DNA binding; GO:0005515: protein binding
C041R012	0.00271498	2.25999	UP	Creatine kinase, sarcomeric mitochondrial precursor	CKMT2	538944	Bt.13980		GO:0005743: mitochondrial inner membrane	GO:0004111: creatine kinase activity
C137R129	0.00282291	4.50868	UP	Creatine kinase M-type	Ckm	12715	Mm.2375	GO:0046314: phosphocreatine biosynthetic process		GO:0004111: creatine kinase activity
C065R046	0.00282652	2.00662	UP	5-aminolevulinate synthase, nonspecific, mitochondrial precursor	alas1				GO:0005759: mitochondrial matrix
C033R008	0.00295546	2.84387	UP	Interferon-induced very large GTPase 1	GVIN1		Hs.494757
C117R125	0.00296368	2.09219	UP	Myomesin-1	Myom1		Mm.4103	GO:0006936: muscle contraction	GO:0005856: cytoskeleton; GO:0030017: sarcomere	GO:0005200: structural constituent of cytoskeleton
C119R083	0.00313226	2.03241	UP	Synuclein
C172R161	0.00316134	2.16164	DOWN	Synaptophysin-like protein 1	SYPL1	6856	Hs.80919	GO:0007268: synaptic transmission	GO:0005887: integral to plasma membrane
C028R162	0.00329134	2.09065	DOWN	Krueppel-like factor 2	KLF2	10365	Hs.107740		GO:0005634: nucleus	GO:0016563: transcription activator activity; GO:0003700: transcription factor activity
C181R169	0.00329238	2.02781	DOWN	Uncharacterized protein C20orf175	C20orf175	140876	Hs.372578
C185R162	0.00335561	2.78334	UP	Aspartyl/asparaginyl beta-hydroxylase	ASPH	444	Hs.622998	GO:0006936: muscle contraction	GO:0005789: endoplasmic reticulum membrane	GO:0005509: calcium ion binding; GO:0009055: electron carrier activity; GO:0004597: peptide-aspartate beta-dioxygenase activity; GO:0008307: structural constituent of muscle
C256R040	0.00376438	3.12799	UP	PQ loop repeat-containing protein 3 precursor	Pqlc3	217430	Mm.379451
C156R076	0.00379665	2.45402	UP	Excitatory amino acid transporter 2	SLC1A2	6506	Hs.502338	GO:0015813: L-glutamate transport; GO:0007268: synaptic transmission	GO:0005624: membrane fraction	GO:0005313: L-glutamate transmembrane transporter activity
C249R059	0.00379968	2.26587	UP	115030 pfam06346, Drf_FH1, Formin Homology Region 1. This region is found in some of the Diaphanous related formins (Drfs). It consists of low complexity repeats of around 12 residues.
C192R014	0.00402173	2.38688	UP	Myosin light chain 3	MYL3		Bt.23497
C088R083	0.00415093	2.41059	DOWN	Cytochrome b reductase 1	cybrd1		Str.29467
C173R063	0.00415451	3.15155	DOWN	Ig mu chain C region membrane-bound form					GO:0005886: plasma membrane
C263R118	0.0042049	2.9872	UP	Phosphoglucomutase-1	Pgm1	72157	Mm.217764			GO:0004614: phosphoglucomutase activity
C163R052	0.00446243	2.17704	UP	104844 PRK10811, rne, ribonuclease E; Reviewed.
C155R156	0.00448114	2.33231	UP	Tropomyosin-1 alpha chain
C134R083	0.00455139	2.67364	UP	Synaptosomal-associated protein 25-A	snap25a
C119R085	0.00456908	2.68598	UP	Troponin T, cardiac muscle	TNNT2		Bt.3879
C124R156	0.00459432	2.84574	UP	Gamma-crystallin M2	GM2
C107R157	0.00460265	2.76342	UP	Adenylosuccinate synthetase isozyme 1	ADSSL1	784089	Bt.16782
C263R068	0.00468097	2.83812	UP	Titin	Ttn			GO:0007512: adult heart development; GO:0055003: cardiac myofibril assembly; GO:0043056: forward locomotion; GO:0003007: heart morphogenesis; GO:0001701: in utero embryonic development; GO:0006936: muscle contraction; GO:0045214: sarcomere organization	GO:0031430: M band; GO:0005859: muscle myosin complex; GO:0030018: Z disc	GO:0005515: protein binding; GO:0005200: structural constituent of cytoskeleton
C193R054	0.0048528	3.30847	UP	Titin	TTN	7273	Hs.654592	GO:0007067: mitosis; GO:0030239: myofibril assembly; GO:0046777: protein amino acid autophosphorylation; GO:0006941: striated muscle contraction	GO:0000794: condensed nuclear chromosome; GO:0030018: Z disc	GO:0051393: alpha-actinin binding; GO:0005524: ATP binding; GO:0005516: calmodulin binding; GO:0042802: identical protein binding; GO:0017022: myosin binding; GO:0004674: protein serine/threonine kinase activity; GO:0008307: structural constituent of m...
C007R051	0.00516212	2.81065	UP	Interleukin-17D precursor	IL17D	53342	Hs.655142
C228R114	0.00527844	3.07974	DOWN	Zinc finger FYVE domain-containing protein 9	ZFYVE9	9372	Hs.532345	GO:0006897: endocytosis; GO:0007183: SMAD protein complex assembly; GO:0007184: SMAD protein nuclear translocation; GO:0007181: transforming growth factor beta receptor complex assembly	GO:0005769: early endosome	GO:0005515: protein binding; GO:0008236: serine-type peptidase activity
C017R165	0.00529468	2.62956	DOWN	Annexin A4	ANXA4
C126R046	0.00533076	3.2504	UP	Beta-crystallin S-1	GS-1
C143R143	0.00554436	5.70631	UP	40S ribosomal protein S2	Rps2	83789	Rn.2115; Rn.217540
C046R015	0.00563532	3.02359	DOWN	5-aminolevulinate synthase, erythroid-specific, mitochondrial precursor	alas2				GO:0005759: mitochondrial matrix
C168R109	0.00566714	2.32455	UP	Apolipoprotein O precursor	APOO	79135	Hs.495851
C265R116	0.00584769	3.04315	UP	Triosephosphate isomerase	TPI1	396435	Gga.4148
C053R120	0.00592969	2.25611	UP	ADP-ribosylation factor-like protein 3	ARL3	595114	Ssc.54051
C121R056	0.00611404	2.32376	UP	TSC22 domain family protein 3	Tsc22d3	14605	Mm.22216	GO:0006916: anti-apoptosis; GO:0006970: response to osmotic stress
C258R024	0.00622312	2.91059	DOWN	Protein disulfide-isomerase A2 precursor	PDIA2	64714	Hs.66581	GO:0006915: apoptosis; GO:0006457: protein folding; GO:0006621: protein retention in ER lumen; GO:0001666: response to hypoxia	GO:0005783: endoplasmic reticulum	GO:0005515: protein binding; GO:0003756: protein disulfide isomerase activity
C176R046	0.00634694	2.88415	DOWN	Actin-related protein 2/3 complex subunit 1A	ARPC1A	10552	Hs.124126	GO:0030036: actin cytoskeleton organization	GO:0015629: actin cytoskeleton	GO:0003779: actin binding
C253R048	0.00639439	2.01615	UP	Tropomodulin-4	TMOD4	505645	Bt.87251
C009R045	0.00648273	2.14653	DOWN	AP-1 complex subunit sigma-3	Ap1s3	252903	Mm.32409; Mm.459248
C011R110	0.00653745	2.24754	UP	Calsequestrin-1 precursor	CASQ1	100009095	Ocu.6275		GO:0033018: sarcoplasmic reticulum lumen
C062R008	0.00660394	3.24124	DOWN	Glutathione S-transferase P	GSTP1
C138R045	0.00681163	3.85697	UP	Glycogen phosphorylase, muscle form	PYGM	5837	Hs.154084	GO:0005977: glycogen metabolic process		GO:0008184: glycogen phosphorylase activity; GO:0005515: protein binding
C180R105	0.0068691	2.78906	UP	Polymerase I and transcript release factor	Ptrf		Rn.13589	GO:0006361: transcription initiation from RNA polymerase I promoter	GO:0005901: caveola; GO:0005739: mitochondrion; GO:0005634: nucleus	GO:0005515: protein binding; GO:0003716: RNA polymerase I transcription termination factor activity; GO:0042134: rRNA primary transcript binding
C176R127	0.00688846	4.03233	DOWN	Transposable element Tc1 transposase	tc1a			GO:0006313: transposition, DNA-mediated	GO:0005634: nucleus	GO:0004803: transposase activity
C120R157	0.00694333	2.58406	UP	Fructose-bisphosphate aldolase A	Aldoa	11674	Mm.275831			GO:0004332: fructose-bisphosphate aldolase activity
C119R080	0.00701482	2.11039	UP	Obg-like ATPase 1	OLA1	29789	Hs.157351	GO:0006200: ATP catabolic process	GO:0005737: cytoplasm	GO:0005524: ATP binding; GO:0005515: protein binding
C175R099	0.00709689	2.10943	UP	Casein kinase II subunit beta	ck2b	30428	Dr.30945
C163R092	0.00726888	2.55722	UP	Glycerol-3-phosphate dehydrogenase [NAD+], cytoplasmic	gpd1
C266R146	0.00733424	2.29798	UP	Nucleolar complex protein 2 homolog	NOC2L	508638	Bt.48855
C133R016	0.00773717	3.11357	UP	Myosin-3	Myh3	17883	Mm.340090		GO:0016459: myosin complex
C159R152	0.00778541	2.5778	UP	Pyruvate kinase muscle isozyme	pkm	399448	Xl.21936
C166R119	0.00792905	3.32088	UP	Titin	Ttn			GO:0007512: adult heart development; GO:0055003: cardiac myofibril assembly; GO:0043056: forward locomotion; GO:0003007: heart morphogenesis; GO:0001701: in utero embryonic development; GO:0006936: muscle contraction; GO:0045214: sarcomere organization	GO:0031430: M band; GO:0005859: muscle myosin complex; GO:0030018: Z disc	GO:0005515: protein binding; GO:0005200: structural constituent of cytoskeleton
C128R073	0.00799694	4.40392	UP	Creatine kinase M-type	Ckm	12715	Mm.2375	GO:0046314: phosphocreatine biosynthetic process		GO:0004111: creatine kinase activity
C143R073	0.00820071	4.34978	UP	Myosin-binding protein C, slow-type	MYBPC1	4604	Hs.654589		GO:0030016: myofibril	GO:0008307: structural constituent of muscle; GO:0031432: titin binding
C029R016	0.00850857	3.25802	UP	6-phosphofructokinase, muscle type	PFKM
C078R103	0.00864395	2.29142	UP	Forkhead box protein M1	Foxm1		Mm.42148	GO:0001889: liver development; GO:0008284: positive regulation of cell proliferation; GO:0045944: positive regulation of transcription from RNA polymerase II promoter; GO:0001570: vasculogenesis		GO:0005515: protein binding; GO:0003700: transcription factor activity
C005R081	0.00865441	2.04825	DOWN	Catalase	cat		Dr.1079	GO:0046688: response to copper ion
C102R043	0.00874609	2.43159	UP	Myozenin-1	MYOZ1	574060	Ssc.10961
C166R099	0.00877735	2.66913	UP	Alpha-actinin-3	ACTN3	539375	Bt.7084
C167R008	0.00879965	2.27774	UP	Fructose-bisphosphate aldolase A	ALDOA	100009055	Ocu.864
C201R107	0.00892353	2.58842	UP	Claudin-6	CLDN6	9074	Hs.533779	GO:0016338: calcium-independent cell-cell adhesion	GO:0005923: tight junction	GO:0042802: identical protein binding
C049R026	0.00892991	3.00874	UP	Titin	TTN	7273	Hs.654592	GO:0007067: mitosis; GO:0030239: myofibril assembly; GO:0046777: protein amino acid autophosphorylation; GO:0006941: striated muscle contraction	GO:0000794: condensed nuclear chromosome; GO:0030018: Z disc	GO:0051393: alpha-actinin binding; GO:0005524: ATP binding; GO:0005516: calmodulin binding; GO:0042802: identical protein binding; GO:0017022: myosin binding; GO:0004674: protein serine/threonine kinase activity; GO:0008307: structural constituent of m...
C097R071	0.00895581	2.78263	UP	Troponin T, fast skeletal muscle isoforms	TNNT3
C186R102	0.00926426	2.92572	UP	Transcriptional repressor CTCF	CTCF	396274	Gga.3278			GO:0005515: protein binding
C124R035	0.00926496	2.05896	DOWN	GTPase IMAP family member 7	GIMAP7	168537	Hs.647074
C183R051	0.00929443	2.38254	UP	Cysteine-rich protein 1	Crip1	691657	Rn.8405
C005R032	0.00930979	2.72936	UP	Sarcoplasmic/endoplasmic reticulum calcium ATPase 1	atp2a1			GO:0006816: calcium ion transport; GO:0031448: positive regulation of fast-twitch skeletal muscle fiber contraction		GO:0005509: calcium ion binding; GO:0005388: calcium-transporting ATPase activity; GO:0005515: protein binding
C110R033	0.00933225	7.32937	UP	CCR4-NOT transcription complex subunit 10	CNOT10	540938	Bt.6104
C022R003	0.00933671	2.97244	UP	Titin	Ttn			GO:0007512: adult heart development; GO:0055003: cardiac myofibril assembly; GO:0043056: forward locomotion; GO:0003007: heart morphogenesis; GO:0001701: in utero embryonic development; GO:0006936: muscle contraction; GO:0045214: sarcomere organization	GO:0031430: M band; GO:0005859: muscle myosin complex; GO:0030018: Z disc	GO:0005515: protein binding; GO:0005200: structural constituent of cytoskeleton
C154R164	0.00944742	3.54769	UP	Titin	Ttn			GO:0007512: adult heart development; GO:0055003: cardiac myofibril assembly; GO:0043056: forward locomotion; GO:0003007: heart morphogenesis; GO:0001701: in utero embryonic development; GO:0006936: muscle contraction; GO:0045214: sarcomere organization	GO:0031430: M band; GO:0005859: muscle myosin complex; GO:0030018: Z disc	GO:0005515: protein binding; GO:0005200: structural constituent of cytoskeleton
C223R013	0.00945993	2.55479	UP	Envoplakin	EVPL	2125	Hs.500635	GO:0008544: epidermis development; GO:0030216: keratinocyte differentiation; GO:0018149: peptide cross-linking	GO:0001533: cornified envelope	GO:0030674: protein binding, bridging; GO:0005198: structural molecule activity
C039R055	0.00953428	2.35737	UP	Sarcoplasmic reticulum histidine-rich calcium-binding protein precursor	HRC	100009049	Ocu.1888		GO:0033018: sarcoplasmic reticulum lumen
C242R159	0.0096675	2.37106	DOWN	110063 pfam01034, Syndecan, Syndecan domain. Syndecans are transmembrane heparin sulfate proteoglycans which are implicated in the binding of extracellular matrix components and growth factors.
C054R002	0.0096775	2.79261	DOWN	Somatostatin-2 precursor	sst2
C004R100	0.00985521	2.04301	UP	UPF0362 protein C20orf149 homolog		506990	Bt.49309
