# Supplementary material for: A 44K microarray dataset of the changing transcriptome in developing Atlantic salmon (Salmo salar L.)
Source: BMC Res Notes. 2011 Mar 29;4:88. doi: 10.1186/1756-0500-4-88 (PMC3073910; doi:10.1186/1756-0500-4-88)
Supplement: Additional file 8 — 35 vs. 41 annotated entities. Spreadsheet of all annotated significantly differentially regulated entities between 35 and 41 dpf. Includes p-values, fold change, direction of regulation, and annotation information. [file 1756-0500-4-88-S8.XLS]

## Sheet: Sheet1
Spot ID	P-value	Fold change	Regulation	Description	Gene	GeneId	UniGene	Biological Process	Cellular Component	Molecular Function
C223R160	7.82081e-05	3.88033	UP	Membrane-spanning 4-domains subfamily A member 12	MS4A12	54860	Hs.272789
C021R003	0.000523344	2.42268	UP	Kinetochore-associated protein NSL1 homolog	NSL1	25936	Hs.497692		GO:0000444: MIS12/MIND type complex	GO:0005515: protein binding
C037R043	0.000793142	2.79026	DOWN	Metalloproteinase inhibitor 2 precursor	TIMP2	374178	Gga.2965
C033R115	0.000809208	2.56419	DOWN	Homeobox protein Hox-C6	hoxc6	394330	Xl.1209
C148R053	0.000852298	3.84751	UP	Histone H1				GO:0050829: defense response to Gram-negative bacterium; GO:0050830: defense response to Gram-positive bacterium; GO:0006805: xenobiotic metabolic process	GO:0005576: extracellular region
C064R064	0.00116448	3.20808	UP	Guanine nucleotide-binding protein G(t) subunit alpha-2	Gnat2	14686	Mm.439652	GO:0007199: G-protein signaling, coupled to cGMP nucleotide second messenger; GO:0007602: phototransduction	GO:0005834: heterotrimeric G-protein complex; GO:0005624: membrane fraction	GO:0003924: GTPase activity
C126R003	0.00135378	4.72555	UP	28S ribosomal protein S31, mitochondrial precursor	MRPS31	534185	Bt.91486
C021R112	0.00146805	3.65401	UP	Hemoglobin subunit beta-4	hbb4
C007R144	0.00199138	4.08531	UP	Class I histocompatibility antigen, F10 alpha chain precursor			Gga.4973
C075R038	0.0023635	2.85424	UP	Histone H1				GO:0050829: defense response to Gram-negative bacterium; GO:0050830: defense response to Gram-positive bacterium; GO:0006805: xenobiotic metabolic process	GO:0005576: extracellular region
C192R023	0.00256181	2.28213	UP	Cullin-5	CUL5	100009207	Ocu.2495
C125R048	0.00288403	2.13875	UP	Beta-2-microglobulin precursor	b2m
C073R045	0.00353916	2.12868	DOWN	GC-rich sequence DNA-binding factor homolog	GCFC	94104	Hs.700618	GO:0006355: regulation of transcription, DNA-dependent	GO:0005737: cytoplasm	GO:0003677: DNA binding
C220R170	0.00383302	3.26236	UP	Uroporphyrinogen decarboxylase	urod	30617	Dr.2166
C255R112	0.00395678	2.56948	DOWN	Inter-alpha-trypsin inhibitor heavy chain H4 precursor	ITIH4	3700	Hs.556077		GO:0005576: extracellular region	GO:0004866: endopeptidase inhibitor activity
C136R098	0.00403951	2.48705	DOWN	Envoplakin	EVPL	2125	Hs.500635	GO:0008544: epidermis development; GO:0030216: keratinocyte differentiation; GO:0018149: peptide cross-linking	GO:0001533: cornified envelope	GO:0030674: protein binding, bridging; GO:0005198: structural molecule activity
C037R051	0.00413433	2.33042	DOWN	Alpha-1-antitrypsin homolog precursor
C128R041	0.0041583	2.05431	UP	Transposable element Tc1 transposase	tc1a			GO:0006313: transposition, DNA-mediated	GO:0005634: nucleus	GO:0004803: transposase activity
C139R006	0.00439055	2.40508	UP	Protein Y39B6A.1, confirmed by transcript evidence						GO:0005515: protein binding
C215R002	0.0045065	2.20243	DOWN	Tryptase gamma precursor	Tpsg1	26945	Mm.180108
C048R045	0.00474187	2.03933	DOWN	Interferon regulatory factor 2-binding protein 1	irf2bp1	556852	Dr.81848
C201R072	0.00487029	2.05722	UP	130 kDa phosphatidylinositol 4,5-biphosphate-dependent ARF1 GTPase-activating protein	DDEF1	327705	Bt.36811			GO:0005515: protein binding
C243R140	0.0052754	2.31541	UP	Histidine ammonia-lyase	Hal	15109	Mm.13000	GO:0006548: histidine catabolic process	GO:0005625: soluble fraction	GO:0004397: histidine ammonia-lyase activity
C038R054	0.00539432	2.76316	DOWN	Sodium/myo-inositol cotransporter	SLC5A3	445542	Cfa.33627
C171R130	0.00584176	2.6868	UP	Myelin P0 protein	MPZ		Bt.89094
C103R147	0.0059065	2.40151	DOWN	Short-chain dehydrogenase/reductase 3	DHRS3	9249	Hs.289347	GO:0042572: retinol metabolic process; GO:0007601: visual perception		GO:0009055: electron carrier activity; GO:0000166: nucleotide binding
C137R029	0.00597735	2.07548	UP	Cadherin-15 precursor	CDH15	1013	Hs.148090	GO:0007155: cell adhesion	GO:0005886: plasma membrane
C196R078	0.00615838	2.22398	UP	Myelin protein zero-like protein 2 precursor	MPZL2
C211R161	0.00625984	3.5799	DOWN	Metalloproteinase inhibitor 2 precursor	TIMP2	282093	Bt.52974			GO:0005515: protein binding
C129R124	0.00646884	3.22594	UP	Proteasome subunit beta type-7 precursor	Psmb7	85492	Rn.3846
C236R065	0.00654223	7.02924	UP	Retinal rod rhodopsin-sensitive cGMP 3',5'-cyclic phosphodiesterase subunit gamma	PDE6G	403911	Cfa.3772
C036R120	0.00682152	2.5888	DOWN	PDZ and LIM domain protein 3	pdlim3	444755	Xl.47333
C228R052	0.00733849	2.42448	UP	Serine/threonine-protein kinase PINK1, mitochondrial precursor	PINK1	65018	Hs.389171	GO:0006468: protein amino acid phosphorylation; GO:0007243: protein kinase cascade; GO:0006950: response to stress	GO:0005739: mitochondrion	GO:0005524: ATP binding; GO:0000287: magnesium ion binding; GO:0004674: protein serine/threonine kinase activity
C033R034	0.00738824	2.03824	DOWN	GATA-binding protein 6				GO:0001889: liver development; GO:0003007: heart morphogenesis
C255R062	0.00760569	3.81978	UP	Forkhead box protein E1	foxe1	496399	Xl.50069
C113R118	0.00862544	2.23987	UP	Eukaryotic translation initiation factor 4E type 2	Eif4e2	26987	Mm.227183			GO:0005515: protein binding
C140R149	0.00891219	2.70558	UP	104526 PRK10416, PRK10416, cell division protein FtsY; Provisional.
C130R057	0.00955344	2.028	UP	Cyclin-dependent kinase 2-associated protein 1	CDK2AP1	8099	Hs.433201	GO:0006261: DNA-dependent DNA replication; GO:0006468: protein amino acid phosphorylation; GO:0000084: S phase of mitotic cell cycle	GO:0005737: cytoplasm; GO:0005634: nucleus	GO:0003677: DNA binding; GO:0005515: protein binding
C026R038	0.00965431	12.303	UP	Hemoglobin subunit beta	hbb
C191R068	0.00982842	6.65036	UP	Protein S100-A11	S100A11	100008975	Ocu.2358
C060R074	0.00984754	2.10854	DOWN	Histone acetyltransferase MYST2	MYST2	11143	Hs.21907	GO:0006260: DNA replication; GO:0006355: regulation of transcription, DNA-dependent	GO:0005634: nucleus	GO:0004406: H3/H4 histone acetyltransferase activity; GO:0005515: protein binding
C153R142	0.00996466	2.00031	UP	Branched-chain-amino-acid aminotransferase, cytosolic	BCAT1	586	Hs.438993	GO:0009082: branched chain family amino acid biosynthetic process; GO:0008283: cell proliferation; GO:0000082: G1/S transition of mitotic cell cycle		GO:0004084: branched-chain-amino-acid transaminase activity
