# Supplementary material for: A 44K microarray dataset of the changing transcriptome in developing Atlantic salmon (Salmo salar L.)
Source: BMC Res Notes. 2011 Mar 29;4:88. doi: 10.1186/1756-0500-4-88 (PMC3073910; doi:10.1186/1756-0500-4-88)
Supplement: Additional file 9 — 41 vs. 47 annotated entities. Spreadsheet of all annotated significantly differentially regulated entities between 41 and 47 dpf. Includes p-values, fold change, direction of regulation, and annotation information. [file 1756-0500-4-88-S9.XLS]

## Sheet: Sheet1
Spot ID	P-value	Fold change	Regulation	Description	Gene	GeneId	UniGene	Biological Process	Cellular Component	Molecular Function
C007R146	0.00072622	3.37838	UP	Coatomer subunit alpha	COPA	1314	Hs.162121; Hs.685025	GO:0030157: pancreatic juice secretion	GO:0030126: COPI vesicle coat; GO:0005615: extracellular space; GO:0005792: microsome; GO:0005625: soluble fraction
C130R138	0.000772361	2.57959	UP	Partitioning-defective 3 homolog	PARD3	56288	Hs.131489	GO:0007205: activation of protein kinase C activity by G-protein coupled receptor protein signaling pathway; GO:0008356: asymmetric cell division; GO:0007409: axonogenesis; GO:0007163: establishment or maintenance of cell polarity; GO:0006461: protein ...	GO:0005923: tight junction	GO:0005515: protein binding
C125R031	0.000810334	2.30592	UP	Coronin-1A	Coro1a	155151	Rn.6990
C021R112	0.00088983	3.7875	UP	Hemoglobin subunit beta-4	hbb4
C058R127	0.000974318	2.84208	UP	Desmin	Des	64362	Rn.39196
C097R119	0.00102443	2.12723	UP	L-seryl-tRNA(Sec) kinase	PSTK	118672	Hs.281004
C244R146	0.00109238	2.27731	DOWN	Protein NDRG2	ndrg2	494050	Dr.133822
C240R014	0.00121169	2.04371	DOWN	Protein CDV3 homolog	cdv3	334102	Dr.32980
C037R051	0.00278953	2.63069	UP	Alpha-1-antitrypsin homolog precursor
C085R022	0.0029793	2.0973	UP	CWF19-like protein 2	cwf19l2	619271	Dr.87198
C237R145	0.00298902	2.22864	DOWN	DNA replication licensing factor mcm4	mcm4	448137	Str.801	GO:0006268: DNA unwinding during replication; GO:0030174: regulation of DNA replication initiation	GO:0000785: chromatin; GO:0042555: MCM complex
C008R064	0.00326397	2.33177	UP	Fibronectin precursor	fn1		Xl.2243
C047R037	0.00332043	2.40667	UP	E3 ubiquitin-protein ligase UHRF1	UHRF1	29128	Hs.108106	GO:0008283: cell proliferation; GO:0006357: regulation of transcription from RNA polymerase II promoter		GO:0005515: protein binding; GO:0003702: RNA polymerase II transcription factor activity; GO:0003700: transcription factor activity
C093R115	0.00341327	2.31054	UP	H-2 class II histocompatibility antigen gamma chain	Cd74		Rn.33804	GO:0008283: cell proliferation; GO:0043066: negative regulation of apoptosis; GO:0001516: prostaglandin biosynthetic process		GO:0019955: cytokine binding
C017R056	0.00341564	2.82474	UP	Guanine nucleotide-binding protein G(t) subunit alpha	gnat	399262	Xl.1007
C089R148	0.00357904	2.05118	UP	Galectin-3-binding protein precursor	LGALS3BP	3959	Hs.514535	GO:0006968: cellular defense response; GO:0007165: signal transduction	GO:0005615: extracellular space	GO:0005515: protein binding; GO:0005044: scavenger receptor activity
C123R001	0.0039884	2.00407	DOWN	Transducin-like enhancer protein 4	Tle4	21888	Mm.103638	GO:0000122: negative regulation of transcription from RNA polymerase II promoter; GO:0016055: Wnt receptor signaling pathway	GO:0005634: nucleus	GO:0003682: chromatin binding; GO:0003705: RNA polymerase II transcription factor activity, enhancer binding; GO:0003714: transcription corepressor activity
C116R035	0.00450786	3.32984	UP	BCL2/adenovirus E1B 19 kDa protein-interacting protein 3	Bnip3	12176	Mm.378890	GO:0006338: chromatin remodeling; GO:0051607: defense response to virus; GO:0006309: DNA fragmentation during apoptosis; GO:0006917: induction of apoptosis; GO:0045837: negative regulation of membrane potential; GO:0008634: negative regulation of survi...	GO:0030425: dendrite; GO:0031307: integral to mitochondrial outer membrane; GO:0005635: nuclear envelope; GO:0005654: nucleoplasm	GO:0046982: protein heterodimerization activity; GO:0042803: protein homodimerization activity
C030R030	0.00456959	2.09999	UP	Trichohyalin	TCHH		Hs.432416; Hs.553300		GO:0005856: cytoskeleton	GO:0005509: calcium ion binding
C095R060	0.00475283	2.00123	UP	Proprotein convertase subtilisin/kexin type 5 precursor	PCSK5		Hs.368542	GO:0007267: cell-cell signaling; GO:0006508: proteolysis; GO:0006465: signal peptide processing	GO:0005615: extracellular space	GO:0004252: serine-type endopeptidase activity
C171R130	0.00485845	2.1694	UP	Myelin P0 protein	MPZ		Bt.89094
C100R097	0.00523419	2.73818	UP	Trichohyalin	TCHH		Hs.432416; Hs.553300		GO:0005856: cytoskeleton	GO:0005509: calcium ion binding
C131R017	0.00537743	2.5979	UP	Smoothelin-like protein 1	Smtnl1
C160R006	0.0056458	2.01147	UP	Calponin-1	Cnn1		Mm.4356
C120R113	0.00582027	3.13592	UP	Retinal pigment epithelium-specific 65 kDa protein	RPE65
C214R136	0.00645836	2.29733	DOWN	Zinc finger protein 271	ZNF271
C144R121	0.00648286	2.69593	UP	Profilin-2	Pfn2	18645	Mm.271744			GO:0005515: protein binding
C224R134	0.0066191	3.12392	DOWN	RNA exonuclease 4	rexo4	379197	Xl.988
C119R039	0.0070511	2.39935	UP	7-dehydrocholesterol reductase	dhcr7	394844	Str.43032		GO:0005789: endoplasmic reticulum membrane	GO:0047598: 7-dehydrocholesterol reductase activity
C180R033	0.00723053	2.76206	UP	109128 pfam00059, Lectin_C, Lectin C-type domain. This family includes both long and short form C-type.
C149R011	0.00752799	2.33116	UP	Tripartite motif-containing protein 37	Trim37	68729	Mm.17436
C037R162	0.00757017	2.72638	UP	UPF0197 protein C11orf10 homolog			Bt.42864
C142R163	0.00761685	2.14742	DOWN	UNC45 homolog B	Unc45b	217012	Mm.295205
C246R095	0.00773316	2.37917	DOWN	Peroxisome proliferator-activated receptor gamma coactivator-related protein 1	PPRC1	23082	Hs.533551
C240R114	0.00800887	2.39849	DOWN	Nucleoporin NUP85	nup85	445231	Dr.98
C208R051	0.00882962	2.1128	UP	Integrator complex subunit 5	INTS5	80789	Hs.458390	GO:0016180: snRNA processing	GO:0032039: integrator complex
C044R149	0.00883859	2.92309	UP	Uncharacterized protein MGC35361			Hs.202543
C143R028	0.00912001	3.53152	UP	BCL2/adenovirus E1B 19 kDa protein-interacting protein 3	Bnip3	12176	Mm.378890	GO:0006338: chromatin remodeling; GO:0051607: defense response to virus; GO:0006309: DNA fragmentation during apoptosis; GO:0006917: induction of apoptosis; GO:0045837: negative regulation of membrane potential; GO:0008634: negative regulation of survi...	GO:0030425: dendrite; GO:0031307: integral to mitochondrial outer membrane; GO:0005635: nuclear envelope; GO:0005654: nucleoplasm	GO:0046982: protein heterodimerization activity; GO:0042803: protein homodimerization activity
C112R056	0.00932168	2.33719	UP	Angiotensinogen precursor	AGT
C137R117	0.00974697	2.08001	UP	Gelsolin	gsn		Xl.794
C122R120	0.0099471	2.06065	UP	CD9 antigen	Cd9	24936	Rn.2091	GO:0007155: cell adhesion; GO:0006928: cell motion; GO:0007342: fusion of sperm to egg plasma membrane; GO:0030913: paranodal junction assembly		GO:0005515: protein binding
