# Supplementary material for: A 44K microarray dataset of the changing transcriptome in developing Atlantic salmon (Salmo salar L.)
Source: BMC Res Notes. 2011 Mar 29;4:88. doi: 10.1186/1756-0500-4-88 (PMC3073910; doi:10.1186/1756-0500-4-88)
Supplement: Additional file 10 — 47 vs. 53 annotated entities. Spreadsheet of all annotated significantly differentially regulated entities between 47 and 53 dpf. Includes p-values, fold change, direction of regulation, and annotation information. [file 1756-0500-4-88-S10.XLS]

## Sheet: Sheet1
Spot ID	P-value	Fold change	Regulation	Description	Gene	GeneId	UniGene	Biological Process	Cellular Component	Molecular Function
C061R071	0.000384564	4.51093	DOWN	Chondromodulin-1 precursor	lect1	114448	Dr.76996
C133R115	0.000440366	7.6558	DOWN	Collagen alpha-1(II) chain precursor	COL2A1		Gga.2839
C246R126	0.0011124	2.74189	UP	AP-1 complex subunit beta-1	AP2B1	282183	Bt.88309
C044R149	0.00125223	2.46495	DOWN	Uncharacterized protein MGC35361			Hs.202543
C194R149	0.00141488	2.10723	UP	Brain protein 44-like protein	Brp44l	55951	Mm.288510		GO:0005743: mitochondrial inner membrane
C162R074	0.00171575	2.18858	DOWN	Protein S100-A1	S100A1	528735; 786100	Bt.35032; Bt.87250
C252R007	0.00209217	2.57303	UP	Aspartate aminotransferase, cytoplasmic	GOT1	396261	Gga.730			GO:0004069: L-aspartate:2-oxoglutarate aminotransferase activity
C099R120	0.00218297	2.61956	DOWN	UCHL5-interacting protein	UCHL5IP	55559	Hs.170835	GO:0042177: negative regulation of protein catabolic process; GO:0043161: proteasomal ubiquitin-dependent protein catabolic process	GO:0005622: intracellular	GO:0031996: thioesterase binding
C183R083	0.00277894	2.35999	DOWN	PDZ domain-containing protein 1	PDZK1	534439	Bt.45257
C067R013	0.00281994	2.02394	UP	Multimerin-2 precursor	MMRN2	79812	Hs.524479
C045R051	0.00296402	2.12246	DOWN	Tubulin beta chain	tubb	380418	Xl.46552
C248R110	0.00310471	2.19994	DOWN	Solute carrier family 22 member 6	slc22a6	404609	Dr.107265
C128R005	0.00318059	2.80214	UP	Acyl-protein thioesterase 2	Lypla2	83510	Rn.8586
C017R056	0.00321602	2.57916	UP	Guanine nucleotide-binding protein G(t) subunit alpha	gnat	399262	Xl.1007
C104R093	0.00325659	3.48169	DOWN	Galectin-2	LGALS2	3957	Hs.531776
C047R046	0.00355117	6.50569	UP	Protein S100-A1	S100a1		Mm.24662		GO:0016529: sarcoplasmic reticulum	GO:0042802: identical protein binding
C263R129	0.00362816	4.17069	UP	Guanine nucleotide-binding protein G(T) subunit gamma-T1 precursor	GNGT1	281796	Bt.473
C029R069	0.00374022	2.07989	DOWN	RNA-binding protein 39	RBM39	9584	Hs.282901	GO:0006396: RNA processing	GO:0005654: nucleoplasm
C244R154	0.00421219	2.75373	UP	58120 cd03587, SOCS, SOCS (suppressors of cytokine signaling) box. The SOCS box is found in the C-terminal region of CIS/SOCS family proteins (in combination with a SH2 domain), ASBs (ankyrin repeat-containing proteins with a SOCS box), SSBs (SPRY doma...
C237R118	0.00453319	2.93981	DOWN	52 kDa repressor of the inhibitor of the protein kinase	Prkrir	72981	Mm.4428		GO:0005634: nucleus
C048R071	0.004706	2.33866	DOWN	Lysosome membrane protein 2	SCARB2	950	Hs.349656		GO:0005887: integral to plasma membrane; GO:0005624: membrane fraction	GO:0005515: protein binding
C157R127	0.00479415	2.15119	UP	Cytochrome c oxidase subunit 5B, mitochondrial precursor	COX5B	492822	Ssc.49980		GO:0005743: mitochondrial inner membrane
C098R014	0.00585784	2.12177	DOWN	Peroxisomal trans-2-enoyl-CoA reductase	Pecr	111175	Mm.281738		GO:0005739: mitochondrion
C200R114	0.00593995	2.77692	UP	Transitional endoplasmic reticulum ATPase	Vcp	116643	Rn.98891
C182R138	0.00603641	3.01227	UP	titin a				GO:0060047: heart contraction; GO:0045214: sarcomere organization; GO:0000902: cell morphogenesis		GO:0008307: structural constituent of muscle
C211R138	0.00634545	2.6345	UP	myelin associated glycoprotein						GO:0005529: sugar binding; GO:0005515: protein binding; GO:0042802: identical protein binding
C066R088	0.00640433	2.29398	DOWN	Granulins precursor	Grn	29143	Rn.5820
C244R006	0.00648737	2.39432	UP	Mitochondrial uncoupling protein 2	ucp2
C185R035	0.00675296	2.30329	UP	Hydroxyacid-oxoacid transhydrogenase, mitochondrial precursor	adhfe1			GO:0015993: molecular hydrogen transport	GO:0005739: mitochondrion	GO:0047988: hydroxyacid-oxoacid transhydrogenase activity
C251R061	0.00680906	2.15772	UP	Chemokine receptor-like 1	CMKLR1	1240	Hs.506659	GO:0006935: chemotaxis; GO:0007186: G-protein coupled receptor protein signaling pathway; GO:0006955: immune response; GO:0001501: skeletal system development	GO:0005887: integral to plasma membrane	GO:0004950: chemokine receptor activity
C059R119	0.00737041	2.0219	UP	Growth arrest-specific protein 8	GAS8	504318	Bt.91642
C219R156	0.00755017	3.85466	DOWN	Acidic mammalian chitinase precursor	CHIA	282645	Bt.66344
C153R003	0.00802153	2.37688	UP	Serine/threonine-protein kinase/endoribonuclease IRE1 precursor	ERN1		Hs.133982; Hs.356481	GO:0006987: activation of signaling protein activity involved in unfolded protein response; GO:0007050: cell cycle arrest; GO:0006917: induction of apoptosis; GO:0006468: protein amino acid phosphorylation	GO:0030176: integral to endoplasmic reticulum membrane	GO:0005524: ATP binding; GO:0004521: endoribonuclease activity; GO:0000287: magnesium ion binding; GO:0005515: protein binding; GO:0004674: protein serine/threonine kinase activity
C063R114	0.00821734	3.45262	DOWN	Galectin-2	LGALS2	3957	Hs.531776
C023R125	0.00822174	3.11136	UP	Alpha-tectorin precursor	TECTA		Hs.248162	GO:0007605: sensory perception of sound
C265R098	0.00836724	2.48238	DOWN	Involucrin	IVL	3713	Hs.516439	GO:0018153: isopeptide cross-linking via N6-(L-isoglutamyl)-L-lysine; GO:0030216: keratinocyte differentiation; GO:0010224: response to UV-B	GO:0001533: cornified envelope; GO:0005737: cytoplasm	GO:0030674: protein binding, bridging; GO:0005198: structural molecule activity
C207R004	0.0087426	2.24047	UP	Tetratricopeptide repeat protein 5	TTC5	510757	Bt.3106
C191R067	0.00909501	2.13265	UP	Homeobox protein Hox-A11a	hoxa11a
C126R022	0.00910613	3.04939	DOWN	Galectin-2	LGALS2	3957	Hs.531776
C242R119	0.00910915	2.03677	UP	CD302 antigen precursor	CD302	9936	Hs.130014
C201R038	0.00964998	2.53616	DOWN	Protein transport protein Sec31A	sec31a	266638	Dr.19511		GO:0005789: endoplasmic reticulum membrane
C246R042	0.00985986	2.27523	UP	Myosin-6	MYH6		Hs.278432	GO:0007512: adult heart development; GO:0055009: atrial cardiac muscle morphogenesis; GO:0030049: muscle filament sliding; GO:0002027: regulation of heart rate; GO:0055010: ventricular cardiac muscle morphogenesis	GO:0005859: muscle myosin complex; GO:0030017: sarcomere	GO:0003779: actin binding; GO:0030898: actin-dependent ATPase activity; GO:0005524: ATP binding; GO:0005516: calmodulin binding; GO:0000146: microfilament motor activity; GO:0008307: structural constituent of muscle
C112R056	0.00989252	2.2051	DOWN	Angiotensinogen precursor	AGT
