# Supplementary material for: A 44K microarray dataset of the changing transcriptome in developing Atlantic salmon (Salmo salar L.)
Source: BMC Res Notes. 2011 Mar 29;4:88. doi: 10.1186/1756-0500-4-88 (PMC3073910; doi:10.1186/1756-0500-4-88)
Supplement: Additional file 11 — 53 vs. 59 annotated entities. Spreadsheet of all annotated significantly differentially regulated entities between 53 and 59 dpf. Includes p-values, fold change, direction of regulation, and annotation information. [file 1756-0500-4-88-S11.XLS]

## Sheet: Sheet1
Spot ID	P-value	Fold change	Regulation	Description	Gene	GeneId	UniGene	Biological Process	Cellular Component	Molecular Function
C147R042	4.94069e-05	2.94127	UP	ES1 protein homolog, mitochondrial precursor	C21orf33	8209	Hs.413482
C106R006	7.58696e-05	4.51606	UP	Intestinal mucin-like protein
C114R127	0.000135858	2.32585	UP	Glutathione S-transferase P	GSTP1
C262R039	0.000352686	4.36471	UP	novel immune-type receptor 9				GO:0009617: response to bacterium; GO:0014065: phosphoinositide 3-kinase cascade	GO:0016021: integral to membrane	GO:0005515: protein binding
C049R166	0.000442892	3.43557	UP	ES1 protein homolog, mitochondrial precursor	C21orf33	8209	Hs.413482
C151R030	0.000574122	3.72011	UP	Guanine nucleotide-binding protein alpha-13 subunit	GNA13	10672	Hs.515018	GO:0006928: cell motion; GO:0007165: signal transduction		GO:0003924: GTPase activity; GO:0005515: protein binding
C155R135	0.000890123	3.59568	UP	Anaphase-promoting complex subunit 7	ANAPC7	51434	Hs.529280
C173R138	0.000947203	3.81081	UP	Cytochrome c oxidase polypeptide VIa, mitochondrial precursor					GO:0005743: mitochondrial inner membrane
C168R119	0.00119104	2.30358	DOWN	Transmembrane protein 100	TMEM100	55273	Hs.173233
C052R001	0.00156511	8.3709	UP	Acidic mammalian chitinase precursor	CHIA	27159	Hs.128814	GO:0006037: cell wall chitin metabolic process; GO:0006032: chitin catabolic process; GO:0007586: digestion; GO:0006955: immune response; GO:0001101: response to acid; GO:0009620: response to fungus	GO:0005737: cytoplasm; GO:0005615: extracellular space	GO:0008061: chitin binding; GO:0004568: chitinase activity; GO:0003796: lysozyme activity; GO:0005529: sugar binding
C222R099	0.00187959	3.66325	UP	Lectin precursor	LEC
C072R075	0.00227563	2.02962	UP	Sulfate transporter	Slc26a2	13521	Mm.24803
C031R155	0.00234477	2.05452	DOWN	Cytochrome b-c1 complex subunit 6, mitochondrial precursor	UQCRH	7388	Hs.481571	GO:0009060: aerobic respiration; GO:0006118: electron transport; GO:0006119: oxidative phosphorylation	GO:0005746: mitochondrial respiratory chain	GO:0008121: ubiquinol-cytochrome-c reductase activity
C151R023	0.00287791	2.96486	UP	Pepsin A-4 precursor	PGA
C036R080	0.00296806	3.29857	UP	Pleckstrin homology domain-containing family A member 2	PLEKHA2	530879	Bt.63072		GO:0005886: plasma membrane
C036R062	0.00307579	2.7307	UP	PHD finger protein 12	Phf12	268448	Mm.274329	GO:0045892: negative regulation of transcription, DNA-dependent	GO:0017053: transcriptional repressor complex	GO:0005515: protein binding; GO:0016564: transcription repressor activity
C081R150	0.00316413	2.08022	UP	Acyl-CoA:lysophosphatidylglycerol acyltransferase 1	LPGAT1	9926	Hs.654626		GO:0005737: cytoplasm
C212R146	0.00361238	2.05943	UP	inter-alpha (globulin) inhibitor H3				GO:0008150: biological_process	GO:0005575: cellular_component
C221R104	0.00469989	2.36057	DOWN	Cytochrome P450 26A1	cyp26a1		Dr.75754		GO:0005789: endoplasmic reticulum membrane
C011R096	0.00564179	2.61462	UP	ES1 protein homolog, mitochondrial precursor	C21orf33	8209	Hs.413482
C095R011	0.00589571	3.26436	UP	Trans-1,2-dihydrobenzene-1,2-diol dehydrogenase	dhdh	449558	Dr.13011			GO:0047837: D-xylose 1-dehydrogenase (NADP+) activity; GO:0047115: trans-1,2-dihydrobenzene-1,2-diol dehydrogenase activity
C147R040	0.00640539	2.25887	DOWN	Dynamin-2	DNM2	511691	Bt.18482
C139R063	0.00675166	2.63309	DOWN	Protein-lysine 6-oxidase precursor	Lox	16948	Mm.172	GO:0001568: blood vessel development; GO:0030199: collagen fibril organization; GO:0048251: elastic fiber assembly; GO:0030324: lung development; GO:0007169: transmembrane receptor protein tyrosine kinase signaling pathway	GO:0005581: collagen	GO:0005515: protein binding; GO:0004720: protein-lysine 6-oxidase activity
C254R062	0.00682516	2.15129	UP	Inter-alpha-trypsin inhibitor heavy chain H3 precursor	ITIH3	100008624	Ocu.2667
C202R129	0.0069818	3.48375	UP	69010 pfam05461, ApoL, Apolipoprotein L. Apo L belongs to the high density lipoprotein family that plays a central role in cholesterol transport. The cholesterol content of membranes is important in cellular processes such as modulating gene transcript...
C145R167	0.00700456	2.25404	UP	Selenoprotein Pb precursor	sepp1b	791479	Dr.8516	GO:0006979: response to oxidative stress	GO:0005576: extracellular region
C040R078	0.00703744	2.23337	DOWN	N-chimaerin	CHN1	508266	Bt.53955
C050R022	0.00784077	2.20246	UP	Kinetochore protein Nuf2	nuf2	393280	Dr.15726
C039R137	0.00788859	2.31586	UP	Dystroglycan precursor	DAG1	281439	Bt.88492	GO:0002011: morphogenesis of an epithelial sheet	GO:0016011: dystroglycan complex; GO:0005626: insoluble fraction; GO:0016021: integral to membrane	GO:0005515: protein binding
C156R054	0.00811914	3.16767	DOWN	Zinc finger protein 41	ZNF41	7592	Hs.496074	GO:0006355: regulation of transcription, DNA-dependent	GO:0005634: nucleus	GO:0003700: transcription factor activity
C189R027	0.00875067	5.01335	UP	Acidic mammalian chitinase precursor	CHIA	27159	Hs.128814	GO:0006037: cell wall chitin metabolic process; GO:0006032: chitin catabolic process; GO:0007586: digestion; GO:0006955: immune response; GO:0001101: response to acid; GO:0009620: response to fungus	GO:0005737: cytoplasm; GO:0005615: extracellular space	GO:0008061: chitin binding; GO:0004568: chitinase activity; GO:0003796: lysozyme activity; GO:0005529: sugar binding
C219R100	0.00888372	2.40737	UP	Nucleoside diphosphate-linked moiety X motif 18	nudt18	550541	Dr.36996
C099R026	0.00959801	2.07502	UP	Esophageal cancer-related gene 4 protein precursor		515133	Bt.26513
C174R047	0.00978917	2.27834	DOWN	Heat shock 70 kDa protein 4L	HSPA4L	22824	Hs.135554	GO:0006457: protein folding; GO:0006986: response to unfolded protein	GO:0005737: cytoplasm; GO:0005634: nucleus	GO:0005524: ATP binding; GO:0005515: protein binding
C107R042	0.00987702	2.19078	DOWN	Rab-like protein 3	rabl3	100001083; 403048; 791764	Dr.2405
