# Supplementary material for: A 44K microarray dataset of the changing transcriptome in developing Atlantic salmon (Salmo salar L.)
Source: BMC Res Notes. 2011 Mar 29;4:88. doi: 10.1186/1756-0500-4-88 (PMC3073910; doi:10.1186/1756-0500-4-88)
Supplement: Additional file 12 — 59 vs. 65 annotated entities. Spreadsheet of all annotated significantly differentially regulated entities between 59 and 65 dpf. Includes p-values, fold change, direction of regulation, and annotation information. [file 1756-0500-4-88-S12.XLS]

## Sheet: Sheet1
Spot ID	P-value	Fold change	Regulation	Description	Gene	GeneId	UniGene	Biological Process	Cellular Component	Molecular Function
C007R063	0.000388151	2.04157	DOWN	Metalloproteinase inhibitor 2 precursor	TIMP2	403633	Cfa.3497
C233R153	0.000429883	2.29622	UP	Glycylpeptide N-tetradecanoyltransferase 2	NMT2	282049	Bt.249
C230R136	0.000637439	3.46778	DOWN	H-2 class I histocompatibility antigen, L-D alpha chain precursor	H2-L		Mm.422886; Mm.426002; Mm.439648; Mm.439675; Mm.439676	GO:0006952: defense response
C121R057	0.00114856	2.69935	DOWN	Keratin, type I cytoskeletal 13	krt13
C260R140	0.00126098	10.6232	DOWN	Intestinal mucin-like protein
C206R118	0.00189301	8.25641	DOWN	Intestinal mucin-like protein
C233R057	0.00194389	6.80196	DOWN	Intestinal mucin-like protein
C121R122	0.00230179	2.28869	DOWN	Acyl-CoA-binding protein	DBI	1622	Hs.78888			GO:0030156: benzodiazepine receptor binding
C235R149	0.00293077	2.00293	DOWN	Keratin, type I cytoskeletal 13	krt13
C166R069	0.00332058	2.49138	DOWN	Uroplakin-1a	UPK1A	11045	Hs.159309	GO:0030855: epithelial cell differentiation; GO:0051259: protein oligomerization	GO:0005783: endoplasmic reticulum; GO:0016021: integral to membrane; GO:0005886: plasma membrane	GO:0048029: monosaccharide binding; GO:0042803: protein homodimerization activity
C228R142	0.00369151	4.34637	UP	IgGFc-binding protein precursor	FCGBP	8857	Hs.111732; Hs.700150
C155R070	0.00370952	2.55598	DOWN	Intermediate filament protein ON3
C260R133	0.00429201	2.13286	DOWN	113864 pfam05109, Herpes_BLLF1, Herpes virus major outer envelope glycoprotein (BLLF1). This family consists of the BLLF1 viral late glycoprotein, also termed gp350/220. It is the most abundantly expressed glycoprotein in the viral envelope of the Her...
C203R162	0.00447924	8.63357	DOWN	Intestinal mucin-like protein
C179R029	0.00463234	3.55457	DOWN	Biotinidase precursor	btd					GO:0047708: biotinidase activity
C142R153	0.00470991	2.36653	DOWN	Proteasome subunit beta type-7 precursor	Psmb7	85492	Rn.3846
C161R028	0.00490848	2.917	DOWN	Cytochrome P450 1A1	cyp1a1				GO:0005789: endoplasmic reticulum membrane	GO:0016712: oxidoreductase activity, acting on paired donors, with incorporation or reduction of molecular oxygen, reduced flavin or flavoprotein as one donor, and incorporation of one atom of oxygen
C039R114	0.00505811	2.07044	DOWN	Gelsolin precursor	GSN	395774	Gga.4451
C215R111	0.00549314	2.40034	DOWN	Granulins precursor	GRN	2896	Hs.514220	GO:0007165: signal transduction		GO:0008083: growth factor activity
C035R021	0.0055585	2.95122	DOWN	Wiskott-Aldrich syndrome protein homolog	Was	22376	Mm.4735	GO:0030041: actin filament polymerization; GO:0030048: actin filament-based movement; GO:0016197: endosome transport; GO:0042110: T cell activation	GO:0012506: vesicle membrane	GO:0042802: identical protein binding
C095R011	0.00593647	3.13667	DOWN	Trans-1,2-dihydrobenzene-1,2-diol dehydrogenase	dhdh	449558	Dr.13011			GO:0047837: D-xylose 1-dehydrogenase (NADP+) activity; GO:0047115: trans-1,2-dihydrobenzene-1,2-diol dehydrogenase activity
C147R040	0.00599114	2.40243	UP	Dynamin-2	DNM2	511691	Bt.18482
C107R042	0.00611688	2.37851	UP	Rab-like protein 3	rabl3	100001083; 403048; 791764	Dr.2405
C023R125	0.00624806	2.73196	DOWN	Alpha-tectorin precursor	TECTA		Hs.248162	GO:0007605: sensory perception of sound
C260R153	0.00639693	9.71591	DOWN	Interferon-induced protein 44	IFI44	10561	Hs.82316
C263R081	0.00640345	2.40334	DOWN	Keratin, type I cytoskeletal 13	krt13
C005R129	0.00674018	6.58199	DOWN	Mucin-5AC precursor	MUC5AC		Hs.534332; Hs.558950; Hs.654574	GO:0007155: cell adhesion; GO:0007586: digestion; GO:0043206: fibril organization	GO:0043205: fibril	GO:0030197: extracellular matrix constituent, lubricant activity
C242R081	0.00691318	2.32628	DOWN	Glutathione S-transferase 3		396380	Gga.788
C041R124	0.00704945	3.06699	UP	Guanine nucleotide-binding protein subunit beta-like protein 1	GNB1L	54584	Hs.105642	GO:0007186: G-protein coupled receptor protein signaling pathway; GO:0007242: intracellular signaling cascade	GO:0009898: internal side of plasma membrane
C031R044	0.00736105	3.55342	DOWN	Anterior gradient protein 3 homolog precursor	AGR3	155465	Hs.100686
C062R008	0.0074341	4.38199	DOWN	Glutathione S-transferase P	GSTP1
C103R049	0.00753193	3.86602	DOWN	Glutathione S-transferase P	GSTP1
C026R019	0.00782875	2.24619	DOWN	Lactoylglutathione lyase	Glo1	294320	Rn.108014	GO:0006916: anti-apoptosis		GO:0004462: lactoylglutathione lyase activity
C243R057	0.00833147	3.41323	DOWN	Ceramide kinase	CERK	64781	Hs.200668	GO:0006672: ceramide metabolic process	GO:0000299: integral to membrane of membrane fraction	GO:0001729: ceramide kinase activity; GO:0000287: magnesium ion binding
C047R046	0.00854975	5.02864	DOWN	Protein S100-A1	S100a1		Mm.24662		GO:0016529: sarcoplasmic reticulum	GO:0042802: identical protein binding
C138R150	0.00878456	2.40364	DOWN	109663 pfam00615, RGS, Regulator of G protein signaling domain. RGS family members are GTPase-activating proteins for heterotrimeric G-protein alpha-subunits.
C006R115	0.0088409	2.00763	DOWN	Putative polypeptide N-acetylgalactosaminyltransferase-like protein 4	Galntl4	233733	Mm.323322		GO:0000139: Golgi membrane	GO:0004653: polypeptide N-acetylgalactosaminyltransferase activity
C231R087	0.00890674	2.27485	DOWN	Dehydrogenase/reductase SDR family member 13 precursor	DHRS13	514903	Bt.27335
C203R087	0.00930208	2.28979	DOWN	Gelsolin precursor	GSN	395774	Gga.4451
C141R043	0.00939657	2.05201	DOWN	Cytochrome P450 1A1	cyp1a1				GO:0005789: endoplasmic reticulum membrane	GO:0016712: oxidoreductase activity, acting on paired donors, with incorporation or reduction of molecular oxygen, reduced flavin or flavoprotein as one donor, and incorporation of one atom of oxygen
C211R110	0.00969365	2.79382	DOWN	Complement receptor type 1 precursor	CR1	1378	Hs.334019	GO:0006956: complement activation	GO:0005887: integral to plasma membrane	GO:0004875: complement receptor activity
