# Supplementary material for: A 44K microarray dataset of the changing transcriptome in developing Atlantic salmon (Salmo salar L.)
Source: BMC Res Notes. 2011 Mar 29;4:88. doi: 10.1186/1756-0500-4-88 (PMC3073910; doi:10.1186/1756-0500-4-88)
Supplement: Additional file 13 — 65 vs. 71 annotated entities. Spreadsheet of all annotated significantly differentially regulated entities between 65 and 71 dpf. Includes p-values, fold change, direction of regulation, and annotation information. [file 1756-0500-4-88-S13.XLS]

## Sheet: Sheet1
Spot ID	P-value	Fold change	Regulation	Description	Gene	GeneId	UniGene	Biological Process	Cellular Component	Molecular Function
C161R117	6.26576e-05	3.15112	UP	Keratin, type I cytoskeletal 13	krt13
C174R137	0.00233174	2.00709	DOWN	Serine/threonine-protein kinase PRP4 homolog	Prpf4b	291078	Rn.32654
C092R028	0.00351309	2.08088	DOWN	Serine protease 27 precursor	Prss27	213171	Mm.133083
C057R034	0.00433678	2.04121	DOWN	Uncharacterized protein CXorf38 homolog		69155	Mm.15974
C124R050	0.00443102	2.01229	DOWN	Pre-mRNA cleavage complex II protein Clp1	Clp1	98985	Mm.21583
C105R153	0.00453116	2.10349	UP	Beta-2 adrenergic receptor	adrb2			GO:0007190: activation of adenylate cyclase activity	GO:0016021: integral to membrane	GO:0004941: beta2-adrenergic receptor activity
C004R156	0.0059135	2.07618	DOWN	Proteasome subunit alpha type-5	Psma5	26442	Mm.208883
C214R032	0.00599891	2.35789	UP	Probable glutamate receptor precursor
C229R038	0.00610727	2.0266	DOWN	Heat shock protein HSP 90-alpha 1	hsp90a.1	30591	Dr.75834	GO:0030239: myofibril assembly; GO:0045429: positive regulation of nitric oxide biosynthetic process		GO:0030235: nitric-oxide synthase regulator activity; GO:0005515: protein binding
C088R012	0.00620594	2.50116	UP	WD repeat-containing protein 37	WDR37	22884	Hs.188495
C229R112	0.00627887	2.01811	UP	Glutathione S-transferase theta-1	GSTT1	517724	Bt.23204			GO:0004364: glutathione transferase activity
C213R117	0.00722327	3.45294	UP	Homeobox protein Hox-A10	hoxa10
C041R124	0.00773027	2.96045	DOWN	Guanine nucleotide-binding protein subunit beta-like protein 1	GNB1L	54584	Hs.105642	GO:0007186: G-protein coupled receptor protein signaling pathway; GO:0007242: intracellular signaling cascade	GO:0009898: internal side of plasma membrane
C177R075	0.00812309	2.67966	DOWN	4-hydroxyphenylpyruvate dioxygenase-like protein	Hpdl	313521	Rn.9366
C124R124	0.00859027	2.08608	DOWN	Phenylserine dehydratase	psdht					GO:0016829: lyase activity
C225R074	0.00884285	2.6052	DOWN	Hemoglobin subunit alpha-D	HBAD
C034R038	0.00884851	2.16416	DOWN	Signal recognition particle receptor subunit alpha	SRPR	6734	Hs.591936	GO:0006613: cotranslational protein targeting to membrane	GO:0016021: integral to membrane; GO:0005785: signal recognition particle receptor complex	GO:0005047: signal recognition particle binding
C228R061	0.00930998	2.02154	UP	Tetratricopeptide repeat protein 7B	TTC7B	145567	Hs.655697
C256R024	0.00943614	2.1652	UP	Thymus-specific serine protease precursor	Prss16	54373	Mm.32043
