# Supplementary material for: A 44K microarray dataset of the changing transcriptome in developing Atlantic salmon (Salmo salar L.)
Source: BMC Res Notes. 2011 Mar 29;4:88. doi: 10.1186/1756-0500-4-88 (PMC3073910; doi:10.1186/1756-0500-4-88)
Supplement: Additional file 14 — 71 vs. 77 annotated entities. Spreadsheet of all annotated significantly differentially regulated entities between 71 and 77 dpf. Includes p-values, fold change, direction of regulation, and annotation information. [file 1756-0500-4-88-S14.XLS]

## Sheet: Sheet1
Spot ID	P-value	Fold change	Regulation	Description	Gene	GeneId	UniGene	Biological Process	Cellular Component	Molecular Function
C223R094	0.00245905	2.09055	DOWN	118767 pfam10243, MIP-T3, Microtubule-binding protein MIP-T3. This protein, which interacts with both microtubules and TRAF3 (tumour necrosis factor receptor-associated factor 3), is conserved from worms to humans. The N-terminal region is the microtu...
C229R059	0.00247262	2.13177	DOWN	Probable G-protein coupled receptor 125 precursor	GPR125	166647	Hs.99195	GO:0007186: G-protein coupled receptor protein signaling pathway	GO:0016021: integral to membrane	GO:0004930: G-protein coupled receptor activity
C052R091	0.00523428	2.05051	UP	Nodal modulator 1 precursor	NOMO1	23420	Hs.583391			GO:0005515: protein binding
C176R030	0.00545134	2.05876	UP	Zinc finger protein 462	ZNF462		Hs.370379
C127R090	0.00661045	2.145	DOWN	Tumor necrosis factor receptor superfamily member 19 precursor	Tnfrsf19		Mm.281356
C180R130	0.00713304	2.0358	UP	Erythroblast NAD(P)(+)--arginine ADP-ribosyltransferase precursor	MADPRT		Gga.32075
C180R010	0.0071362	2.00635	UP	Protein OS-9 precursor	OS9	10956	Hs.700594		GO:0005625: soluble fraction	GO:0005515: protein binding
C014R033	0.00804454	3.1819	DOWN	Protein FAM76B	fam76b	335015	Dr.75193
C223R003	0.00969081	3.13664	UP	Complement C3 precursor	C3
