# Supplementary material for: A 44K microarray dataset of the changing transcriptome in developing Atlantic salmon (Salmo salar L.)
Source: BMC Res Notes. 2011 Mar 29;4:88. doi: 10.1186/1756-0500-4-88 (PMC3073910; doi:10.1186/1756-0500-4-88)
Supplement: Additional file 15 — 77 vs. 83 annotated entities. Spreadsheet of all annotated significantly differentially regulated entities between 77 and 83 dpf. Includes p-values, fold change, direction of regulation, and annotation information. [file 1756-0500-4-88-S15.XLS]

## Sheet: Sheet1
Spot ID	P-value	Fold change	Regulation	Description	Gene	GeneId	UniGene	Biological Process	Cellular Component	Molecular Function
C083R097	0.000246625	2.93951	UP	Secretogranin-2 precursor	Scg2	24765	Rn.45602	GO:0001525: angiogenesis; GO:0048245: eosinophil chemotaxis; GO:0050930: induction of positive chemotaxis; GO:0000165: MAPKKK cascade; GO:0043066: negative regulation of apoptosis; GO:0001938: positive regulation of endothelial cell proliferation	GO:0005615: extracellular space	GO:0042056: chemoattractant activity; GO:0005125: cytokine activity
C092R057	0.000404194	3.05351	UP	C-factor	csgA
C149R038	0.000836014	2.57527	UP	COMM domain-containing protein 2	COMMD2	51122	Hs.591315			GO:0005515: protein binding
C187R037	0.00106715	2.68714	DOWN	Ferrochelatase, mitochondrial precursor	FECH	455437			GO:0005743: mitochondrial inner membrane
C073R128	0.00109193	2.33428	UP	Vacuolar protein sorting-associated protein 37A	VPS37A	137492	Hs.343873		GO:0031902: late endosome membrane
C235R040	0.00144332	2.20958	DOWN	Cell division cycle protein 27 homolog	CDC27	996	Hs.463295	GO:0008283: cell proliferation; GO:0007091: mitotic metaphase/anaphase transition	GO:0005813: centrosome; GO:0005876: spindle microtubule	GO:0005515: protein binding
C055R163	0.00234333	3.10897	UP	ADP-ribosylation factor-like protein 8B	arl8b	337424	Dr.78116		GO:0005770: late endosome
C021R061	0.00287695	4.19649	UP	Serine/threonine-protein kinase 17A	STK17A	9263	Hs.699353	GO:0006917: induction of apoptosis; GO:0006468: protein amino acid phosphorylation; GO:0007243: protein kinase cascade	GO:0005634: nucleus	GO:0005524: ATP binding; GO:0004674: protein serine/threonine kinase activity
C257R116	0.00289345	4.0397	UP	Ankyrin repeat and SOCS box protein 13	ASB13	79754	Hs.445899			GO:0005515: protein binding
C170R100	0.00292418	3.71955	UP	Vegetative cell wall protein gp1 precursor	GP1
C152R022	0.00314706	2.48327	UP	26S proteasome non-ATPase regulatory subunit 4	PSMD4	5710	Hs.505059		GO:0000502: proteasome complex	GO:0005515: protein binding
C150R118	0.00315454	2.34299	UP	Ubiquitin-protein ligase E3A	UBE3A	7337	Hs.654383	GO:0007420: brain development; GO:0006511: ubiquitin-dependent protein catabolic process		GO:0005515: protein binding
C246R035	0.00316568	2.6841	UP	Tetraspanin-33	Tspan33	232670	Mm.225289
C006R074	0.0033814	2.25237	DOWN	Nuclear receptor subfamily 2 group F member 5	nr2f5	30427	Dr.22
C206R018	0.00350296	2.41026	DOWN	Transcription factor PU.1	SPI1	6688	Hs.502511	GO:0000122: negative regulation of transcription from RNA polymerase II promoter; GO:0043193: positive regulation of gene-specific transcription; GO:0045646: regulation of erythrocyte differentiation		GO:0005515: protein binding; GO:0003700: transcription factor activity
C213R107	0.00359711	2.47804	DOWN	Cell division control protein 6 homolog	CDC6	990	Hs.405958	GO:0000076: DNA replication checkpoint; GO:0008285: negative regulation of cell proliferation; GO:0000079: regulation of cyclin-dependent protein kinase activity; GO:0007089: traversing start control point of mitotic cell cycle	GO:0005737: cytoplasm; GO:0005634: nucleus	GO:0000166: nucleotide binding; GO:0005515: protein binding
C199R050	0.00366608	2.01379	UP	Mitochondrial 28S ribosomal protein S28	Mrps28	66230	Mm.38460
C128R014	0.00369846	2.76773	UP	Transcription termination factor 1	Ttf1	22130	Mm.252195	GO:0006338: chromatin remodeling; GO:0045944: positive regulation of transcription from RNA polymerase II promoter; GO:0006361: transcription initiation from RNA polymerase I promoter	GO:0005634: nucleus	GO:0003682: chromatin binding; GO:0003677: DNA binding; GO:0005515: protein binding; GO:0003716: RNA polymerase I transcription termination factor activity
C092R133	0.00376339	2.07536	UP	3-hydroxy-3-methylglutaryl-coenzyme A reductase	Hmgcr	15357	Mm.316652	GO:0006695: cholesterol biosynthetic process; GO:0009790: embryonic development; GO:0043407: negative regulation of MAP kinase activity; GO:0008542: visual learning	GO:0005792: microsome	GO:0004420: hydroxymethylglutaryl-CoA reductase (NADPH) activity
C042R106	0.00387911	2.70517	UP	Serine incorporator 1	SERINC1	57515	Hs.146668	GO:0015825: L-serine transport; GO:0006658: phosphatidylserine metabolic process; GO:0051347: positive regulation of transferase activity; GO:0006665: sphingolipid metabolic process	GO:0005789: endoplasmic reticulum membrane; GO:0005886: plasma membrane	GO:0015194: L-serine transmembrane transporter activity; GO:0005515: protein binding
C085R020	0.00393722	2.18927	UP	Mitochondrial dimethyladenosine transferase 2, mitochondrial precursor	TFB2M	64216	Hs.696427	GO:0006390: transcription from mitochondrial promoter	GO:0005759: mitochondrial matrix	GO:0003712: transcription cofactor activity
C167R118	0.00413873	2.49619	UP	Secretogranin-2 precursor	Scg2	20254	Mm.5038	GO:0001525: angiogenesis; GO:0048245: eosinophil chemotaxis; GO:0050930: induction of positive chemotaxis; GO:0000165: MAPKKK cascade; GO:0043066: negative regulation of apoptosis; GO:0001938: positive regulation of endothelial cell proliferation	GO:0005615: extracellular space	GO:0042056: chemoattractant activity; GO:0005125: cytokine activity
C168R134	0.00446367	4.35765	UP	Cryptochrome-1	CRY1	374093	Gga.4107
C141R137	0.00446804	2.3093	UP	Tubulin epsilon chain	TUBE1	51175	Hs.34851	GO:0007098: centrosome cycle	GO:0000242: pericentriolar material	GO:0005200: structural constituent of cytoskeleton
C167R131	0.0046496	2.25471	UP	Protein CREG2 precursor	Creg2	263764	Mm.122091		GO:0005783: endoplasmic reticulum; GO:0005794: Golgi apparatus
C086R161	0.00475522	2.73829	UP	prostaglandin D2 synthase						GO:0004667: prostaglandin-D synthase activity; GO:0001972: retinoic acid binding
C245R027	0.00490657	2.90664	DOWN	Retinoid-binding protein 7	Rbp7	63954	Mm.46023			GO:0005501: retinoid binding
C056R046	0.00513158	2.96199	UP	GSK-3-binding protein	gbp	398043	Xl.5740
C191R162	0.00519168	2.07269	DOWN	E3 ubiquitin-protein ligase UHRF1	UHRF1	29128	Hs.108106	GO:0008283: cell proliferation; GO:0006357: regulation of transcription from RNA polymerase II promoter		GO:0005515: protein binding; GO:0003702: RNA polymerase II transcription factor activity; GO:0003700: transcription factor activity
C073R166	0.00526621	2.07184	UP	[Pyruvate dehydrogenase [lipoamide]] kinase isozyme 3, mitochondrial precursor	Pdk3	236900	Mm.12775		GO:0005739: mitochondrion
C120R123	0.00529344	2.25388	UP	AN1-type zinc finger protein 2B	Zfand2b	363253	Rn.32162
C067R008	0.00544905	2.08804	UP	Mitochondrial 28S ribosomal protein S28	Mrps28	66230	Mm.38460
C262R089	0.00572724	2.90055	DOWN	Solute carrier family 12 member 8	slc12a8	446259	Xl.48709
C174R154	0.00575805	3.01388	UP	Serine incorporator 1	SERINC1	57515	Hs.146668	GO:0015825: L-serine transport; GO:0006658: phosphatidylserine metabolic process; GO:0051347: positive regulation of transferase activity; GO:0006665: sphingolipid metabolic process	GO:0005789: endoplasmic reticulum membrane; GO:0005886: plasma membrane	GO:0015194: L-serine transmembrane transporter activity; GO:0005515: protein binding
C227R049	0.00615836	2.20708	UP	Eomesodermin homolog	Eomes		Mm.200692	GO:0001824: blastocyst development; GO:0030154: cell differentiation	GO:0005634: nucleus
C076R158	0.00642278	2.49898	UP	112106 pfam03276, Gag_spuma, Spumavirus gag protein.
C085R089	0.00647896	2.02729	DOWN	Zinc finger protein Aiolos	IKZF3	540676	Bt.77958
C118R059	0.00671278	2.00347	DOWN	Ubiquitin carboxyl-terminal hydrolase 5	Usp5	22225	Mm.3571
C152R095	0.00692654	2.06726	DOWN	Down syndrome cell adhesion molecule precursor	DSCAM	1826	Hs.397800	GO:0007155: cell adhesion; GO:0007399: nervous system development	GO:0005887: integral to plasma membrane; GO:0005624: membrane fraction
C077R016	0.00712162	2.09246	DOWN	Biotin--protein ligase	Hlcs	110948	Mm.30921		GO:0005739: mitochondrion
C094R135	0.00717684	3.4212	UP	Tripartite motif-containing protein 55	Trim55	365751	Rn.76142
C104R046	0.00729207	2.48501	UP	Abhydrolase domain-containing protein 4	ABHD4	509896	Bt.28090
C177R145	0.00776998	2.09728	DOWN	39S ribosomal protein L51, mitochondrial precursor	mrpl51	797002	Dr.80762	GO:0006412: translation	GO:0005762: mitochondrial large ribosomal subunit	GO:0003735: structural constituent of ribosome
C151R012	0.00783265	3.11287	UP	101892 PRK05648, PRK05648, DNA polymerase III subunits gamma and tau; Reviewed.
C047R062	0.00791164	2.79277	UP	Serine incorporator 1	SERINC1	57515	Hs.146668	GO:0015825: L-serine transport; GO:0006658: phosphatidylserine metabolic process; GO:0051347: positive regulation of transferase activity; GO:0006665: sphingolipid metabolic process	GO:0005789: endoplasmic reticulum membrane; GO:0005886: plasma membrane	GO:0015194: L-serine transmembrane transporter activity; GO:0005515: protein binding
C019R096	0.0080738	2.30793	UP	Tyrosine-protein phosphatase non-receptor type 4	PTPN4	5775	Hs.469809	GO:0006470: protein amino acid dephosphorylation	GO:0005737: cytoplasm	GO:0004726: non-membrane spanning protein tyrosine phosphatase activity; GO:0005515: protein binding
C121R100	0.00851011	3.27108	UP	Protein YIPF3	yipf3	334511	Dr.80339		GO:0005886: plasma membrane
C251R128	0.00862688	2.0647	DOWN	Pyrroline-5-carboxylate reductase-like protein C14orf148	C14orf148	122945	Hs.97556
C055R105	0.00885836	3.00241	DOWN	Sterol regulatory element-binding protein 2	srebf2	100037309	Dr.114132		GO:0005789: endoplasmic reticulum membrane; GO:0000139: Golgi membrane
C121R053	0.00888988	2.4507	UP	Kelch domain-containing protein 6	klhdc6	559380	Dr.115366
C205R162	0.0094131	3.80302	DOWN	Glycylpeptide N-tetradecanoyltransferase 1	Nmt1	259274	Rn.830
C100R087	0.00952381	4.0607	UP	Basic leucine zipper and W2 domain-containing protein 2	bzw2	393892	Dr.75376
C139R154	0.00954199	2.02092	DOWN	35 kDa SR repressor protein	SRRP35	135295	Hs.254414	GO:0000244: assembly of spliceosomal tri-snRNP; GO:0016482: cytoplasmic transport; GO:0048025: negative regulation of nuclear mRNA splicing, via spliceosome; GO:0000395: nuclear mRNA 5'-splice site recognition; GO:0000381: regulation of alternative nuc...	GO:0005654: nucleoplasm	GO:0003723: RNA binding; GO:0050733: RS domain binding; GO:0051082: unfolded protein binding
C096R031	0.00994745	2.24817	UP	Tether containing UBX domain for GLUT4	Aspscr1	68938	Mm.294020	GO:0042593: glucose homeostasis; GO:0006886: intracellular protein transport; GO:0046324: regulation of glucose import	GO:0005829: cytosol; GO:0019898: extrinsic to membrane; GO:0009898: internal side of plasma membrane; GO:0005792: microsome; GO:0048471: perinuclear region of cytoplasm; GO:0000300: peripheral to membrane of membrane fraction; GO:0012506: vesicle membrane	GO:0005515: protein binding
C198R048	0.00998383	2.54837	DOWN	Serine/threonine-protein kinase Chk1	Chek1	140583	Rn.33267
