# Supplementary material for: A 44K microarray dataset of the changing transcriptome in developing Atlantic salmon (Salmo salar L.)
Source: BMC Res Notes. 2011 Mar 29;4:88. doi: 10.1186/1756-0500-4-88 (PMC3073910; doi:10.1186/1756-0500-4-88)
Supplement: Additional file 16 — 83 vs. 89 annotated entities. Spreadsheet of all annotated significantly differentially regulated entities between 83 and 89 dpf. Includes p-values, fold change, direction of regulation, and annotation information. [file 1756-0500-4-88-S16.XLS]

## Sheet: Sheet1
Spot ID	P-value	Fold change	Regulation	Description	Gene	GeneId	UniGene	Biological Process	Cellular Component	Molecular Function
C107R166	5.79327e-06	2.19395	DOWN	Protein arginine N-methyltransferase 7	PRMT7	54496	Hs.700614	GO:0016571: histone methylation; GO:0018216: peptidyl-arginine methylation; GO:0043393: regulation of protein binding	GO:0005737: cytoplasm; GO:0005634: nucleus	GO:0016277: [myelin basic protein]-arginine N-methyltransferase activity; GO:0042393: histone binding; GO:0008469: histone-arginine N-methyltransferase activity; GO:0035241: protein-arginine omega-N monomethyltransferase activity; GO:0035243: protein-a...
C079R057	0.000620279	2.38888	DOWN	Kelch repeat and BTB domain-containing protein 5	kbtbd5	779378	Xl.58424
C100R113	0.000793056	3.93265	DOWN	Growth arrest and DNA-damage-inducible protein GADD45 beta	GADD45B	4616	Hs.110571	GO:0000185: activation of MAPKKK activity; GO:0006915: apoptosis; GO:0006950: response to stress
C073R127	0.000896355	2.16393	UP	Myelin and lymphocyte protein	Mal	17153	Mm.39040	GO:0006917: induction of apoptosis
C004R136	0.000984968	3.38812	DOWN	Lysosomal thioesterase PPT2 precursor	Ppt2	54397	Mm.373627			GO:0008474: palmitoyl-(protein) hydrolase activity
C018R009	0.00101253	3.06049	UP	Cytochrome P450 3A27	cyp3a27				GO:0005789: endoplasmic reticulum membrane	GO:0016712: oxidoreductase activity, acting on paired donors, with incorporation or reduction of molecular oxygen, reduced flavin or flavoprotein as one donor, and incorporation of one atom of oxygen
C133R041	0.00105806	2.09796	DOWN	89923 pfam02594, DUF167, Uncharacterised ACR, YggU family COG1872..
C253R140	0.00110186	2.2557	UP	Apoptotic chromatin condensation inducer in the nucleus	ACIN1	22985	Hs.124490	GO:0030263: apoptotic chromosome condensation; GO:0030218: erythrocyte differentiation; GO:0045657: positive regulation of monocyte differentiation	GO:0005634: nucleus	GO:0016887: ATPase activity; GO:0019899: enzyme binding; GO:0003676: nucleic acid binding
C016R071	0.00117825	2.5078	DOWN	Uncharacterized protein C2orf25, mitochondrial precursor	C2orf25	27249	Hs.5324
C264R084	0.00134584	2.18108	DOWN	Glucocorticoid-induced transcript 1 protein	Glcci1		Mm.210787; Mm.379893; Mm.456762; Mm.458518		GO:0005737: cytoplasm	GO:0005515: protein binding
C112R008	0.00164064	2.32375	DOWN	Poly(A) polymerase alpha	PAPOLA	10914	Hs.253726	GO:0006378: mRNA polyadenylation	GO:0005737: cytoplasm; GO:0005634: nucleus	GO:0003723: RNA binding
C064R009	0.00206091	2.10464	DOWN	Cytosolic 5'-nucleotidase III-like protein	nt5c3l	321720	Dr.76855
C103R011	0.00212863	3.5123	DOWN	Large neutral amino acids transporter small subunit 2	Slc7a8	50934	Mm.276831	GO:0015807: L-amino acid transport		GO:0015179: L-amino acid transmembrane transporter activity
C161R030	0.00218659	2.19998	DOWN	BTB/POZ domain-containing protein 10	BTBD10
C055R100	0.00245884	2.21512	DOWN	Zinc finger protein 568	ZNF568	374900	Hs.404220
C253R129	0.00270192	2.77982	UP	C-1-tetrahydrofolate synthase, cytoplasmic	MTHFD1	4522	Hs.652308		GO:0005739: mitochondrion	GO:0004329: formate-tetrahydrofolate ligase activity; GO:0004477: methenyltetrahydrofolate cyclohydrolase activity; GO:0004486: methylenetetrahydrofolate dehydrogenase activity; GO:0005515: protein binding
C141R137	0.00271777	2.29307	DOWN	Tubulin epsilon chain	TUBE1	51175	Hs.34851	GO:0007098: centrosome cycle	GO:0000242: pericentriolar material	GO:0005200: structural constituent of cytoskeleton
C119R082	0.00284582	3.56727	UP	ATP-dependent DNA helicase PIF1	pif1	326729	Dr.80157
C037R001	0.0029091	3.17008	DOWN	Proline oxidase, mitochondrial precursor	Prodh		Mm.28456		GO:0005743: mitochondrial inner membrane
C147R042	0.00291305	2.42238	UP	ES1 protein homolog, mitochondrial precursor	C21orf33	8209	Hs.413482
C154R116	0.00294479	4.76542	DOWN	Alpha-crystallin B chain	CRYAB	281719	Bt.88059	GO:0006916: anti-apoptosis; GO:0032387: negative regulation of intracellular transport	GO:0005737: cytoplasm	GO:0005515: protein binding
C076R158	0.00296259	3.18287	DOWN	112106 pfam03276, Gag_spuma, Spumavirus gag protein.
C093R149	0.00307288	3.4593	DOWN	Growth hormone receptor precursor	GHR				GO:0005886: plasma membrane
C057R028	0.00322701	3.36798	DOWN	Thioredoxin-interacting protein	TXNIP	10628	Hs.533977; Hs.643828	GO:0030216: keratinocyte differentiation	GO:0005737: cytoplasm	GO:0005515: protein binding
C032R084	0.00340915	2.76971	UP	Cell division cycle-associated protein 7	CDCA7	614893	Bt.42032
C149R038	0.00349059	2.19737	DOWN	COMM domain-containing protein 2	COMMD2	51122	Hs.591315			GO:0005515: protein binding
C092R133	0.00354073	2.15139	DOWN	3-hydroxy-3-methylglutaryl-coenzyme A reductase	Hmgcr	15357	Mm.316652	GO:0006695: cholesterol biosynthetic process; GO:0009790: embryonic development; GO:0043407: negative regulation of MAP kinase activity; GO:0008542: visual learning	GO:0005792: microsome	GO:0004420: hydroxymethylglutaryl-CoA reductase (NADPH) activity
C047R007	0.00363077	6.34872	DOWN	Telethonin	TCAP	8557	Hs.514146	GO:0006461: protein complex assembly		GO:0005515: protein binding; GO:0008307: structural constituent of muscle
C085R054	0.00369971	2.70639	UP	Down syndrome cell adhesion molecule precursor	DSCAM	1826	Hs.397800	GO:0007155: cell adhesion; GO:0007399: nervous system development	GO:0005887: integral to plasma membrane; GO:0005624: membrane fraction
C075R038	0.00398219	2.3344	UP	Histone H1				GO:0050829: defense response to Gram-negative bacterium; GO:0050830: defense response to Gram-positive bacterium; GO:0006805: xenobiotic metabolic process	GO:0005576: extracellular region
C163R004	0.00398316	2.18972	DOWN	Proteasome activator complex subunit 3	PSME3	420017	Gga.5999
C085R089	0.00416551	2.13085	UP	Zinc finger protein Aiolos	IKZF3	540676	Bt.77958
C095R136	0.00441227	3.05178	UP	Protein S100-P	S100P	6286	Hs.2962	GO:0043542: endothelial cell migration	GO:0005737: cytoplasm; GO:0005634: nucleus	GO:0005509: calcium ion binding; GO:0048306: calcium-dependent protein binding; GO:0000287: magnesium ion binding
C194R042	0.00445175	2.45608	DOWN	Aminopeptidase N	ANPEP	290	Hs.1239		GO:0005793: ER-Golgi intermediate compartment; GO:0005887: integral to plasma membrane	GO:0004177: aminopeptidase activity; GO:0008237: metallopeptidase activity; GO:0004872: receptor activity
C026R169	0.004559	4.04733	UP	Fanconi anemia group D2 protein	FANCD2	2177	Hs.208388	GO:0010332: response to gamma radiation		GO:0005515: protein binding
C143R007	0.00477927	33.1746	UP	Chymosin precursor	CYM	529879	Bt.394			GO:0030602: chymosin activity
C102R087	0.00489908	2.119	DOWN	Lin-9 homolog	lin9	560867	Dr.119639; Dr.76676
C195R170	0.0049214	2.46448	UP	Voltage-dependent calcium channel gamma-1 subunit	CACNG1	733677	Ssc.22883
C005R037	0.00496178	2.23186	DOWN	T-complex protein 11-like protein 2	TCP11L2	541012
C137R026	0.0056651	2.37794	DOWN	Prothoracicostatic peptide precursor		692434	Bmo.695	GO:0002168: instar larval development	GO:0005615: extracellular space
C117R064	0.00571307	2.16973	DOWN	TraB domain-containing protein	TRABD	513765	Bt.16469
C164R018	0.00600919	2.09022	DOWN	Serine--pyruvate aminotransferase, mitochondrial precursor	AGXT	727692			GO:0005739: mitochondrion; GO:0005777: peroxisome
C238R112	0.0060149	8.84598	DOWN	40S ribosomal protein S9	RPS9	6203	Hs.467284; Hs.546288	GO:0006412: translation	GO:0022627: cytosolic small ribosomal subunit	GO:0005515: protein binding; GO:0003723: RNA binding; GO:0003735: structural constituent of ribosome
C152R138	0.00604714	4.55586	DOWN	Response gene to complement 32 protein	RGC32	28984	Hs.507866	GO:0000079: regulation of cyclin-dependent protein kinase activity	GO:0005737: cytoplasm
C029R118	0.00634833	3.07334	DOWN	Response gene to complement 32 protein	RGC32	28984	Hs.507866	GO:0000079: regulation of cyclin-dependent protein kinase activity	GO:0005737: cytoplasm
C131R044	0.00641094	3.01703	DOWN	Microtubule-associated proteins 1A/1B light chain 3B precursor	MAP1LC3B	81631	Hs.356061		GO:0005776: autophagic vacuole; GO:0031090: organelle membrane	GO:0005515: protein binding
C206R001	0.00653078	12.5838	UP	Pepsin A precursor	PGA
C054R169	0.0065489	2.13968	UP	114515 pfam05793, TFIIF_alpha, Transcription initiation factor IIF, alpha subunit (TFIIF-alpha). Transcription initiation factor IIF, alpha subunit (TFIIF-alpha) or RNA polymerase II-associating protein 74 (RAP74) is the large subunit of transcription...
C176R050	0.00664197	2.80821	UP	Cytochrome P450 3A27	cyp3a27				GO:0005789: endoplasmic reticulum membrane	GO:0016712: oxidoreductase activity, acting on paired donors, with incorporation or reduction of molecular oxygen, reduced flavin or flavoprotein as one donor, and incorporation of one atom of oxygen
C182R143	0.0068796	2.71519	UP	114515 pfam05793, TFIIF_alpha, Transcription initiation factor IIF, alpha subunit (TFIIF-alpha). Transcription initiation factor IIF, alpha subunit (TFIIF-alpha) or RNA polymerase II-associating protein 74 (RAP74) is the large subunit of transcription...
C011R096	0.00689029	2.33017	UP	ES1 protein homolog, mitochondrial precursor	C21orf33	8209	Hs.413482
C158R039	0.00692527	2.0614	UP	G protein pathway suppressor 2	GPS2	2874	Hs.438219	GO:0007049: cell cycle; GO:0000188: inactivation of MAPK activity; GO:0007254: JNK cascade		GO:0005095: GTPase inhibitor activity; GO:0005515: protein binding
C143R070	0.00702642	3.31956	DOWN	Uncharacterized protein C20orf111 homolog		510457	Bt.13441
C037R094	0.00726494	3.15883	DOWN	118722 pfam10195, Phospho_p8, DNA-binding nuclear phosphoprotein p8. P8 is a short 80-82 amino acid protein that is conserved from nematodes to humans. It carries at least one protein kinase C domain suggesting a possible role in signal transduction a...
C244R116	0.00747094	2.07467	DOWN	Uncharacterized protein C11orf57	C11orf57	55216	Hs.195060
C022R063	0.0075475	2.2686	DOWN	Microtubule-associated proteins 1A/1B light chain 3A precursor	Map1lc3a	66734	Mm.196239	GO:0000045: autophagic vacuole formation	GO:0005776: autophagic vacuole; GO:0031090: organelle membrane	GO:0005515: protein binding
C169R135	0.00759506	3.10913	DOWN	Endonuclease VIII-like 1	Neil1	72774	Mm.35749; Mm.438037	GO:0006281: DNA repair	GO:0005634: nucleus	GO:0019104: DNA N-glycosylase activity; GO:0016829: lyase activity
C148R053	0.00761136	2.93633	UP	Histone H1				GO:0050829: defense response to Gram-negative bacterium; GO:0050830: defense response to Gram-positive bacterium; GO:0006805: xenobiotic metabolic process	GO:0005576: extracellular region
C151R165	0.00772427	4.84551	UP	Glyceraldehyde-3-phosphate dehydrogenase	GAPDH	374193	Gga.6383	GO:0006094: gluconeogenesis; GO:0006096: glycolysis; GO:0043066: negative regulation of apoptosis; GO:0000740: nuclear membrane fusion	GO:0005739: mitochondrion
C079R067	0.00779392	2.86218	UP	Histone H3	His3	318847; 3771723; 3771729; 3771771; 3771792; 3771959; 3772032; 3772149; 3772163; 3772173; 3772189; 3772191; 3772198; 3772231; 3772370; 3772374; 3772421; 3772489; 3772517; 3772518; 3772552; 3772607; 3772619	Dm.29515; Dm.34559; Dm.34566; Dm.34567		GO:0000786: nucleosome; GO:0005700: polytene chromosome; GO:0035059: RCAF complex	GO:0005515: protein binding
C073R128	0.00804388	2.83939	DOWN	Vacuolar protein sorting-associated protein 37A	VPS37A	137492	Hs.343873		GO:0031902: late endosome membrane
C105R038	0.0080637	2.17117	UP	TBC1 domain family member 2B	tbc1d2b	734055	Str.35393
C085R045	0.00807386	3.23186	DOWN	118722 pfam10195, Phospho_p8, DNA-binding nuclear phosphoprotein p8. P8 is a short 80-82 amino acid protein that is conserved from nematodes to humans. It carries at least one protein kinase C domain suggesting a possible role in signal transduction a...
C048R021	0.00877156	4.91845	DOWN	60S ribosomal protein L10a	rpl10a	323305	Dr.26808
C138R129	0.00886341	2.54164	DOWN	Cathepsin L1 precursor	CTSL1	281108	Bt.3987			GO:0004217: cathepsin L activity
C058R162	0.0089535	5.54767	DOWN	Macrophage mannose receptor 2 precursor	Mrc2		Mm.235616
C130R093	0.0094711	2.1127	DOWN	TBC1 domain family member 15	TBC1D15	64786	Hs.284630
C165R163	0.00955628	2.26592	DOWN	Succinate dehydrogenase [ubiquinone] iron-sulfur subunit, mitochondrial precursor	SDHB	6390	Hs.465924	GO:0006099: tricarboxylic acid cycle	GO:0005739: mitochondrion
C179R011	0.00961162	7.53	DOWN	Tripartite motif-containing protein 55	TRIM55	84675	Hs.85524	GO:0007165: signal transduction	GO:0005874: microtubule	GO:0004871: signal transducer activity
C100R111	0.00968318	3.07049	UP	RING finger protein 166	RNF166	425360	Gga.8507
C160R061	0.0099629	3.01301	UP	UNC45 homolog B	Unc45b	217012	Mm.295205
